# Supplementary material for: Integration of genomic, transcriptomic and functional profiles of aggressive osteosarcomas across multiple species
Source: Oncotarget. 2017 Jul 25;8(44):76241–56. doi: 10.18632/oncotarget.19532 (PMC5652702; doi:10.18632/oncotarget.19532)
Supplement: Supplementary file 4 [file oncotarget-08-76241-s004.xlsx]

## Sheet: Human
Supplementary Table 4A: Human		AGGRESSIVE vs NONAGGRESSIVE						AGGRESSIVE vs NORMAL BONE
Geneid	genesymbol	PValue_common_aggvsnonagg	FDR_common_aggvsnonagg	FC_common_aggvsnonagg	PValue_tagwise_aggvsnonagg	FDR_tagwise_aggvsnonagg	FC_tagwise_aggvsnonagg	PValue_common_aggvsnormal	FDR_common_aggvsnormal	FC_common_aggvsnormal	PValue_tagwise_aggvsnormal	FDR_tagwise_aggvsnormal	FC_tagwise_aggvsnormal
uc021ofx.1	5S_RRNA	1	1	-1	1	1	-1	1	1	1	1	1	1
uc021olu.1	5S_RRNA	0.267245	1	-6.43863	0.329427	1	-6.29598	0.881007	1	16.2518	0.847369	1	16.6445
uc021ome.1	5S_RRNA	1	1	-1	1	1	-1	1	1	1	1	1	1
uc021oov.1	5S_RRNA	1	1	-1	1	1	-1	1	1	1	1	1	1
uc021opl.1	5S_RRNA	1	1	-1	1	1	-1	1	1	1	1	1	1
uc021osl.1	5S_RRNA	1	1	-1	1	1	-1	1	1	1	1	1	1
uc021ovd.1	5S_RRNA	1	1	-1	1	1	-1	1	1	1	1	1	1
uc021ovp.1	5S_RRNA	1	1	-1	1	1	-1	1	1	1	1	1	1
uc021pdq.1	5S_RRNA	1	1	-1	1	1	-1	1	1	1	1	1	1
uc021pdv.1	5S_RRNA	1	1	-1	1	1	-1	1	1	1	1	1	1
uc021pdw.1	5S_RRNA	1	1	-1	1	1	-1	1	1	1	1	1	1
uc021ped.1	5S_RRNA	1	1	-1	1	1	-1	1	1	1	1	1	1
uc021pff.1	5S_RRNA	1	1	-1	1	1	-1	1	1	1	1	1	1
uc021pft.1	5S_RRNA	1	1	-1	1	1	-1	1	1	1	1	1	1
uc021phz.1	5S_RRNA	1	1	-1	1	1	-1	0.666667	1	-5.90257	0.666667	1	-5.90257
uc021pmi.1	5S_RRNA	1	1	-1	1	1	-1	0.666667	1	-10.8051	0.666667	1	-10.8051
uc021pmw.1	5S_RRNA	1	1	-1	1	1	-1	1	1	1	1	1	1
uc021pnb.1	5S_RRNA	1	1	-1	1	1	-1	1	1	1	1	1	1
uc021poq.1	5S_RRNA	1	1	-1	1	1	-1	1	1	1	1	1	1
uc021pou.1	5S_RRNA	1	1	-1	1	1	-1	0.666667	1	-10.8051	0.666667	1	-10.8051
uc021ptv.1	5S_RRNA	1	1	-1	1	1	-1	1	1	1	1	1	1
uc021pwj.1	5S_RRNA	1	1	-1	1	1	-1	1	1	1	1	1	1
uc021pwo.1	5S_RRNA	1	1	-1	1	1	-1	1	1	1	1	1	1
uc021pxx.1	5S_RRNA	1	1	-1	1	1	-1	1	1	1	1	1	1
uc021qdg.1	5S_RRNA	1	1	-1	1	1	-1	1	1	1	1	1	1
uc021qeb.1	5S_RRNA	1	1	8.56039	1	1	8.55407	0.881007	1	13.4847	0.874887	1	13.4741
uc021qfe.1	5S_RRNA	0.126749	1	-55.1909	0.167863	1	-55.1909	1	1	1	1	1	1
uc021qmn.1	5S_RRNA	1	1	-1	1	1	-1	1	1	1	1	1	1
uc021qox.1	5S_RRNA	1	1	-1	1	1	-1	1	1	1	1	1	1
uc021qqc.1	5S_RRNA	1	1	-1	1	1	-1	1	1	1	1	1	1
uc021qqh.1	5S_RRNA	1	1	5.38538	1	1	5.5652	1	1	8.19533	1	1	8.49867
uc021qsf.1	5S_RRNA	0.666667	1	-11.8382	0.666667	1	-11.8382	1	1	1	1	1	1
uc021qvm.1	5S_RRNA	0.0948887	1	-19.9513	0.117057	1	-19.7979	0.690325	1	24.5351	0.724679	1	24.7341
uc021qzz.1	5S_RRNA	1	1	-1	1	1	-1	1	1	1	1	1	1
uc021rcl.1	5S_RRNA	0.0810685	1	-76.8673	0.113025	1	-76.8673	1	1	1	1	1	1
uc021rij.1	5S_RRNA	1	1	-1	1	1	-1	1	1	1	1	1	1
uc021rjt.1	5S_RRNA	1	1	-1	1	1	-1	0.666667	1	-10.8051	0.666667	1	-10.8051
uc021rli.1	5S_RRNA	0.433084	1	50.9526	0.603018	1	51.4595	0.344418	1	83.5636	0.52145	1	84.4075
uc021rlm.1	5S_RRNA	0.397248	1	61.1956	0.542387	1	61.6799	0.306893	1	17.0264	0.470007	1	17.1628
uc021rln.1	5S_RRNA	1	1	-1	1	1	-1	1	1	1	1	1	1
uc021rmi.1	5S_RRNA	1	1	-1	1	1	-1	1	1	1	1	1	1
uc021rmm.1	5S_RRNA	1	1	4.14538	1	1	4.09467	0.953088	1	-1.73369	0.926325	1	-1.75715
uc021rva.1	5S_RRNA	1	1	4.14538	1	1	4.11222	1	1	6.23245	1	1	6.17814
uc021rwx.1	5S_RRNA	1	1	-1	1	1	-1	1	1	1	1	1	1
uc021rym.1	5S_RRNA	1	1	-1	1	1	-1	0.666667	1	-5.90257	0.666667	1	-5.90257
uc021sjn.1	5S_RRNA	1	1	4.14538	1	1	4.11222	1	1	6.23245	1	1	6.17814
uc021snj.1	5S_RRNA	1	1	-1	1	1	-1	1	1	1	1	1	1
uc021stz.1	5S_RRNA	1	1	-1	1	1	-1	1	1	1	1	1	1
uc021tcu.1	5S_RRNA	1	1	-1	1	1	-1	1	1	1	1	1	1
uc021tcv.1	5S_RRNA	1	1	-1	1	1	-1	1	1	1	1	1	1
uc021tfq.1	5S_RRNA	1	1	-1	1	1	-1	1	1	1	1	1	1
uc021tjk.1	5S_RRNA	1	1	-1	1	1	-1	1	1	1	1	1	1
uc021tly.1	5S_RRNA	1	1	-1	1	1	-1	1	1	1	1	1	1
uc021tnx.1	5S_RRNA	1	1	-1	1	1	-1	0.666667	1	-5.90257	0.666667	1	-5.90257
uc021tov.1	5S_RRNA	0.0769649	1	-28.3609	0.0957979	1	-28.0608	1	1	8.19533	1	1	8.2919
uc021ubz.1	5S_RRNA	1	1	-1	1	1	-1	1	1	1	1	1	1
uc021ujp.1	5S_RRNA	1	1	-1	1	1	-1	1	1	1	1	1	1
uc021urx.1	5S_RRNA	1	1	-1	1	1	-1	1	1	1	1	1	1
uc021vfh.1	5S_RRNA	0.147922	1	322.781	0.266434	1	323.24	0.113716	1	532.954	0.223718	1	533.714
uc021vfo.1	5S_RRNA	1	1	-1	1	1	-1	1	1	1	1	1	1
uc021vfu.1	5S_RRNA	1	1	-1	1	1	-1	1	1	1	1	1	1
uc021vhy.1	5S_RRNA	0.0534245	1	-109.382	0.0757936	1	-109.382	1	1	1	1	1	1
uc021vib.1	5S_RRNA	1	1	-1	1	1	-1	1	1	1	1	1	1
uc021vih.1	5S_RRNA	0.299106	1	97.0754	0.434121	1	97.5108	0.234142	1	159.819	0.366211	1	160.542
uc021vjl.1	5S_RRNA	1	1	10.2551	1	1	10.6042	0.881007	1	16.2518	0.893106	1	16.8424
uc021vjp.1	5S_RRNA	1	1	-1	1	1	-1	1	1	1	1	1	1
uc021vju.1	5S_RRNA	0.666667	1	-11.8382	0.666667	1	-11.8382	1	1	1	1	1	1
uc021vnc.1	5S_RRNA	0.380246	1	-22.6764	0.307112	1	-22.6764	1	1	1	1	1	1
uc021vqb.1	5S_RRNA	1	1	-1	1	1	-1	1	1	1	1	1	1
uc021vqp.1	5S_RRNA	1	1	-1	1	1	-1	1	1	1	1	1	1
uc021vrv.1	5S_RRNA	1	1	-1	1	1	-1	1	1	1	1	1	1
uc021vrx.1	5S_RRNA	1	1	-1	1	1	-1	1	1	1	1	1	1
uc021vtp.1	5S_RRNA	1	1	-1	1	1	-1	1	1	1	1	1	1
uc021vvw.1	5S_RRNA	1	1	-1	1	1	-1	1	1	1	1	1	1
uc021vzi.1	5S_RRNA	1	1	-1	1	1	-1	0.380246	1	-20.6103	0.416637	1	-20.6103
uc021wah.1	5S_RRNA	0.666667	1	-11.8382	0.666667	1	-11.8382	0.380246	1	-15.7077	0.416381	1	-15.7077
uc021wds.1	5S_RRNA	1	1	-1	1	1	-1	1	1	1	1	1	1
uc021wek.1	5S_RRNA	1	1	5.38538	1	1	5.56436	1	1	8.19533	1	1	8.49723
uc021wfa.1	5S_RRNA	1	1	-1	1	1	-1	1	1	1	1	1	1
uc021whx.1	5S_RRNA	1	1	-1	1	1	-1	1	1	1	1	1	1
uc021wjp.1	5S_RRNA	1	1	-1	1	1	-1	0.666667	1	-10.8051	0.666667	1	-10.8051
uc021wog.1	5S_RRNA	0.690325	1	20.3187	0.834207	1	20.7849	0.580452	1	32.9035	0.747461	1	33.6862
uc021wpw.1	5S_RRNA	1	1	-1	1	1	-1	1	1	1	1	1	1
uc021wuf.1	5S_RRNA	1	1	10.2551	1	1	10.6044	0.881007	1	16.2518	0.893166	1	16.8427
uc021wuz.1	5S_RRNA	1	1	-1	1	1	-1	1	1	1	1	1	1
uc021wyq.1	5S_RRNA	1	1	-1	1	1	-1	1	1	1	1	1	1
uc021wzq.1	5S_RRNA	1	1	-1	1	1	-1	1	1	1	1	1	1
uc021wzu.1	5S_RRNA	1	1	-1	1	1	-1	1	1	1	1	1	1
uc021wzx.1	5S_RRNA	0.0646427	1	-98.5437	0.0906605	1	-98.5437	1	1	1	1	1	1
uc021xai.1	5S_RRNA	1	1	-1	1	1	-1	1	1	1	1	1	1
uc021xde.1	5S_RRNA	1	1	-1	1	1	-1	1	1	1	1	1	1
uc021xdi.1	5S_RRNA	1	1	10.2551	1	1	10.6043	0.881007	1	16.2518	0.89312	1	16.8425
uc021xeg.1	5S_RRNA	1	1	-1	1	1	-1	1	1	1	1	1	1
uc021xeo.1	5S_RRNA	1	1	-1	1	1	-1	1	1	1	1	1	1
uc021xev.1	5S_RRNA	1	1	-1	1	1	-1	1	1	1	1	1	1
uc021xez.1	5S_RRNA	1	1	-1	1	1	-1	1	1	1	1	1	1
uc021xfx.1	5S_RRNA	0.595009	1	-2.51137	0.602891	1	-2.50147	0.690325	1	21.385	0.719844	1	21.4738
uc021xlz.1	5S_RRNA	1	1	-1	1	1	-1	1	1	1	1	1	1
uc021xqf.1	5S_RRNA	1	1	-1	1	1	-1	1	1	1	1	1	1
uc021xsq.1	5S_RRNA	1	1	10.2551	1	1	10.6043	0.881007	1	16.2518	0.893133	1	16.8425
uc021xug.1	5S_RRNA	1	1	-1	1	1	-1	1	1	1	1	1	1
uc021xwn.1	5S_RRNA	0.0724539	1	-23.1383	0.0826106	1	-23.2343	0.604032	1	-2.74758	0.608518	1	-2.7597
uc021xxd.1	5S_RRNA	0.0534245	1	-109.382	0.0748661	1	-109.382	0.666667	1	-5.90257	0.666667	1	-5.90257
uc021xxi.1	5S_RRNA	1	1	1.62392	1	1	1.62419	1	1	1.51013	1	1	1.51038
uc021xys.1	5S_RRNA	1	1	-1	1	1	-1	1	1	1	1	1	1
uc021yks.1	5S_RRNA	0.380246	1	-22.6764	0.302011	1	-22.6764	0.25973	1	-25.5129	0.302011	1	-25.5129
uc021ymh.1	5S_RRNA	1	1	-1	1	1	-1	1	1	1	1	1	1
uc021zdo.1	5S_RRNA	1	1	-1	1	1	-1	1	1	1	1	1	1
uc021zea.1	5S_RRNA	1	1	-1	1	1	-1	0.666667	1	-5.90257	0.666667	1	-5.90257
uc021zez.1	5S_RRNA	1	1	-1	1	1	-1	1	1	1	1	1	1
uc021zfd.1	5S_RRNA	1	1	-1	1	1	-1	0.666667	1	-5.90257	0.666667	1	-5.90257
uc021zft.1	5S_RRNA	1	1	-1	1	1	-1	0.194516	1	-35.318	0.246327	1	-35.318
uc021zgc.1	5S_RRNA	1	1	-1	1	1	-1	1	1	1	1	1	1
uc021zgn.1	5S_RRNA	0.129471	1	399.737	0.245879	1	400.202	0.100088	1	660.176	0.206322	1	660.945
uc022abq.1	5S_RRNA	1	1	5.38538	1	1	5.56378	1	1	8.19533	1	1	8.49625
uc022akm.1	5S_RRNA	0.770403	1	15.2606	0.892711	1	15.6765	0.690325	1	4.15668	0.830515	1	4.27538
uc022amt.1	5S_RRNA	1	1	4.14538	1	1	4.10221	0.953088	1	1.05589	0.930402	1	1.0439
uc022aor.1	5S_RRNA	1	1	-1	1	1	-1	1	1	1	1	1	1
uc022atj.1	5S_RRNA	1	1	4.14538	1	1	4.09244	0.621277	1	-2.52031	0.63135	1	-2.55594
uc022atr.1	5S_RRNA	1	1	-1	1	1	-1	1	1	1	1	1	1
uc022att.1	5S_RRNA	0.0924536	1	-66.0291	0.127818	1	-66.0291	1	1	1	1	1	1
uc022avo.1	5S_RRNA	1	1	-1	1	1	-1	1	1	1	1	1	1
uc022axx.1	5S_RRNA	1	1	-1	1	1	-1	0.666667	1	-5.90257	0.666667	1	-5.90257
uc022bex.1	5S_RRNA	1	1	-1	1	1	-1	0.666667	1	-5.90257	0.666667	1	-5.90257
uc022bia.1	5S_RRNA	1	1	-1	1	1	-1	1	1	1	1	1	1
uc022bkv.1	5S_RRNA	0.0810685	1	-76.8673	0.112994	1	-76.8673	1	1	1	1	1	1
uc022blh.1	5S_RRNA	1	1	-1	1	1	-1	1	1	1	1	1	1
uc022bll.1	5S_RRNA	1	1	-1	1	1	-1	1	1	1	1	1	1
uc022blx.1	5S_RRNA	1	1	-1	1	1	-1	1	1	1	1	1	1
uc022bmb.1	5S_RRNA	1	1	-1	1	1	-1	1	1	1	1	1	1
uc022bnt.1	5S_RRNA	1	1	4.14538	1	1	4.09178	0.621277	1	-3.30694	0.631469	1	-3.35428
uc022bvb.1	5S_RRNA	0.579395	1	-2.15881	0.608295	1	-2.13656	0.41414	1	58.1878	0.538036	1	58.8068
uc022byo.1	5S_RRNA	1	1	-1	1	1	-1	1	1	1	1	1	1
uc022bzg.1	5S_RRNA	0.168607	1	256.087	0.291568	1	256.54	0.131128	1	422.698	0.245237	1	423.448
uc022cdx.1	5S_RRNA	1	1	-1	1	1	-1	1	1	1	1	1	1
uc022cer.1	5S_RRNA	0.580452	1	31.2226	0.616074	1	31.3076	0.454517	1	50.9475	0.494121	1	51.0893
uc022cgh.1	5S_RRNA	1	1	-1	1	1	-1	1	1	1	1	1	1
uc031tkn.1	5S_RRNA	1	1	-1	1	1	-1	1	1	1	1	1	1
uc022blm.1	5_8S_RRNA	0.154078	1	-44.3527	0.197473	1	-44.3527	0.666667	1	-5.90257	0.666667	1	-5.90257
uc010jrh.1	6M1-18	1	1	-1	1	1	-1	1	1	1	1	1	1
uc011ehu.1	6M1-18	1	1	-1	1	1	-1	1	1	1	1	1	1
uc011ets.1	6M1-18	1	1	-1	1	1	-1	1	1	1	1	1	1
uc011fse.1	6M1-18	1	1	-1	1	1	-1	1	1	1	1	1	1
uc011gok.1	6M1-18	1	1	-1	1	1	-1	1	1	1	1	1	1
uc011hhr.1	6M1-18	1	1	-1	1	1	-1	1	1	1	1	1	1
uc011ief.1	6M1-18	1	1	-1	1	1	-1	1	1	1	1	1	1
uc011jby.1	6M1-18	1	1	-1	1	1	-1	1	1	1	1	1	1
uc003wdr.3	7M1-2	0.580452	1	30.5	0.739704	1	30.9943	0.454517	1	49.7434	0.634129	1	50.5697
uc021okx.1	7SK	1	1	4.14538	1	1	4.10236	0.953088	1	1.05589	0.93048	1	1.04394
uc021onz.1	7SK	1	1	-1	1	1	-1	1	1	1	1	1	1
uc021ood.1	7SK	1	1	-1	1	1	-1	1	1	1	1	1	1
uc021opr.1	7SK	1	1	-1	1	1	-1	0.380246	1	-15.7077	0.416195	1	-15.7077
uc021oqh.1	7SK	1	1	-1	1	1	-1	0.666667	1	-5.90257	0.666667	1	-5.90257
uc021oql.1	7SK	1	1	-1	1	1	-1	1	1	1	1	1	1
uc021peu.1	7SK	1	1	-1	1	1	-1	1	1	1	1	1	1
uc021pgn.1	7SK	1	1	-1	1	1	-1	1	1	1	1	1	1
uc021pjn.1	7SK	1	1	-1	1	1	-1	1	1	1	1	1	1
uc021pkw.1	7SK	1	1	-1	1	1	-1	1	1	1	1	1	1
uc021poa.1	7SK	0.0924536	1	-66.0291	0.127898	1	-66.0291	1	1	1	1	1	1
uc021pok.1	7SK	0.351742	1	13.7178	0.308367	1	13.7205	0.657518	1	3.59293	0.616622	1	3.59363
uc021prs.1	7SK	1	1	8.56039	1	1	8.55408	0.881007	1	13.4847	0.874902	1	13.4741
uc021pvp.1	7SK	1	1	-1	1	1	-1	0.666667	1	-5.90257	0.666667	1	-5.90257
uc021pxy.1	7SK	1	1	-1	1	1	-1	1	1	1	1	1	1
uc021pyd.1	7SK	1	1	-1	1	1	-1	1	1	1	1	1	1
uc021qea.1	7SK	1	1	-1	1	1	-1	0.666667	1	-5.90257	0.666667	1	-5.90257
uc021qgj.1	7SK	1	1	4.14538	1	1	4.09197	0.621277	1	-3.30694	0.631435	1	-3.35411
uc021qjg.1	7SK	1	1	-1	1	1	-1	1	1	1	1	1	1
uc021qmf.1	7SK	0.380246	1	-22.6764	0.307077	1	-22.6764	0.666667	1	-10.8051	0.666667	1	-10.8051
uc021qsa.1	7SK	1	1	-1	1	1	-1	0.666667	1	-5.90257	0.666667	1	-5.90257
uc021qvo.1	7SK	0.666667	1	-11.8382	0.666667	1	-11.8382	1	1	1	1	1	1
uc021ras.1	7SK	1	1	-1	1	1	-1	1	1	1	1	1	1
uc021rby.1	7SK	1	1	-1	1	1	-1	1	1	1	1	1	1
uc021rcb.1	7SK	1	1	-1	1	1	-1	1	1	1	1	1	1
uc021ree.1	7SK	1	1	-1	1	1	-1	1	1	1	1	1	1
uc021ref.1	7SK	1	1	10.2551	1	1	10.6052	0.881007	1	16.2518	0.893498	1	16.844
uc021req.1	7SK	1	1	-1	1	1	-1	0.666667	1	-5.90257	0.666667	1	-5.90257
uc021rio.1	7SK	1	1	10.2551	1	1	10.6051	0.881007	1	16.2518	0.89348	1	16.844
uc021rkc.1	7SK	1	1	-1	1	1	-1	1	1	1	1	1	1
uc021rls.1	7SK	1	1	-1	1	1	-1	1	1	1	1	1	1
uc021rlx.1	7SK	0.953088	1	-2.19821	0.910048	1	-2.13196	1	1	8.19533	1	1	8.47745
uc021rxe.1	7SK	1	1	-1	1	1	-1	1	1	1	1	1	1
uc021ryi.1	7SK	0.666667	1	-11.8382	0.666667	1	-11.8382	1	1	1	1	1	1
uc021sbr.1	7SK	1	1	-1	1	1	-1	1	1	1	1	1	1
uc021snk.1	7SK	1	1	-1	1	1	-1	1	1	1	1	1	1
uc021tff.1	7SK	0.690325	1	20.3187	0.8066	1	20.7109	0.783498	1	-1.37138	0.770197	1	-1.34448
uc021tig.1	7SK	1	1	-1	1	1	-1	1	1	1	1	1	1
uc021tlm.1	7SK	1	1	-1	1	1	-1	1	1	1	1	1	1
uc021tlu.1	7SK	0.447433	1	-2.87348	0.436868	1	-2.87096	0.344465	1	-3.99317	0.331458	1	-3.98963
uc021tlv.1	7SK	1	1	-1	1	1	-1	1	1	1	1	1	1
uc021tvr.1	7SK	0.666667	1	-11.8382	0.666667	1	-11.8382	1	1	1	1	1	1
uc021uag.1	7SK	1	1	-1	1	1	-1	1	1	1	1	1	1
uc021ual.1	7SK	0.666667	1	-11.8382	0.666667	1	-11.8382	1	1	1	1	1	1
uc021ugk.1	7SK	0.380246	1	-22.6764	0.307099	1	-22.6764	1	1	1	1	1	1
uc021ujh.1	7SK	1	1	-1	1	1	-1	0.666667	1	-10.8051	0.666667	1	-10.8051
uc021ujn.1	7SK	1	1	-1	1	1	-1	1	1	1	1	1	1
uc021veg.1	7SK	1	1	-1	1	1	-1	1	1	1	1	1	1
uc021vgp.1	7SK	1	1	-1	1	1	-1	0.666667	1	-5.90257	0.666667	1	-5.90257
uc021vhc.1	7SK	1	1	-1.15437	1	1	-1.1214	1	1	1.50408	1	1	1.55126
uc021vhv.1	7SK	1	1	-1	1	1	-1	1	1	1	1	1	1
uc021vnm.1	7SK	1	1	4.14538	1	1	4.11275	1	1	6.23245	1	1	6.17901
uc021vpx.1	7SK	1	1	-1	1	1	-1	1	1	1	1	1	1
uc021vqa.1	7SK	1	1	-1	1	1	-1	1	1	1	1	1	1
uc021vtz.1	7SK	0.152783	1	-9.3507	0.178309	1	-9.39968	1	1	1.33427	1	1	1.32711
uc021vuc.1	7SK	1	1	-1	1	1	-1	0.666667	1	-5.90257	0.666667	1	-5.90257
uc021wan.1	7SK	1	1	-1	1	1	-1	1	1	1	1	1	1
uc021wav.1	7SK	1	1	4.14538	1	1	4.11284	1	1	6.23245	1	1	6.17916
uc021wcm.1	7SK	1	1	-1.15437	1	1	-1.11902	0.881007	1	16.2518	0.882763	1	16.7997
uc021wcp.1	7SK	1	1	4.14538	1	1	4.09442	0.953088	1	-1.73369	0.926187	1	-1.75727
uc021wdw.1	7SK	1	1	-1	1	1	-1	1	1	1	1	1	1
uc021wew.1	7SK	1	1	-1	1	1	-1	0.666667	1	-5.90257	0.666667	1	-5.90257
uc021wlw.1	7SK	1	1	-1	1	1	-1	0.666667	1	-5.90257	0.666667	1	-5.90257
uc021wmf.1	7SK	1	1	-1	1	1	-1	1	1	1	1	1	1
uc021wmi.1	7SK	1	1	-1	1	1	-1	0.666667	1	-5.90257	0.666667	1	-5.90257
uc021wnk.1	7SK	1	1	-1	1	1	-1	1	1	1	1	1	1
uc021wor.1	7SK	1	1	-1	1	1	-1	1	1	1	1	1	1
uc021wzn.1	7SK	1	1	-1	1	1	-1	1	1	1	1	1	1
uc021xfb.1	7SK	1	1	-1	1	1	-1	1	1	1	1	1	1
uc021xgl.1	7SK	1	1	-1	1	1	-1	1	1	1	1	1	1
uc021xgz.1	7SK	1	1	-1	1	1	-1	1	1	1	1	1	1
uc021xhn.1	7SK	1	1	-1	1	1	-1	1	1	1	1	1	1
uc021xho.1	7SK	1	1	-1	1	1	-1	1	1	1	1	1	1
uc021xia.1	7SK	1	1	10.2551	1	1	10.6041	0.881007	1	16.2518	0.893055	1	16.8422
uc021xit.1	7SK	1	1	-1	1	1	-1	0.666667	1	-10.8051	0.666667	1	-10.8051
uc021xkx.1	7SK	1	1	-1	1	1	-1	1	1	1	1	1	1
uc021xnw.1	7SK	1	1	-1	1	1	-1	1	1	1	1	1	1
uc021xom.1	7SK	0.433084	1	50.9526	0.600121	1	51.4528	0.344418	1	14.1571	0.508283	1	14.2982
uc021xpt.1	7SK	1	1	8.56039	1	1	8.55428	0.881007	1	13.4847	0.875086	1	13.4744
uc021xqa.1	7SK	1	1	-1	1	1	-1	1	1	1	1	1	1
uc021xqe.1	7SK	1	1	-1	1	1	-1	1	1	1	1	1	1
uc021xqg.1	7SK	1	1	-1	1	1	-1	1	1	1	1	1	1
uc021xri.1	7SK	1	1	-1	1	1	-1	0.666667	1	-5.90257	0.666667	1	-5.90257
uc021xsh.1	7SK	0.126749	1	-55.1909	0.167852	1	-55.1909	1	1	1	1	1	1
uc021xsw.1	7SK	1	1	-1	1	1	-1	1	1	1	1	1	1
uc021xtx.1	7SK	1	1	-1	1	1	-1	1	1	1	1	1	1
uc021xus.1	7SK	1	1	-1	1	1	-1	1	1	1	1	1	1
uc021xuv.1	7SK	1	1	-1	1	1	-1	1	1	1	1	1	1
uc021xwt.1	7SK	1	1	5.38538	1	1	5.56363	1	1	8.19533	1	1	8.49599
uc021xxu.1	7SK	1	1	-1	1	1	-1	1	1	1	1	1	1
uc021ycc.1	7SK	1	1	-1	1	1	-1	1	1	1	1	1	1
uc021yce.1	7SK	0.731655	1	-1.45557	0.731861	1	-1.45522	0.242367	1	148.188	0.24864	1	148.224
uc021yci.1	7SK	1	1	4.14538	1	1	4.11278	1	1	6.23245	1	1	6.17906
uc021yco.1	7SK	1	1	-1	1	1	-1	1	1	1	1	1	1
uc021yhh.1	7SK	0.580452	1	31.2226	0.616101	1	31.3076	0.454517	1	50.9475	0.494152	1	51.0894
uc021zaf.1	7SK	0.666667	1	-11.8382	0.666667	1	-11.8382	1	1	1	1	1	1
uc021zat.1	7SK	1	1	-1	1	1	-1	1	1	1	1	1	1
uc021zcs.1	7SK	1	1	-1	1	1	-1	1	1	1	1	1	1
uc021zee.1	7SK	1	1	-1	1	1	-1	1	1	1	1	1	1
uc021zeq.1	7SK	1	1	-1	1	1	-1	1	1	1	1	1	1
uc021zfi.1	7SK	0.953088	1	-2.19821	0.910031	1	-2.13194	1	1	8.19533	1	1	8.47755
uc021zfs.1	7SK	0.344418	1	76.5688	0.495227	1	77.0361	0.266805	1	125.916	0.417408	1	126.693
uc021zgf.1	7SK	0.0646427	1	-98.5437	0.0890688	1	-98.5437	0.380246	1	-15.7077	0.401726	1	-15.7077
uc022ahv.1	7SK	0.666667	1	-11.8382	0.666667	1	-11.8382	1	1	1	1	1	1
uc022ajs.1	7SK	1	1	-1	1	1	-1	1	1	1	1	1	1
uc022akn.1	7SK	1	1	-1	1	1	-1	1	1	1	1	1	1
uc022amj.1	7SK	1	1	-1	1	1	-1	1	1	1	1	1	1
uc022aqs.1	7SK	1	1	-1	1	1	-1	1	1	1	1	1	1
uc022atx.1	7SK	1	1	-1	1	1	-1	1	1	1	1	1	1
uc022auz.1	7SK	1	1	8.56039	1	1	8.57341	0.505036	1	-3.34626	0.51335	1	-3.34084
uc022avb.1	7SK	1	1	-1	1	1	-1	1	1	1	1	1	1
uc022axn.1	7SK	1	1	-1	1	1	-1	1	1	1	1	1	1
uc022azc.1	7SK	0.0705915	1	1102.63	0.170357	1	1103.12	0.0544219	1	1822.17	0.143236	1	1822.99
uc022azk.1	7SK	1	1	8.56039	1	1	8.55443	0.881007	1	13.4847	0.875232	1	13.4747
uc022bap.1	7SK	1	1	-1	1	1	-1	1	1	1	1	1	1
uc022bbl.1	7SK	1	1	-1	1	1	-1	1	1	1	1	1	1
uc022bbo.1	7SK	1	1	-1	1	1	-1	1	1	1	1	1	1
uc022bdt.1	7SK	1	1	-1	1	1	-1	1	1	1	1	1	1
uc022bge.1	7SK	1	1	-1	1	1	-1	1	1	1	1	1	1
uc022bic.1	7SK	0.666667	1	-11.8382	0.666667	1	-11.8382	1	1	1	1	1	1
uc022blg.1	7SK	1	1	-1	1	1	-1	1	1	1	1	1	1
uc022bmq.1	7SK	1	1	-1	1	1	-1	1	1	1	1	1	1
uc022btd.1	7SK	1	1	-1	1	1	-1	1	1	1	1	1	1
uc022bts.1	7SK	1	1	5.38538	1	1	5.56345	1	1	8.19533	1	1	8.49568
uc022bzn.1	7SK	1	1	-1	1	1	-1	1	1	1	1	1	1
uc022cab.1	7SK	0.666667	1	-11.8382	0.666667	1	-11.8382	1	1	1	1	1	1
uc022cfk.1	7SK	1	1	-1	1	1	-1	0.666667	1	-5.90257	0.666667	1	-5.90257
uc002qsd.4	A1BG	0.641	1	3.54457	0.583608	1	3.54476	0.565443	1	4.51401	0.504278	1	4.51425
uc002qsf.2	A1BG	0.567343	1	-2.03143	0.574416	1	-2.03109	0.536602	1	5.11134	0.561296	1	5.11218
uc002qse.3	A1BG-AS1	0.355846	1	72.499	0.446843	1	72.2096	0.819677	1	-1.15989	0.807627	1	-1.16459
uc002qsg.3	A1BG-AS1	0.0614367	1	-26.2046	0.0657962	1	-26.2562	0.153272	1	-11.1622	0.159741	1	-11.1856
uc001jjh.3	A1CF	1	1	-1	1	1	-1	1	1	1	1	1	1
uc001jji.3	A1CF	1	1	-1	1	1	-1	1	1	1	1	1	1
uc001jjj.3	A1CF	1	1	-1	1	1	-1	1	1	1	1	1	1
uc001jjk.1	A1CF	1	1	-1	1	1	-1	1	1	1	1	1	1
uc009xov.3	A1CF	1	1	-1	1	1	-1	1	1	1	1	1	1
uc010qhn.2	A1CF	1	1	-1	1	1	-1	1	1	1	1	1	1
uc010qho.2	A1CF	1	1	-1	1	1	-1	1	1	1	1	1	1
uc001qvk.1	A2M	0.0894655	1	742.686	0.0760082	1	742.768	0.441949	1	-2.80941	0.429893	1	-2.8091
uc009zgk.1	A2M	1	1	-1	1	1	-1	1	1	1	1	1	1
uc009zgj.1	A2M-AS1	0.89028	1	1.81542	0.851159	1	1.8153	0.825313	1	-1.0793	0.832787	1	-1.07937
uc001quz.5	A2ML1	0.770403	1	15.2606	0.893222	1	15.678	0.690325	1	4.15668	0.831102	1	4.27579
uc001qva.1	A2ML1	0.479017	1	40.7182	0.650803	1	41.2273	0.38207	1	66.6409	0.564873	1	67.4899
uc001qvb.1	A2ML1	0.770403	1	15.2606	0.899902	1	15.6962	0.690325	1	24.5351	0.838753	1	25.269
uc010sgm.3	A2ML1	0.770403	1	15.2606	0.889231	1	15.6668	0.996435	1	2.27068	1	1	2.33402
uc021qum.1	A2MP1	0.809321	1	-1.14835	0.812185	1	-1.14919	0.639053	1	-1.70835	0.633405	1	-1.70961
uc031plq.1	A3GALT2	1	1	8.56039	1	1	8.57144	0.720718	1	-1.89199	0.721022	1	-1.88939
uc003bdb.3	A4GALT	1	1	-1	1	1	-1	1	1	1	1	1	1
uc010gzd.3	A4GALT	1	1	-1	1	1	-1	1	1	1	1	1	1
uc021wqo.1	A4GALT	1	1	-1	1	1	-1	1	1	1	1	1	1
uc021wqp.1	A4GALT	1	1	-1	1	1	-1	1	1	1	1	1	1
uc021wqq.1	A4GALT	1	1	-1	1	1	-1	1	1	1	1	1	1
uc021wqr.1	A4GALT	0.881007	1	13.3451	0.900746	1	13.3967	0.585724	1	-2.56854	0.594713	1	-2.55818
uc003ers.2	A4GNT	0.690325	1	20.3187	0.78917	1	20.661	0.50086	1	-3.01036	0.545814	1	-2.95871
uc002hhv.3	AA06	0.666667	1	-11.8382	0.666667	1	-11.8382	1	1	1	1	1	1
uc001scr.4	AAAS	0.17198	1	249.724	0.177935	1	249.699	0.644973	1	-1.6676	0.646334	1	-1.66777
uc001scs.4	AAAS	1	1	-1	1	1	-1	1	1	1	1	1	1
uc001uhc.3	AACS	1	1	-1	1	1	-1	1	1	1	1	1	1
uc001uhd.3	AACS	1	1	-1	1	1	-1	1	1	1	1	1	1
uc009zyg.2	AACS	1	1	-1	1	1	-1	1	1	1	1	1	1
uc009zyh.3	AACS	1	1	-1	1	1	-1	1	1	1	1	1	1
uc009zyi.3	AACS	1	1	7.06934	1	1	6.9448	0.604032	1	-2.3047	0.622415	1	-2.34885
uc003mjk.3	AACSP1	1	1	-1	1	1	-1	1	1	1	1	1	1
uc011dgk.2	AACSP1	1	1	-1	1	1	-1	1	1	1	1	1	1
uc011dgl.2	AACSP1	1	1	-1	1	1	-1	1	1	1	1	1	1
uc003eze.3	AADAC	0.690325	1	21.2233	0.708362	1	21.2561	0.580452	1	5.83097	0.601275	1	5.84028
uc003ezc.3	AADACL2	1	1	-1	1	1	-1	1	1	1	1	1	1
uc010hvn.3	AADACL2	1	1	-1	1	1	-1	1	1	1	1	1	1
uc001aug.1	AADACL3	1	1	-1	1	1	-1	1	1	1	1	1	1
uc009vnn.1	AADACL3	1	1	-1	1	1	-1	1	1	1	1	1	1
uc001auf.3	AADACL4	1	1	-1	1	1	-1	0.666667	1	-5.90257	0.666667	1	-5.90257
uc003isr.3	AADAT	0.690325	1	23.7045	0.777122	1	23.4344	0.537455	1	-2.31452	0.571664	1	-2.34193
uc003iss.3	AADAT	1	1	-1	1	1	-1	1	1	1	1	1	1
uc003ist.3	AADAT	1	1	-1	1	1	-1	1	1	1	1	1	1
uc004awm.3	AAED1	0.787844	1	-1.1775	0.791148	1	-1.17744	1	1	1.17658	1	1	1.17664
uc002aqk.5	AAGAB	1	1	-1	1	1	-1	1	1	1	1	1	1
uc010uju.3	AAGAB	1	1	4.14538	1	1	4.11108	1	1	6.23245	1	1	6.17627
uc031qsm.1	AAGAB	0.242367	1	140.026	0.348164	1	139.667	0.457879	1	7.58957	0.574163	1	7.56997
uc002sfp.2	AAK1	0.710472	1	2.8869	0.640766	1	2.88693	0.940265	1	1.20752	0.966314	1	1.20753
uc010fdk.2	AAK1	1	1	-1	1	1	-1	1	1	1	1	1	1
uc010fdm.1	AAK1	1	1	4.14538	1	1	4.11206	1	1	6.23245	1	1	6.17787
uc010yqm.1	AAK1	1	1	-1	1	1	-1	1	1	1	1	1	1
uc001oyp.3	AAMDC	0.153272	1	-10.4069	0.149729	1	-10.4066	1	1	-1.11739	1	1	-1.11735
uc001oyq.3	AAMDC	0.477186	1	-2.56778	0.450896	1	-2.56756	1	1	1.09905	1	1	1.09915
uc001oyr.1	AAMDC	0.317163	1	-5.43446	0.300559	1	-5.4408	0.879415	1	-1.15092	0.886149	1	-1.1523
uc002vhk.3	AAMP	1	1	-1	1	1	-1	1	1	1	1	1	1
uc002vhl.3	AAMP	1	1	-1	1	1	-1	1	1	1	1	1	1
uc002jro.3	AANAT	1	1	4.14538	1	1	4.0949	0.953088	1	-1.73369	0.926446	1	-1.75704
uc010wte.2	AANAT	1	1	-1	1	1	-1	1	1	1	1	1	1
uc021udg.1	AANAT	0.859016	1	2.45632	0.871707	1	2.45868	0.892734	1	2.30018	0.904926	1	2.30245
uc002xfc.3	AAR2	1	1	-1	1	1	-1	1	1	1	1	1	1
uc002xfe.2	AAR2	0.355846	1	74.7485	0.387979	1	74.6506	0.718691	1	3.05634	0.746789	1	3.0523
uc003yof.3	AARD	0.859016	1	2.39325	0.899354	1	2.40689	1	1	1.80939	1	1	1.81998
uc002eyn.1	AARS	0.215762	1	31.4107	0.263459	1	31.3953	0.594504	1	-1.8778	0.607009	1	-1.87872
uc010vlu.1	AARS	1	1	9.90848	1	1	9.74324	0.595009	1	-2.55168	0.61644	1	-2.59729
uc010jza.1	AARS2	1	1	1.07323	1	1	1.07323	0.764705	1	-1.24463	0.765171	1	-1.24464
uc010cyu.2	AARSD1	1	1	7.06934	1	1	6.97061	0.267245	1	-6.73344	0.315791	1	-6.8352
uc031raq.1	AARSD1	1	1	-1	1	1	-1	1	1	1	1	1	1
uc003hbn.3	AASDH	1	1	-1	1	1	-1	1	1	1	1	1	1
uc003hbo.3	AASDH	1	1	-1	1	1	-1	1	1	1	1	1	1
uc003hbp.3	AASDH	1	1	1.69944	1	1	1.69744	1	1	1.07243	1	1	1.07113
uc003hbq.1	AASDH	1	1	5.38538	1	1	5.5624	1	1	1.38843	1	1	1.43902
uc010ihb.3	AASDH	0.580452	1	30.5114	0.590762	1	30.5007	1	1	1.40987	1	1	1.40937
uc010ihc.3	AASDH	1	1	-1	1	1	-1	1	1	1	1	1	1
uc011caa.2	AASDH	1	1	-1	1	1	-1	1	1	1	1	1	1
uc011cab.2	AASDH	1	1	-1	1	1	-1	1	1	1	1	1	1
uc001pjc.1	AASDHPPT	1	1	-1	1	1	-1	1	1	1	1	1	1
uc001pjd.1	AASDHPPT	1	1	-1	1	1	-1	1	1	1	1	1	1
uc010rvn.1	AASDHPPT	1	1	-1	1	1	-1	1	1	1	1	1	1
uc003vka.3	AASS	1	1	-1	1	1	-1	1	1	1	1	1	1
uc003vkb.3	AASS	1	1	-1	1	1	-1	1	1	1	1	1	1
uc011knu.2	AASS	1	1	-1	1	1	-1	0.380246	1	-20.6103	0.416566	1	-20.6103
uc011knv.2	AASS	1	1	-1	1	1	-1	1	1	1	1	1	1
uc011knw.2	AASS	1	1	-1	1	1	-1	1	1	1	1	1	1
uc002hni.3	AATF	0.785946	1	2.3735	0.763308	1	2.37358	1	1	1.30857	1	1	1.30861
uc010dhz.3	AATK	1	1	-1	1	1	-1	1	1	1	1	1	1
uc010dia.3	AATK	0.0614367	1	-26.2046	0.0687301	1	-26.2897	1	1	1.0245	1	1	1.02098
uc021ueu.1	AATK	1	1	4.14538	1	1	4.1029	0.953088	1	1.05589	0.930773	1	1.04409
uc010wuk.1	AATK-AS1	1	1	-1	1	1	-1	1	1	1	1	1	1
uc010wul.1	AATK-AS1	1	1	-1	1	1	-1	1	1	1	1	1	1
uc003ggg.1	AB000466	1	1	-1	1	1	-1	1	1	1	1	1	1
uc001eso.1	AB007962	0.256272	1	126.216	0.219375	1	126.177	1	1	1.17189	1	1	1.17152
uc021xlu.1	AB059369	0.770403	1	18.28	0.805961	1	18.3811	0.921009	1	2.73411	0.94946	1	2.74981
uc011mvt.1	AB062081	1	1	-1	1	1	-1	0.666667	1	-5.90257	0.666667	1	-5.90257
uc021tnv.1	AB062083	1	1	-1	1	1	-1	1	1	1	1	1	1
uc021tny.1	AB062083	1	1	-1	1	1	-1	0.666667	1	-10.8051	0.666667	1	-10.8051
uc003qhb.3	AB073649	0.580452	1	30.5	0.730512	1	30.9717	0.854563	1	3.16681	0.962071	1	3.21701
uc003tqd.3	AB074160	0.397248	1	58.8947	0.476715	1	59.1409	0.315242	1	96.6965	0.395626	1	97.106
uc004bos.3	AB074162	0.851685	1	-1.01976	0.839153	1	-1.01962	0.100238	1	99.3912	0.151545	1	99.4052
uc009wle.2	AB074166	0.141316	1	-9.68618	0.165658	1	-9.68498	0.121748	1	71.9308	0.155116	1	71.9398
uc003jrq.3	AB074188	0.148807	1	-11.3171	0.129893	1	-11.3023	0.048154	1	-30.8306	0.037065	1	-30.7887
uc021oly.1	AB075489	0.645997	1	3.48713	0.576987	1	3.48706	0.829097	1	-1.07145	0.838138	1	-1.07147
uc021zhg.1	AB075492	0.579395	1	-2.06033	0.595924	1	-2.07092	0.440753	1	-2.98802	0.470679	1	-3.00366
uc002dtz.1	AB209061	0.72173	1	-1.40766	0.719152	1	-1.40721	0.445213	1	-2.78193	0.425247	1	-2.78104
uc003ydc.1	AB209185	0.861834	1	1.97396	0.823881	1	1.97376	0.811138	1	-1.1289	0.816507	1	-1.12902
uc021wef.1	AB209315	0.244374	1	-13.3138	0.283104	1	-13.4591	0.953088	1	1.05589	0.92956	1	1.04346
uc031rzy.1	AB209621	0.53035	1	-2.2577	0.549751	1	-2.25535	0.79758	1	2.44024	0.840274	1	2.4428
uc001nok.2	AB231702	0.666667	1	-11.8382	0.666667	1	-11.8382	0.666667	1	-5.90257	0.666667	1	-5.90257
uc001oco.3	AB231703	1	1	4.14538	1	1	4.11134	1	1	6.23245	1	1	6.17669
uc001pli.1	AB231705	0.770403	1	18.28	0.805945	1	18.381	0.629103	1	5.00501	0.673535	1	5.03374
uc001pqd.3	AB231710	1	1	1.07316	1	1	1.05908	0.340281	1	-4.6192	0.389708	1	-4.6833
uc009yzi.2	AB231711	1	1	-1	1	1	-1	1	1	1	1	1	1
uc001nne.1	AB231721	1	1	-1	1	1	-1	1	1	1	1	1	1
uc001nnk.1	AB231722	1	1	-1	1	1	-1	1	1	1	1	1	1
uc001piq.1	AB231723	0.881007	1	13.3451	0.89959	1	13.3938	0.690325	1	21.385	0.717429	1	21.4668
uc001phf.3	AB231724	1	1	4.14538	1	1	4.11119	1	1	6.23245	1	1	6.17645
uc001now.2	AB231729	1	1	-1	1	1	-1	1	1	1	1	1	1
uc001nov.2	AB231731	1	1	-1	1	1	-1	1	1	1	1	1	1
uc021qjc.1	AB231739	1	1	-1	1	1	-1	1	1	1	1	1	1
uc021qjd.1	AB231741	1	1	5.38538	1	1	5.56457	1	1	8.19533	1	1	8.49759
uc001njg.1	AB231742	1	1	-1	1	1	-1	1	1	1	1	1	1
uc001npw.1	AB231761	0.540657	1	35.6063	0.703121	1	36.1052	0.41414	1	58.1878	0.594198	1	59.0208
uc001lxz.1	AB231779	1	1	-1	1	1	-1	1	1	1	1	1	1
uc001pcz.3	AB231784	1	1	-1	1	1	-1	1	1	1	1	1	1
uc002bfp.1	AB240015	1	1	-1	1	1	-1	1	1	1	1	1	1
uc011arw.2	AB372727	1	1	5.38538	1	1	5.55666	1	1	-1.31845	1	1	-1.27357
uc009ypx.3	AB429224	1	1	-1	1	1	-1	1	1	1	1	1	1
uc021qqx.1	AB488780	1	1	1.24424	1	1	1.24444	0.739694	1	-1.32852	0.738001	1	-1.32831
uc021pjs.1	AB586698	1	1	4.14538	1	1	4.09468	0.953088	1	-1.73369	0.92633	1	-1.75715
uc002czc.4	ABAT	1	1	5.38538	1	1	5.55762	1	1	-1.31845	1	1	-1.27333
uc002czd.4	ABAT	1	1	-1	1	1	-1	1	1	1	1	1	1
uc010buh.3	ABAT	1	1	-1	1	1	-1	1	1	1	1	1	1
uc010bui.3	ABAT	1	1	-1	1	1	-1	1	1	1	1	1	1
uc021tcs.1	ABAT	1	1	-1	1	1	-1	1	1	1	1	1	1
uc004bcl.3	ABCA1	0.998336	1	1.3825	0.965904	1	1.3825	0.877791	1	1.86343	0.823584	1	1.86343
uc004bcm.3	ABCA1	0.881007	1	14.4536	0.884104	1	14.4506	0.690325	1	3.93877	0.694847	1	3.93791
uc010mti.1	ABCA1	0.859016	1	2.69696	0.866698	1	2.69801	0.454517	1	8.83014	0.466392	1	8.83366
uc002jhz.3	ABCA10	1	1	-1	1	1	-1	0.126749	1	-54.9283	0.171666	1	-54.9283
uc010dfa.1	ABCA10	1	1	-1	1	1	-1	1	1	1	1	1	1
uc010dfb.1	ABCA10	0.194516	1	-33.5146	0.23035	1	-33.5146	0.107145	1	-64.7335	0.141288	1	-64.7335
uc010dfc.1	ABCA10	1	1	-1	1	1	-1	1	1	1	1	1	1
uc010wqs.1	ABCA10	1	1	-1	1	1	-1	0.666667	1	-10.8051	0.666667	1	-10.8051
uc010wqt.1	ABCA10	1	1	-1	1	1	-1	1	1	1	1	1	1
uc003gac.2	ABCA11P	1	1	-1	1	1	-1	1	1	1	1	1	1
uc003gad.3	ABCA11P	1	1	-1	1	1	-1	1	1	1	1	1	1
uc003gae.3	ABCA11P	1	1	-1	1	1	-1	1	1	1	1	1	1
uc010ibd.2	ABCA11P	1	1	-1	1	1	-1	1	1	1	1	1	1
uc011buv.2	ABCA11P	1	1	4.14538	1	1	4.09093	0.356265	1	-5.6668	0.396068	1	-5.74924
uc002vev.3	ABCA12	1	1	-1	1	1	-1	1	1	1	1	1	1
uc002vew.3	ABCA12	1	1	-1	1	1	-1	1	1	1	1	1	1
uc010zjn.2	ABCA12	0.195932	1	-10.0084	0.237749	1	-9.89109	0.690325	1	24.5351	0.74446	1	24.8398
uc003top.2	ABCA13	1	1	5.38538	1	1	5.55688	1	1	-1.31845	1	1	-1.27351
uc003toq.2	ABCA13	1	1	-1	1	1	-1	1	1	1	1	1	1
uc003tos.1	ABCA13	1	1	-1	1	1	-1	0.380246	1	-15.7077	0.416322	1	-15.7077
uc010kyr.2	ABCA13	1	1	-1	1	1	-1	1	1	1	1	1	1
uc010kys.2	ABCA13	1	1	-1	1	1	-1	1	1	1	1	1	1
uc010kyt.1	ABCA13	1	1	-1	1	1	-1	1	1	1	1	1	1
uc010kyu.1	ABCA13	1	1	-1	1	1	-1	1	1	1	1	1	1
uc031sxg.1	ABCA13	1	1	-1	1	1	-1	0.666667	1	-5.90257	0.666667	1	-5.90257
uc031sxh.1	ABCA13	1	1	-1	1	1	-1	1	1	1	1	1	1
uc002cqa.1	ABCA17P	1	1	-1	1	1	-1	1	1	1	1	1	1
uc002cqb.1	ABCA17P	0.881007	1	14.4536	0.8886	1	14.4463	0.761392	1	-1.73	0.760819	1	-1.73092
uc002cqc.1	ABCA17P	0.770403	1	16.319	0.78158	1	16.3323	0.583025	1	-2.46005	0.587308	1	-2.45796
uc004ckl.1	ABCA2	1	1	-1	1	1	-1	1	1	1	1	1	1
uc004ckm.1	ABCA2	1	1	-1	1	1	-1	0.380246	1	-15.7077	0.416553	1	-15.7077
uc004ckn.1	ABCA2	1	1	-1	1	1	-1	1	1	1	1	1	1
uc004cko.1	ABCA2	1	1	4.14538	1	1	4.11126	1	1	6.23245	1	1	6.17657
uc010nca.3	ABCA2	1	1	8.56039	1	1	8.56693	1	1	1.24798	1	1	1.249
uc011mem.1	ABCA2	1	1	-1	1	1	-1	1	1	1	1	1	1
uc022bpy.1	ABCA2	1	1	-1	1	1	-1	0.666667	1	-5.90257	0.666667	1	-5.90257
uc022bpz.1	ABCA2	1	1	-1	1	1	-1	1	1	1	1	1	1
uc022bqa.1	ABCA2	0.629103	1	24.9146	0.634843	1	24.9118	1	1	1.58894	1	1	1.58875
uc002cpy.1	ABCA3	1	1	-1	1	1	-1	1	1	1	1	1	1
uc002cpz.1	ABCA3	1	1	10.2551	1	1	10.5915	1	1	1.50408	1	1	1.55674
uc010bsk.1	ABCA3	1	1	-1	1	1	-1	1	1	1	1	1	1
uc010bsl.1	ABCA3	1	1	-1	1	1	-1	0.666667	1	-10.8051	0.666667	1	-10.8051
uc001dqh.3	ABCA4	0.447433	1	-2.92161	0.429167	1	-2.91952	0.731655	1	-1.36036	0.730127	1	-1.35938
uc001dqi.1	ABCA4	1	1	-1	1	1	-1	0.666667	1	-5.90257	0.666667	1	-5.90257
uc009wdp.1	ABCA4	0.770403	1	15.2606	0.899151	1	15.6942	0.690325	1	24.5351	0.837893	1	25.2656
uc010otn.1	ABCA4	1	1	-1	1	1	-1	0.666667	1	-10.8051	0.666667	1	-10.8051
uc002jib.2	ABCA5	1	1	-1	1	1	-1	1	1	1	1	1	1
uc002jic.2	ABCA5	1	1	-1	1	1	-1	1	1	1	1	1	1
uc002jid.2	ABCA5	1	1	-1	1	1	-1	1	1	1	1	1	1
uc002jie.2	ABCA5	1	1	-1	1	1	-1	1	1	1	1	1	1
uc002jif.2	ABCA5	1	1	1.22482	1	1	1.22414	0.476209	1	-2.70606	0.471147	1	-2.70759
uc002jig.2	ABCA5	1	1	-1	1	1	-1	1	1	1	1	1	1
uc002jih.2	ABCA5	1	1	-1	1	1	-1	1	1	1	1	1	1
uc010dfe.2	ABCA5	0.142627	1	-12.7798	0.181101	1	-12.5966	0.770403	1	2.75334	0.817862	1	2.79599
uc002jhw.1	ABCA6	0.40676	1	-3.19245	0.395764	1	-3.19337	0.139539	1	-9.96649	0.1281	1	-9.96938
uc002jhy.3	ABCA6	0.540657	1	35.6063	0.610561	1	35.8519	0.234975	1	-6.42052	0.282181	1	-6.37559
uc002lqw.4	ABCA7	0.251405	1	132.824	0.21019	1	132.837	0.577002	1	-1.9976	0.562234	1	-1.99741
uc002lqy.3	ABCA7	1	1	-1	1	1	-1	1	1	1	1	1	1
uc010dsa.3	ABCA7	1	1	7.06934	1	1	7.00205	0.110929	1	-15.148	0.141348	1	-15.3032
uc010dsb.1	ABCA7	1	1	7.06934	1	1	6.94201	1	1	1.0245	1	1	1.00482
uc010dsc.3	ABCA7	1	1	4.14538	1	1	4.09074	0.356265	1	-5.6668	0.39621	1	-5.74955
uc002jhp.3	ABCA8	1	1	-1	1	1	-1	1	1	1	1	1	1
uc002jhq.3	ABCA8	1	1	-1	1	1	-1	1	1	1	1	1	1
uc002jhr.3	ABCA8	1	1	4.14538	1	1	4.0896	0.455372	1	-4.09356	0.486006	1	-4.1546
uc002jhs.3	ABCA8	1	1	-1	1	1	-1	1	1	1	1	1	1
uc002jht.3	ABCA8	1	1	-1	1	1	-1	1	1	1	1	1	1
uc010wqq.2	ABCA8	1	1	-1	1	1	-1	1	1	1	1	1	1
uc010wqr.2	ABCA8	1	1	-1	1	1	-1	0.154078	1	-45.1232	0.203221	1	-45.1232
uc002jhu.3	ABCA9	1	1	-1	1	1	-1	0.0924536	1	-69.636	0.131684	1	-69.636
uc002jhv.3	ABCA9	1	1	-1	1	1	-1	0.666667	1	-5.90257	0.666667	1	-5.90257
uc010dez.3	ABCA9	1	1	-1	1	1	-1	1	1	1	1	1	1
uc003uiz.2	ABCB1	1	1	-1	1	1	-1	0.25973	1	-25.5129	0.308123	1	-25.5129
uc003uja.2	ABCB1	1	1	-1	1	1	-1	1	1	1	1	1	1
uc010lei.2	ABCB1	1	1	-1	1	1	-1	1	1	1	1	1	1
uc011khc.2	ABCB1	1	1	-1	1	1	-1	1	1	1	1	1	1
uc001htp.4	ABCB10	1	1	1.37141	0.978457	1	1.37146	1	1	1.0281	1	1	1.02814
uc002ueo.1	ABCB11	1	1	10.2551	1	1	10.6079	0.881007	1	16.2518	0.894646	1	16.8487
uc010zda.1	ABCB11	1	1	10.2551	1	1	10.6065	0.881007	1	16.2518	0.894063	1	16.8463
uc010zdb.1	ABCB11	1	1	-1	1	1	-1	1	1	1	1	1	1
uc003uiv.1	ABCB4	1	1	10.2551	1	1	10.6061	0.881007	1	16.2518	0.89391	1	16.8457
uc003uiw.1	ABCB4	1	1	-1	1	1	-1	1	1	1	1	1	1
uc003uix.1	ABCB4	1	1	-1	1	1	-1	1	1	1	1	1	1
uc003uiy.3	ABCB4	0.19577	1	-7.63783	0.262483	1	-7.58651	0.41414	1	58.1878	0.488944	1	58.5898
uc003suv.4	ABCB5	0.201921	1	191.319	0.306604	1	190.944	0.605997	1	4.2345	0.713884	1	4.22617
uc003suw.4	ABCB5	1	1	-1	1	1	-1	1	1	1	1	1	1
uc003sux.1	ABCB5	0.455372	1	-4.21072	0.496699	1	-4.0905	1	1	8.19533	1	1	8.46206
uc010kuh.3	ABCB5	1	1	5.38538	1	1	5.5652	1	1	8.19533	1	1	8.49866
uc011jyi.1	ABCB5	0.17198	1	250.701	0.276249	1	250.31	0.372731	1	11.7164	0.500205	1	11.6981
uc002vkc.2	ABCB6	1	1	-1	1	1	-1	1	1	1	1	1	1
uc010fwe.2	ABCB6	1	1	-1	1	1	-1	1	1	1	1	1	1
uc010zku.1	ABCB6	1	1	-1	1	1	-1	1	1	1	1	1	1
uc004ebz.4	ABCB7	1	1	-1	1	1	-1	1	1	1	1	1	1
uc004eca.4	ABCB7	1	1	-1	1	1	-1	1	1	1	1	1	1
uc010nls.4	ABCB7	1	1	-1	1	1	-1	1	1	1	1	1	1
uc010nlt.4	ABCB7	1	1	-1	1	1	-1	1	1	1	1	1	1
uc011mqn.3	ABCB7	1	1	-1	1	1	-1	1	1	1	1	1	1
uc003wii.2	ABCB8	1	1	9.90848	1	1	9.73562	0.720718	1	-1.92962	0.720927	1	-1.96574
uc003wik.4	ABCB8	1	1	-1	1	1	-1	1	1	1	1	1	1
uc003wil.4	ABCB8	1	1	4.14538	1	1	4.08974	0.455372	1	-4.09356	0.485931	1	-4.15444
uc003wim.4	ABCB8	0.244374	1	-13.3138	0.282004	1	-13.455	0.953088	1	-1.73369	0.930232	1	-1.75375
uc010lpw.1	ABCB8	0.503491	1	-2.64927	0.490361	1	-2.65178	1	1	1.35918	1	1	1.35788
uc010lpx.3	ABCB8	1	1	-1	1	1	-1	1	1	1	1	1	1
uc011kvd.2	ABCB8	1	1	-1	1	1	-1	1	1	1	1	1	1
uc001udm.4	ABCB9	1	1	-1	1	1	-1	1	1	1	1	1	1
uc001udo.4	ABCB9	1	1	-1	1	1	-1	1	1	1	1	1	1
uc001udq.3	ABCB9	0.690325	1	23.2864	0.73984	1	23.4313	0.540657	1	37.8203	0.600315	1	38.0629
uc001udr.3	ABCB9	0.411487	1	-4.32677	0.466337	1	-4.24324	0.690325	1	24.5351	0.785595	1	25.0409
uc010tai.2	ABCB9	1	1	-1	1	1	-1	1	1	1	1	1	1
uc010taj.2	ABCB9	1	1	-1	1	1	-1	1	1	1	1	1	1
uc021rfo.1	ABCB9	1	1	-1	1	1	-1	1	1	1	1	1	1
uc021rfp.1	ABCB9	1	1	-1	1	1	-1	1	1	1	1	1	1
uc021rfq.1	ABCB9	0.433084	1	50.324	0.479307	1	50.204	0.53347	1	7.64012	0.58102	1	7.62164
uc002del.4	ABCC1	1	1	-1	1	1	-1	1	1	1	1	1	1
uc010bvi.3	ABCC1	0.580452	1	29.1563	0.698788	1	28.8213	1	1	1.18271	1	1	1.16881
uc010bvn.3	ABCC1	0.0534245	1	-109.382	0.0748988	1	-109.382	0.666667	1	-5.90257	0.666667	1	-5.90257
uc021tdq.1	ABCC1	1	1	-1	1	1	-1	1	1	1	1	1	1
uc021tdr.1	ABCC1	1	1	-1	1	1	-1	1	1	1	1	1	1
uc021tds.1	ABCC1	1	1	-1	1	1	-1	1	1	1	1	1	1
uc021tdt.1	ABCC1	1	1	-1	1	1	-1	1	1	1	1	1	1
uc003ouy.1	ABCC10	0.507367	1	38.8119	0.519747	1	38.7925	1	1	1.40765	1	1	1.40694
uc003ouz.1	ABCC10	1	1	11.5519	1	1	11.5516	1	1	1.17427	1	1	1.17423
uc010jyo.1	ABCC10	0.414612	1	-3.33443	0.398378	1	-3.33035	0.279937	1	-5.17245	0.260117	1	-5.16601
uc002eff.1	ABCC11	1	1	-1	1	1	-1	1	1	1	1	1	1
uc002efg.1	ABCC11	1	1	-1	1	1	-1	1	1	1	1	1	1
uc002efh.1	ABCC11	1	1	-1	1	1	-1	1	1	1	1	1	1
uc010cbg.1	ABCC11	1	1	-1	1	1	-1	1	1	1	1	1	1
uc010vgk.1	ABCC11	1	1	-1	1	1	-1	1	1	1	1	1	1
uc010vgl.1	ABCC11	1	1	-1	1	1	-1	1	1	1	1	1	1
uc002eey.1	ABCC12	1	1	-1	1	1	-1	1	1	1	1	1	1
uc002eez.1	ABCC12	1	1	-1	1	1	-1	1	1	1	1	1	1
uc002efa.1	ABCC12	1	1	-1	1	1	-1	1	1	1	1	1	1
uc002efb.1	ABCC12	1	1	-1	1	1	-1	1	1	1	1	1	1
uc002efc.1	ABCC12	1	1	-1	1	1	-1	1	1	1	1	1	1
uc002efd.1	ABCC12	1	1	-1	1	1	-1	1	1	1	1	1	1
uc002efe.1	ABCC12	1	1	-1	1	1	-1	1	1	1	1	1	1
uc010vgj.1	ABCC12	1	1	-1	1	1	-1	1	1	1	1	1	1
uc002yjq.3	ABCC13	0.199315	1	194.527	0.323881	1	194.967	0.154045	1	54.3708	0.270722	1	54.4943
uc002yjr.3	ABCC13	1	1	-1	1	1	-1	1	1	1	1	1	1
uc002yjs.3	ABCC13	0.875939	1	-1.20415	0.848284	1	-1.1943	0.89658	1	2.1264	0.967513	1	2.14422
uc010gkx.3	ABCC13	1	1	-1	1	1	-1	1	1	1	1	1	1
uc001kqf.2	ABCC2	0.479017	1	41.5626	0.453196	1	41.6091	0.351633	1	-4.04823	0.335652	1	-4.04363
uc002isk.4	ABCC3	0.36834	1	69.7956	0.48505	1	69.4402	0.818529	1	2.54286	0.899969	1	2.52978
uc002isl.3	ABCC3	0.59234	1	4.3867	0.57333	1	4.38727	0.490929	1	-2.45694	0.48289	1	-2.45662
uc002isn.3	ABCC3	0.851874	1	2.40515	0.903563	1	2.39743	0.317	1	-4.33287	0.362384	1	-4.34693
uc001vmd.4	ABCC4	1	1	-1	1	1	-1	1	1	1	1	1	1
uc001vme.2	ABCC4	1	1	-1	1	1	-1	1	1	1	1	1	1
uc001vmf.2	ABCC4	1	1	-1	1	1	-1	1	1	1	1	1	1
uc010afj.3	ABCC4	1	1	-1	1	1	-1	1	1	1	1	1	1
uc010afk.3	ABCC4	1	1	-1	1	1	-1	1	1	1	1	1	1
uc010afl.1	ABCC4	1	1	-1	1	1	-1	1	1	1	1	1	1
uc010afm.1	ABCC4	1	1	-1	1	1	-1	1	1	1	1	1	1
uc010tih.1	ABCC4	1	1	-1	1	1	-1	1	1	1	1	1	1
uc003fmg.3	ABCC5	1	1	-1	1	1	-1	1	1	1	1	1	1
uc003fmh.3	ABCC5	1	1	-1	1	1	-1	1	1	1	1	1	1
uc003fmi.3	ABCC5	0.299106	1	99.5195	0.401014	1	99.1878	0.740843	1	2.98348	0.823745	1	2.97346
uc010hxl.3	ABCC5	1	1	-1	1	1	-1	1	1	1	1	1	1
uc010hxm.3	ABCC5	1	1	-1	1	1	-1	1	1	1	1	1	1
uc010hxn.3	ABCC5	1	1	-1	1	1	-1	1	1	1	1	1	1
uc010hxo.3	ABCC5	0.897427	1	1.79222	0.861385	1	1.79241	0.600808	1	-1.84621	0.584763	1	-1.84601
uc011bqt.2	ABCC5	1	1	4.14538	1	1	4.09197	0.621277	1	-3.30694	0.631436	1	-3.35411
uc031scp.1	ABCC5-AS1	0.573339	1	-2.05279	0.583673	1	-2.0491	0.565918	1	7.23264	0.602827	1	7.2458
uc002den.4	ABCC6	1	1	-1	1	1	-1	0.0720087	1	-94.1489	0.104309	1	-94.1489
uc002deo.4	ABCC6	0.338428	1	-4.23181	0.338365	1	-4.23186	0.426148	1	-3.5264	0.426091	1	-3.52645
uc010bvo.3	ABCC6	1	1	-1	1	1	-1	1	1	1	1	1	1
uc010uzz.1	ABCC6	1	1	-1	1	1	-1	1	1	1	1	1	1
uc002dfg.3	ABCC6P1	1	1	-1	1	1	-1	1	1	1	1	1	1
uc010vam.2	ABCC6P1	1	1	-1	1	1	-1	0.666667	1	-5.90257	0.666667	1	-5.90257
uc002dcu.2	ABCC6P2	0.770403	1	18.228	0.848851	1	17.9797	0.529696	1	-2.35979	0.56541	1	-2.39348
uc001mnc.3	ABCC8	0.431244	1	-3.24272	0.45128	1	-3.25848	0.148639	1	-9.81598	0.174702	1	-9.86494
uc010rcy.1	ABCC8	0.690325	1	20.3187	0.834582	1	20.7859	0.580452	1	32.9035	0.747898	1	33.6879
uc021qej.1	ABCC8	1	1	-1	1	1	-1	1	1	1	1	1	1
uc001rfh.3	ABCC9	0.240277	1	-5.68376	0.200127	1	-5.68323	0.368821	1	-3.52259	0.331076	1	-3.52226
uc001rfi.1	ABCC9	1	1	-1	1	1	-1	1	1	1	1	1	1
uc001rfk.3	ABCC9	1	1	-1	1	1	-1	1	1	1	1	1	1
uc001rfl.1	ABCC9	0.604032	1	-2.64899	0.608465	1	-2.64487	0.595009	1	-2.98269	0.600257	1	-2.97775
uc004fif.2	ABCD1	0.434345	1	7.40079	0.417818	1	7.40107	0.706356	1	-1.4231	0.70505	1	-1.42304
uc001rmb.2	ABCD2	0.307354	1	-4.40302	0.271961	1	-4.40522	0.0665235	1	-19.7534	0.0454376	1	-19.7633
uc001dqm.4	ABCD3	0.770403	1	19.2243	0.776624	1	19.2273	1	1	1.21994	1	1	1.22014
uc001dqn.4	ABCD3	1	1	-1	1	1	-1	1	1	1	1	1	1
uc001dqo.4	ABCD3	1	1	9.90848	1	1	9.77719	0.235962	1	-6.9061	0.286987	1	-7.00376
uc009wdr.3	ABCD3	1	1	-1	1	1	-1	1	1	1	1	1	1
uc010oto.2	ABCD3	1	1	-1	1	1	-1	1	1	1	1	1	1
uc010otp.2	ABCD3	1	1	-1	1	1	-1	1	1	1	1	1	1
uc001xpr.2	ABCD4	1	1	7.06934	1	1	6.94148	0.787183	1	-1.41896	0.775149	1	-1.44688
uc001xps.2	ABCD4	1	1	-1	1	1	-1	1	1	1	1	1	1
uc001xpu.2	ABCD4	1	1	-1	1	1	-1	1	1	1	1	1	1
uc001xpv.2	ABCD4	1	1	-1	1	1	-1	1	1	1	1	1	1
uc010tur.2	ABCD4	0.970716	1	1.62199	0.959582	1	1.62262	0.454442	1	-2.7565	0.443728	1	-2.75544
uc003ijx.3	ABCE1	1	1	-1	1	1	-1	1	1	1	1	1	1
uc003ijy.3	ABCE1	1	1	-1	1	1	-1	1	1	1	1	1	1
uc010iot.3	ABCE1	1	1	-1	1	1	-1	0.666667	1	-5.90257	0.666667	1	-5.90257
uc003nqk.2	ABCF1	1	1	-1	1	1	-1	1	1	1	1	1	1
uc003nql.3	ABCF1	1	1	-1	1	1	-1	1	1	1	1	1	1
uc003nqm.3	ABCF1	1	1	-1	1	1	-1	1	1	1	1	1	1
uc011eyk.1	ABCF1	1	1	-1	1	1	-1	1	1	1	1	1	1
uc011eyl.2	ABCF1	1	1	-1	1	1	-1	1	1	1	1	1	1
uc011eym.2	ABCF1	1	1	-1	1	1	-1	1	1	1	1	1	1
uc011fwx.1	ABCF1	1	1	-1	1	1	-1	1	1	1	1	1	1
uc011fwy.2	ABCF1	1	1	-1	1	1	-1	1	1	1	1	1	1
uc011fwz.2	ABCF1	1	1	-1	1	1	-1	1	1	1	1	1	1
uc011gta.1	ABCF1	1	1	-1	1	1	-1	1	1	1	1	1	1
uc011gtb.2	ABCF1	1	1	-1	1	1	-1	1	1	1	1	1	1
uc011gtc.2	ABCF1	1	1	-1	1	1	-1	1	1	1	1	1	1
uc011hlu.1	ABCF1	1	1	-1	1	1	-1	1	1	1	1	1	1
uc011hlv.2	ABCF1	1	1	-1	1	1	-1	1	1	1	1	1	1
uc011hlw.2	ABCF1	1	1	-1	1	1	-1	1	1	1	1	1	1
uc011iiz.1	ABCF1	1	1	-1	1	1	-1	1	1	1	1	1	1
uc011ija.2	ABCF1	1	1	-1	1	1	-1	1	1	1	1	1	1
uc011ijb.2	ABCF1	1	1	-1	1	1	-1	1	1	1	1	1	1
uc011jgd.1	ABCF1	1	1	-1	1	1	-1	1	1	1	1	1	1
uc011jge.2	ABCF1	1	1	-1	1	1	-1	1	1	1	1	1	1
uc011jgf.2	ABCF1	1	1	-1	1	1	-1	1	1	1	1	1	1
uc003wjo.1	ABCF2	0.397248	1	60.1986	0.368136	1	60.2527	0.628237	1	-1.79519	0.621522	1	-1.79356
uc003wjp.3	ABCF2	1	1	-1	1	1	-1	1	1	1	1	1	1
uc031szt.1	ABCF2	1	1	4.14538	1	1	4.10861	1	1	6.23245	1	1	6.17221
uc003fmz.2	ABCF3	1	1	-1	1	1	-1	1	1	1	1	1	1
uc003fna.2	ABCF3	1	1	-1	1	1	-1	1	1	1	1	1	1
uc003fnb.2	ABCF3	1	1	-1	1	1	-1	1	1	1	1	1	1
uc002zam.3	ABCG1	1	1	10.2551	1	1	10.6074	0.881007	1	16.2518	0.89443	1	16.8478
uc002zan.3	ABCG1	1	1	-1	1	1	-1	1	1	1	1	1	1
uc002zao.3	ABCG1	1	1	-1	1	1	-1	1	1	1	1	1	1
uc002zap.3	ABCG1	1	1	-1	1	1	-1	1	1	1	1	1	1
uc002zaq.3	ABCG1	1	1	-1	1	1	-1	1	1	1	1	1	1
uc002zar.3	ABCG1	1	1	-1	1	1	-1	1	1	1	1	1	1
uc010gpb.2	ABCG1	0.0780433	1	-18.6136	0.0805992	1	-18.605	0.574254	1	-2.19657	0.575943	1	-2.19554
uc011aev.2	ABCG1	1	1	-1	1	1	-1	1	1	1	1	1	1
uc003hrf.3	ABCG2	1	1	-1	1	1	-1	1	1	1	1	1	1
uc003hrg.3	ABCG2	1	1	-1	1	1	-1	1	1	1	1	1	1
uc003hrh.3	ABCG2	1	1	9.90848	1	1	9.74838	0.505036	1	-3.17374	0.539636	1	-3.22867
uc003hri.1	ABCG2	1	1	-1	1	1	-1	1	1	1	1	1	1
uc003hrj.1	ABCG2	1	1	-1	1	1	-1	1	1	1	1	1	1
uc003hrk.1	ABCG2	1	1	-1	1	1	-1	1	1	1	1	1	1
uc001pvs.3	ABCG4	1	1	5.38538	1	1	5.56539	1	1	8.19533	1	1	8.49898
uc001pvt.1	ABCG4	1	1	-1	1	1	-1	1	1	1	1	1	1
uc009zar.3	ABCG4	1	1	-1	1	1	-1	1	1	1	1	1	1
uc002rtm.3	ABCG5	0.580452	1	29.8042	0.585465	1	29.8054	0.979723	1	1.90557	0.982439	1	1.90565
uc002rtn.3	ABCG5	1	1	-1	1	1	-1	0.666667	1	-5.90257	0.666667	1	-5.90257
uc002rto.3	ABCG5	1	1	-1	1	1	-1	1	1	1	1	1	1
uc002rtp.3	ABCG5	1	1	-1	1	1	-1	1	1	1	1	1	1
uc002rtq.3	ABCG8	1	1	-1	1	1	-1	1	1	1	1	1	1
uc010yoa.2	ABCG8	1	1	-1	1	1	-1	1	1	1	1	1	1
uc002rit.3	ABHD1	1	1	-1	1	1	-1	0.25973	1	-25.5129	0.308009	1	-25.5129
uc002riu.3	ABHD1	1	1	-1	1	1	-1	1	1	1	1	1	1
uc002riv.3	ABHD1	1	1	-1	1	1	-1	1	1	1	1	1	1
uc003dyk.5	ABHD10	1	1	-1	1	1	-1	1	1	1	1	1	1
uc011bhq.3	ABHD10	1	1	-1	1	1	-1	1	1	1	1	1	1
uc031saw.1	ABHD10	1	1	4.14538	1	1	4.10209	0.953088	1	1.05589	0.930336	1	1.04386
uc031sax.1	ABHD10	1	1	-1	1	1	-1	1	1	1	1	1	1
uc003tza.3	ABHD11	1	1	-1	1	1	-1	1	1	1	1	1	1
uc003tzb.3	ABHD11	1	1	-1	1	1	-1	1	1	1	1	1	1
uc003tzc.3	ABHD11	1	1	-1	1	1	-1	1	1	1	1	1	1
uc003tzf.3	ABHD11	0.690325	1	22.9104	0.708356	1	22.8772	0.684801	1	-1.7385	0.687073	1	-1.74109
uc011kfb.2	ABHD11	1	1	-1	1	1	-1	1	1	1	1	1	1
uc002wuq.3	ABHD12	0.137404	1	364.953	0.104721	1	364.92	0.76534	1	2.49838	0.724746	1	2.49815
uc002wus.2	ABHD12	0.52666	1	5.15388	0.461546	1	5.15404	0.868509	1	1.90941	0.827212	1	1.90947
uc001wyq.3	ABHD12B	1	1	-1	1	1	-1	1	1	1	1	1	1
uc001wyr.3	ABHD12B	1	1	-1	1	1	-1	1	1	1	1	1	1
uc001wys.3	ABHD12B	0.770403	1	15.2606	0.89327	1	15.6781	0.690325	1	4.15668	0.831156	1	4.27582
uc010any.3	ABHD12B	1	1	-1	1	1	-1	1	1	1	1	1	1
uc001vqq.3	ABHD13	0.981956	1	1.45844	0.949566	1	1.45841	1	1	1.28229	1	1	1.28227
uc021rml.1	ABHD13	1	1	-1	1	1	-1	1	1	1	1	1	1
uc003dco.3	ABHD14A	0.82093	1	2.19383	0.80678	1	2.19404	0.578397	1	-1.94668	0.572635	1	-1.94649
uc010hlz.2	ABHD14A	0.953088	1	-2.85576	0.926933	1	-2.89033	0.356265	1	-6.45342	0.392518	1	-6.53877
uc011bea.2	ABHD14A-ACY1	1	1	-1	1	1	-1	1	1	1	1	1	1
uc003dcm.3	ABHD14B	0.36834	1	68.8589	0.356068	1	68.8915	0.775066	1	-1.2649	0.775606	1	-1.2643
uc003dcn.3	ABHD14B	1	1	4.14538	1	1	4.09178	0.621277	1	-3.30694	0.63147	1	-3.35429
uc011bdy.2	ABHD14B	1	1	-1	1	1	-1	1	1	1	1	1	1
uc011bdz.1	ABHD14B	0.580452	1	29.1563	0.667408	1	28.8997	0.483884	1	-2.70064	0.521855	1	-2.72516
uc021wza.1	ABHD14B	1	1	-1	1	1	-1	1	1	1	1	1	1
uc002hed.2	ABHD15	0.930566	1	1.65275	0.902277	1	1.65288	0.503256	1	-2.36281	0.482294	1	-2.36262
uc003nvx.2	ABHD16A	1	1	-1	1	1	-1	1	1	1	1	1	1
uc003nvy.2	ABHD16A	1	1	-1	1	1	-1	1	1	1	1	1	1
uc010jtc.2	ABHD16A	1	1	-1	1	1	-1	1	1	1	1	1	1
uc011dny.2	ABHD16A	1	1	-1	1	1	-1	1	1	1	1	1	1
uc011dnz.2	ABHD16A	1	1	-1	1	1	-1	1	1	1	1	1	1
uc011doa.2	ABHD16A	0.154078	1	-44.3527	0.197426	1	-44.3527	0.666667	1	-5.90257	0.666667	1	-5.90257
uc011fgb.2	ABHD16A	1	1	-1	1	1	-1	1	1	1	1	1	1
uc011fgc.2	ABHD16A	1	1	-1	1	1	-1	1	1	1	1	1	1
uc011fgd.2	ABHD16A	1	1	-1	1	1	-1	1	1	1	1	1	1
uc011fgf.2	ABHD16A	1	1	-1	1	1	-1	1	1	1	1	1	1
uc011fgg.2	ABHD16A	1	1	-1	1	1	-1	1	1	1	1	1	1
uc011fgh.2	ABHD16A	1	1	-1	1	1	-1	1	1	1	1	1	1
uc011gdy.2	ABHD16A	1	1	-1	1	1	-1	1	1	1	1	1	1
uc011gdz.2	ABHD16A	1	1	-1	1	1	-1	1	1	1	1	1	1
uc011gea.2	ABHD16A	1	1	-1	1	1	-1	1	1	1	1	1	1
uc011gec.2	ABHD16A	1	1	-1	1	1	-1	1	1	1	1	1	1
uc011ged.2	ABHD16A	1	1	-1	1	1	-1	1	1	1	1	1	1
uc011gee.2	ABHD16A	1	1	-1	1	1	-1	1	1	1	1	1	1
uc011hae.2	ABHD16A	1	1	-1	1	1	-1	1	1	1	1	1	1
uc011haf.2	ABHD16A	1	1	-1	1	1	-1	1	1	1	1	1	1
uc011hag.2	ABHD16A	1	1	-1	1	1	-1	1	1	1	1	1	1
uc011hai.2	ABHD16A	1	1	-1	1	1	-1	1	1	1	1	1	1
uc011haj.2	ABHD16A	1	1	-1	1	1	-1	1	1	1	1	1	1
uc011hak.2	ABHD16A	1	1	-1	1	1	-1	1	1	1	1	1	1
uc011hsx.2	ABHD16A	1	1	-1	1	1	-1	1	1	1	1	1	1
uc011hsy.2	ABHD16A	1	1	-1	1	1	-1	1	1	1	1	1	1
uc011hsz.2	ABHD16A	1	1	-1	1	1	-1	1	1	1	1	1	1
uc011htb.2	ABHD16A	1	1	-1	1	1	-1	1	1	1	1	1	1
uc011htc.2	ABHD16A	1	1	-1	1	1	-1	1	1	1	1	1	1
uc011htd.2	ABHD16A	1	1	-1	1	1	-1	1	1	1	1	1	1
uc011iqh.2	ABHD16A	1	1	-1	1	1	-1	1	1	1	1	1	1
uc011iqi.2	ABHD16A	1	1	-1	1	1	-1	1	1	1	1	1	1
uc011iqj.2	ABHD16A	1	1	-1	1	1	-1	1	1	1	1	1	1
uc011iql.2	ABHD16A	1	1	-1	1	1	-1	1	1	1	1	1	1
uc011iqm.2	ABHD16A	1	1	-1	1	1	-1	1	1	1	1	1	1
uc011iqn.2	ABHD16A	1	1	-1	1	1	-1	1	1	1	1	1	1
uc011jlu.2	ABHD16A	1	1	-1	1	1	-1	1	1	1	1	1	1
uc011jlv.2	ABHD16A	1	1	-1	1	1	-1	1	1	1	1	1	1
uc011jlw.2	ABHD16A	1	1	-1	1	1	-1	1	1	1	1	1	1
uc011jly.2	ABHD16A	1	1	-1	1	1	-1	1	1	1	1	1	1
uc011jlz.2	ABHD16A	1	1	-1	1	1	-1	1	1	1	1	1	1
uc011jma.2	ABHD16A	1	1	4.14538	1	1	4.11194	1	1	6.23245	1	1	6.17769
uc002ygx.1	ABHD16B	0.242588	1	24.1359	0.238439	1	24.1364	1	1	1.216	1	1	1.21603
uc002lud.3	ABHD17A	1	1	-1	1	1	-1	1	1	1	1	1	1
uc002lue.3	ABHD17A	0.101559	1	-17.0058	0.125053	1	-17.144	0.787183	1	-1.86183	0.782243	1	-1.87794
uc002luf.3	ABHD17A	0.881007	1	12.7042	0.928585	1	12.5445	0.250178	1	-6.0624	0.302892	1	-6.143
uc002lug.3	ABHD17A	1	1	-1	1	1	-1	1	1	1	1	1	1
uc004ail.3	ABHD17B	0.0820174	1	-34.23	0.098356	1	-34.4213	1	1	6.23245	1	1	6.19476
uc004aim.1	ABHD17B	1	1	1.15628	1	1	1.15641	1	1	1.19493	1	1	1.19507
uc002bft.3	ABHD17C	1	1	-1	1	1	-1	1	1	1	1	1	1
uc002bfu.3	ABHD17C	0.629103	1	24.1162	0.639748	1	24.1281	1	1	1.28902	1	1	1.28968
uc002bnj.2	ABHD2	1	1	4.14538	1	1	4.10355	0.953088	1	1.05589	0.931124	1	1.04427
uc002bnk.2	ABHD2	1	1	-1	1	1	-1	1	1	1	1	1	1
uc010ups.1	ABHD2	1	1	-1	1	1	-1	1	1	1	1	1	1
uc002ktk.2	ABHD3	1	1	-1	1	1	-1	1	1	1	1	1	1
uc002ktl.2	ABHD3	0.827202	1	-1.26792	0.809596	1	-1.28163	1	1	1.07079	1	1	1.05905
uc002ktn.2	ABHD3	0.426148	1	-3.29751	0.40856	1	-3.30084	0.880381	1	2.13856	0.857736	1	2.13636
uc010xao.1	ABHD3	1	1	-1	1	1	-1	1	1	1	1	1	1
uc001wgm.3	ABHD4	1	1	-1	1	1	-1	1	1	1	1	1	1
uc010tmz.1	ABHD4	0.121948	1	443.497	0.184286	1	443.79	0.32692	1	12.2432	0.416032	1	12.2512
uc010tna.1	ABHD4	1	1	-1	1	1	-1	0.380246	1	-15.7077	0.416107	1	-15.7077
uc010tnb.2	ABHD4	1	1	-1	1	1	-1	1	1	1	1	1	1
uc003cmx.3	ABHD5	0.346292	1	-3.77391	0.301539	1	-3.77398	0.779547	1	-1.19992	0.782077	1	-1.19994
uc003djs.4	ABHD6	1	1	-1	1	1	-1	1	1	1	1	1	1
uc003djt.4	ABHD6	1	1	-1	1	1	-1	1	1	1	1	1	1
uc002ngb.4	ABHD8	0.422463	1	7.8901	0.432558	1	7.88994	1	1	1.25322	1	1	1.25319
uc001isx.3	ABI1	1	1	-1	1	1	-1	1	1	1	1	1	1
uc001isy.3	ABI1	1	1	-1	1	1	-1	1	1	1	1	1	1
uc001isz.3	ABI1	1	1	-1	1	1	-1	1	1	1	1	1	1
uc001ita.3	ABI1	1	1	-1	1	1	-1	1	1	1	1	1	1
uc001itb.3	ABI1	0.39553	1	-4.31648	0.448636	1	-4.25268	0.580452	1	32.9035	0.680508	1	33.4152
uc001itc.3	ABI1	1	1	-1	1	1	-1	1	1	1	1	1	1
uc001itd.3	ABI1	1	1	-1	1	1	-1	1	1	1	1	1	1
uc001ite.3	ABI1	1	1	-1	1	1	-1	1	1	1	1	1	1
uc010qdg.2	ABI1	1	1	-1	1	1	-1	1	1	1	1	1	1
uc010qdh.2	ABI1	1	1	-1	1	1	-1	1	1	1	1	1	1
uc010qdi.2	ABI1	1	1	-1	1	1	-1	1	1	1	1	1	1
uc010qdj.2	ABI1	1	1	-1	1	1	-1	1	1	1	1	1	1
uc010qdk.2	ABI1	1	1	-1	1	1	-1	1	1	1	1	1	1
uc002uzz.3	ABI2	1	1	-1	1	1	-1	1	1	1	1	1	1
uc002vaa.3	ABI2	1	1	-1	1	1	-1	1	1	1	1	1	1
uc002vab.3	ABI2	1	1	-1	1	1	-1	1	1	1	1	1	1
uc002vac.3	ABI2	1	1	-1	1	1	-1	1	1	1	1	1	1
uc010zig.1	ABI2	1	1	-1	1	1	-1	1	1	1	1	1	1
uc010zih.2	ABI2	1	1	-1	1	1	-1	1	1	1	1	1	1
uc010zii.2	ABI2	1	1	-1	1	1	-1	1	1	1	1	1	1
uc010zij.2	ABI2	1	1	-1	1	1	-1	1	1	1	1	1	1
uc010zik.2	ABI2	1	1	-1	1	1	-1	1	1	1	1	1	1
uc010zil.2	ABI2	1	1	-1	1	1	-1	1	1	1	1	1	1
uc010zim.2	ABI2	1	1	-1	1	1	-1	1	1	1	1	1	1
uc010zin.2	ABI2	1	1	-1	1	1	-1	1	1	1	1	1	1
uc002iop.1	ABI3	1	1	-1	1	1	-1	1	1	1	1	1	1
uc002ioq.1	ABI3	1	1	-1	1	1	-1	1	1	1	1	1	1
uc003duj.3	ABI3BP	1	1	-1	1	1	-1	1	1	1	1	1	1
uc003duk.3	ABI3BP	1	1	-1	1	1	-1	0.666667	1	-5.90257	0.666667	1	-5.90257
uc003dul.3	ABI3BP	1	1	-1	1	1	-1	1	1	1	1	1	1
uc003dum.3	ABI3BP	1	1	-1	1	1	-1	1	1	1	1	1	1
uc003dun.3	ABI3BP	1	1	-1	1	1	-1	1	1	1	1	1	1
uc003duo.2	ABI3BP	1	1	4.14538	1	1	4.09429	0.953088	1	-1.73369	0.926115	1	-1.75733
uc003dup.4	ABI3BP	0.431244	1	-3.78307	0.479189	1	-3.72768	1	1	1.59646	1	1	1.62105
uc011bhd.2	ABI3BP	1	1	-1	1	1	-1	0.666667	1	-10.8051	0.666667	1	-10.8051
uc004bzv.3	ABL1	0.242367	1	140.88	0.220314	1	140.944	0.501222	1	-2.43186	0.490802	1	-2.43075
uc004bzw.3	ABL1	1	1	4.14538	1	1	4.09595	0.244374	1	-8.81328	0.287256	1	-8.92946
uc001gmg.4	ABL2	1	1	-1	1	1	-1	1	1	1	1	1	1
uc001gmi.4	ABL2	1	1	-1	1	1	-1	1	1	1	1	1	1
uc001gmj.4	ABL2	1	1	-1	1	1	-1	1	1	1	1	1	1
uc001gmk.3	ABL2	1	1	-1	1	1	-1	1	1	1	1	1	1
uc009wxe.3	ABL2	0.684982	1	-1.8334	0.688456	1	-1.82451	1	1	1.15794	1	1	1.1638
uc009wxf.2	ABL2	1	1	-1	1	1	-1	1	1	1	1	1	1
uc010pne.2	ABL2	1	1	-1	1	1	-1	1	1	1	1	1	1
uc010pnf.2	ABL2	1	1	-1	1	1	-1	1	1	1	1	1	1
uc010png.2	ABL2	1	1	-1	1	1	-1	1	1	1	1	1	1
uc010pnh.2	ABL2	1	1	-1	1	1	-1	1	1	1	1	1	1
uc001lbz.1	ABLIM1	0.0360984	1	-54.5237	0.039933	1	-54.3393	1	1	8.19533	1	1	8.2259
uc021pyu.1	ABLIM1	1	1	-1	1	1	-1	1	1	1	1	1	1
uc021pyv.1	ABLIM1	1	1	-1	1	1	-1	1	1	1	1	1	1
uc021pyw.1	ABLIM1	1	1	-1	1	1	-1	1	1	1	1	1	1
uc021pyx.1	ABLIM1	1	1	-1	1	1	-1	1	1	1	1	1	1
uc021pyy.1	ABLIM1	1	1	-1	1	1	-1	1	1	1	1	1	1
uc021pyz.1	ABLIM1	1	1	-1	1	1	-1	1	1	1	1	1	1
uc021pza.1	ABLIM1	1	1	-1	1	1	-1	1	1	1	1	1	1
uc021pzb.1	ABLIM1	1	1	-1	1	1	-1	1	1	1	1	1	1
uc021pzc.1	ABLIM1	1	1	-1	1	1	-1	1	1	1	1	1	1
uc021pzd.1	ABLIM1	1	1	-1	1	1	-1	1	1	1	1	1	1
uc021pze.1	ABLIM1	1	1	4.14538	1	1	4.10251	0.953088	1	1.05589	0.93056	1	1.04398
uc021pzf.1	ABLIM1	1	1	-1	1	1	-1	0.380246	1	-15.7077	0.416117	1	-15.7077
uc003gki.3	ABLIM2	1	1	-1	1	1	-1	0.666667	1	-5.90257	0.666667	1	-5.90257
uc003gkj.4	ABLIM2	1	1	-1	1	1	-1	0.666667	1	-5.90257	0.666667	1	-5.90257
uc003gkk.3	ABLIM2	1	1	4.14538	1	1	4.112	1	1	6.23245	1	1	6.17779
uc003gkl.3	ABLIM2	1	1	-1	1	1	-1	1	1	1	1	1	1
uc003gkm.4	ABLIM2	1	1	-1	1	1	-1	1	1	1	1	1	1
uc003gko.3	ABLIM2	1	1	-1	1	1	-1	1	1	1	1	1	1
uc003gkp.3	ABLIM2	1	1	-1	1	1	-1	1	1	1	1	1	1
uc003gkq.3	ABLIM2	1	1	-1	1	1	-1	1	1	1	1	1	1
uc003gkr.3	ABLIM2	1	1	-1	1	1	-1	1	1	1	1	1	1
uc003gks.3	ABLIM2	0.38207	1	64.3877	0.506072	1	64.0176	0.692653	1	3.47858	0.798623	1	3.45836
uc011bwl.1	ABLIM2	1	1	-1	1	1	-1	1	1	1	1	1	1
uc003lpy.2	ABLIM3	0.881007	1	15.4744	0.928047	1	15.2962	0.27678	1	-5.34347	0.328562	1	-5.4081
uc003lpz.1	ABLIM3	1	1	-1	1	1	-1	1	1	1	1	1	1
uc003lqa.1	ABLIM3	1	1	-1	1	1	-1	1	1	1	1	1	1
uc003lqb.3	ABLIM3	1	1	-1	1	1	-1	1	1	1	1	1	1
uc003lqc.1	ABLIM3	1	1	-1	1	1	-1	1	1	1	1	1	1
uc003lqd.1	ABLIM3	1	1	-1	1	1	-1	1	1	1	1	1	1
uc003lqe.1	ABLIM3	1	1	-1	1	1	-1	1	1	1	1	1	1
uc003lqf.3	ABLIM3	1	1	-1	1	1	-1	1	1	1	1	1	1
uc004cda.1	ABO	1	1	-1	1	1	-1	1	1	1	1	1	1
uc010naf.1	ABO	1	1	-1	1	1	-1	1	1	1	1	1	1
uc010nag.1	ABO	1	1	-1	1	1	-1	1	1	1	1	1	1
uc011mcz.1	ABO	1	1	-1	1	1	-1	1	1	1	1	1	1
uc003why.1	ABP1	0.972348	1	1.63789	0.974485	1	1.6381	0.219707	1	30.1779	0.223589	1	30.1818
uc003whz.2	ABP1	1	1	-1	1	1	-1	1	1	1	1	1	1
uc003wia.2	ABP1	1	1	-1	1	1	-1	1	1	1	1	1	1
uc001yuj.2	ABPARTS	1	1	-1	1	1	-1	0.000944274	1	-3491.63	0.000743753	1	-3491.63
uc021thc.2	ABPARTS	0.507367	1	38.4838	0.504925	1	38.4756	0.0294982	1	-43.0065	0.0288444	1	-43.0157
uc021vku.1	ABPARTS	0.674245	1	-1.55756	0.667743	1	-1.55853	0.00668868	1	-141.662	0.00372824	1	-141.75
uc031qqx.1	ABPARTS	0.953576	1	1.24581	0.985098	1	1.24581	0.0302802	1	-38.6898	0.0137221	1	-38.6898
uc031rol.1	ABPARTS	1	1	1.16739	1	1	1.16735	0.0084106	1	-115.018	0.0069716	1	-115.022
uc031rom.1	ABPARTS	0.575815	1	-1.97288	0.571045	1	-1.97308	0.00443799	1	-197.201	0.00356693	1	-197.222
uc031rxg.1	ABPARTS	0.577007	1	-1.94979	0.565547	1	-1.94986	0.00955928	1	-103.131	0.00613965	1	-103.135
uc002fsd.4	ABR	1	1	8.56039	1	1	8.57341	0.505036	1	-3.34626	0.51335	1	-3.34084
uc002fse.4	ABR	1	1	4.14538	1	1	4.09372	0.290724	1	-7.24004	0.333261	1	-7.33988
uc002fsf.4	ABR	0.629103	1	28.4485	0.613964	1	28.483	0.200807	1	-7.31342	0.189603	1	-7.30435
uc002fsg.4	ABR	0.479017	1	42.7324	0.589791	1	42.4075	0.819151	1	-1.13475	0.803412	1	-1.14359
uc002fsh.1	ABR	1	1	-1	1	1	-1	1	1	1	1	1	1
uc010cjq.1	ABR	1	1	-1	1	1	-1	0.666667	1	-10.8051	0.666667	1	-10.8051
uc010vqf.3	ABR	1	1	7.06934	1	1	6.95607	0.487347	1	-3.63333	0.520572	1	-3.69649
uc010vqg.3	ABR	1	1	-1	1	1	-1	0.380246	1	-15.7077	0.416267	1	-15.7077
uc003ymm.4	ABRA	1	1	-1.02478	1	1	-1.02485	0.684982	1	-1.91476	0.68626	1	-1.91491
uc003qil.2	ABRACL	1	1	-1	1	1	-1	1	1	1	1	1	1
uc003qim.2	ABRACL	1	1	-1	1	1	-1	1	1	1	1	1	1
uc003nii.3	ABT1	0.319062	1	12.4965	0.283195	1	12.4966	0.541538	1	4.8472	0.50568	1	4.84724
uc003ejr.3	ABTB1	1	1	-1	1	1	-1	1	1	1	1	1	1
uc003ejs.3	ABTB1	1	1	-1	1	1	-1	1	1	1	1	1	1
uc003ejt.3	ABTB1	1	1	4.14538	1	1	4.09427	0.953088	1	-1.73369	0.926104	1	-1.75734
uc003eju.3	ABTB1	0.690325	1	23.7045	0.727884	1	23.5789	0.179019	1	-8.29026	0.20879	1	-8.33562
uc010hsm.3	ABTB1	1	1	-1	1	1	-1	1	1	1	1	1	1
uc001mvl.2	ABTB2	0.980877	1	1.5527	0.955499	1	1.55288	0.27571	1	-4.97411	0.24321	1	-4.97353
uc001ezm.1	AC2	1	1	8.56039	1	1	8.57251	0.720718	1	-2.25556	0.721045	1	-2.25216
uc003cht.3	ACAA1	0.491244	1	6.01894	0.448961	1	6.01956	0.673238	1	-1.54105	0.667315	1	-1.54089
uc003chu.3	ACAA1	1	1	-1	1	1	-1	1	1	1	1	1	1
uc002ldw.4	ACAA2	0.790114	1	2.33176	0.750826	1	2.3318	0.934161	1	1.19084	0.950325	1	1.19086
uc002hnk.3	ACACA	1	1	-1	1	1	-1	1	1	1	1	1	1
uc002hnl.3	ACACA	1	1	-1	1	1	-1	1	1	1	1	1	1
uc002hnm.3	ACACA	1	1	-1	1	1	-1	1	1	1	1	1	1
uc002hnn.3	ACACA	0.881007	1	13.3451	0.899605	1	13.3938	0.690325	1	21.385	0.71745	1	21.4669
uc002hno.3	ACACA	1	1	-1	1	1	-1	1	1	1	1	1	1
uc002hnp.1	ACACA	1	1	-1	1	1	-1	1	1	1	1	1	1
uc002hnq.2	ACACA	1	1	-1	1	1	-1	1	1	1	1	1	1
uc002hnr.1	ACACA	1	1	-1	1	1	-1	1	1	1	1	1	1
uc010cuy.3	ACACA	1	1	-1	1	1	-1	1	1	1	1	1	1
uc010cuz.3	ACACA	1	1	4.14538	1	1	4.11217	1	1	6.23245	1	1	6.17805
uc010wdb.2	ACACA	1	1	-1	1	1	-1	1	1	1	1	1	1
uc010wdc.2	ACACA	1	1	-1	1	1	-1	1	1	1	1	1	1
uc001tob.3	ACACB	1	1	-1	1	1	-1	0.666667	1	-5.90257	0.666667	1	-5.90257
uc001toc.3	ACACB	1	1	-1	1	1	-1	1	1	1	1	1	1
uc001tod.3	ACACB	1	1	-1	1	1	-1	1	1	1	1	1	1
uc010sxl.1	ACACB	1	1	-1	1	1	-1	1	1	1	1	1	1
uc010sxm.2	ACACB	1	1	-1	1	1	-1	1	1	1	1	1	1
uc001tso.4	ACAD10	1	1	-1	1	1	-1	1	1	1	1	1	1
uc001tsp.3	ACAD10	1	1	4.14538	1	1	4.11136	1	1	6.23245	1	1	6.17673
uc001tsq.3	ACAD10	1	1	-1	1	1	-1	1	1	1	1	1	1
uc001tsr.3	ACAD10	1	1	-1	1	1	-1	1	1	1	1	1	1
uc001tss.1	ACAD10	0.690325	1	22.9104	0.708911	1	22.8762	0.834035	1	-1.21184	0.830159	1	-1.2137
uc009zvw.2	ACAD10	0.283202	1	-5.58597	0.329626	1	-5.53403	0.76252	1	3.8234	0.822896	1	3.86034
uc009zvx.3	ACAD10	1	1	-1	1	1	-1	1	1	1	1	1	1
uc003eov.4	ACAD11	1	1	1.17376	1	1	1.1736	0.368762	1	-3.51859	0.335854	1	-3.51907
uc001qhk.3	ACAD8	1	1	-1	1	1	-1	1	1	1	1	1	1
uc001qhl.3	ACAD8	1	1	-1	1	1	-1	1	1	1	1	1	1
uc009zdc.3	ACAD8	1	1	-1	1	1	-1	0.0810685	1	-79.4412	0.11756	1	-79.4412
uc009zde.1	ACAD8	1	1	-1	1	1	-1	0.666667	1	-5.90257	0.666667	1	-5.90257
uc010sco.1	ACAD8	1	1	-1	1	1	-1	1	1	1	1	1	1
uc010scp.1	ACAD8	1	1	-1	1	1	-1	0.25973	1	-25.5129	0.307709	1	-25.5129
uc010scq.2	ACAD8	0.770403	1	18.228	0.8302	1	18.0334	0.317163	1	-4.68569	0.367163	1	-4.73795
uc010scr.1	ACAD8	1	1	-1	1	1	-1	1	1	1	1	1	1
uc003ela.4	ACAD9	1	1	-1	1	1	-1	1	1	1	1	1	1
uc003elb.3	ACAD9	1	1	-1	1	1	-1	1	1	1	1	1	1
uc003elc.1	ACAD9	1	1	-1	1	1	-1	1	1	1	1	1	1
uc003ele.3	ACAD9	1	1	-1	1	1	-1	1	1	1	1	1	1
uc010hsw.1	ACAD9	0.770403	1	17.3028	0.750453	1	17.3302	0.147756	1	-10.5554	0.131077	1	-10.5381
uc011bks.2	ACAD9	1	1	-1	1	1	-1	1	1	1	1	1	1
uc002vdz.4	ACADL	0.609745	1	5.16934	0.686446	1	5.19317	0.172204	1	-8.64439	0.222742	1	-8.60422
uc010zjg.1	ACADL	1	1	-1	1	1	-1	0.154078	1	-45.1232	0.203229	1	-45.1232
uc001dgw.4	ACADM	1	1	-1	1	1	-1	1	1	1	1	1	1
uc009wbp.3	ACADM	1	1	-1	1	1	-1	1	1	1	1	1	1
uc009wbr.3	ACADM	1	1	-1	1	1	-1	0.666667	1	-10.8051	0.666667	1	-10.8051
uc009wbs.1	ACADM	1	1	4.14538	1	1	4.10199	0.953088	1	1.05589	0.930285	1	1.04384
uc010orc.1	ACADM	1	1	-1	1	1	-1	1	1	1	1	1	1
uc010ord.2	ACADM	1	1	4.14538	1	1	4.0972	0.209985	1	-9.5999	0.252629	1	-9.7232
uc010ore.2	ACADM	1	1	-1	1	1	-1	1	1	1	1	1	1
uc010orf.2	ACADM	1	1	-1	1	1	-1	1	1	1	1	1	1
uc010org.2	ACADM	1	1	-1	1	1	-1	1	1	1	1	1	1
uc001tza.4	ACADS	1	1	1.35806	0.991391	1	1.35816	0.603215	1	-1.82521	0.589827	1	-1.82508
uc010szl.1	ACADS	0.881007	1	12.7042	0.937217	1	12.5182	0.411487	1	-3.41653	0.459074	1	-3.46956
uc001lhb.3	ACADSB	1	1	7.06934	1	1	6.95239	0.487347	1	-3.19045	0.521641	1	-3.24776
uc010qub.2	ACADSB	1	1	-1	1	1	-1	1	1	1	1	1	1
uc002gev.4	ACADVL	1	1	-1	1	1	-1	1	1	1	1	1	1
uc002gew.4	ACADVL	1	1	-1	1	1	-1	1	1	1	1	1	1
uc002gex.4	ACADVL	0.540657	1	34.5934	0.663265	1	34.2426	1	1	1.40613	1	1	1.39159
uc010vtp.3	ACADVL	1	1	-1	1	1	-1	1	1	1	1	1	1
uc010vtq.2	ACADVL	0.501883	1	5.7845	0.446624	1	5.78508	0.278826	1	-4.81961	0.247398	1	-4.81913
uc002bmx.3	ACAN	0.213326	1	174.467	0.186555	1	174.403	0.262543	1	26.6325	0.231969	1	26.6227
uc002bna.2	ACAN	1	1	-1	1	1	-1	1	1	1	1	1	1
uc010upo.1	ACAN	0.604032	1	-2.28858	0.620197	1	-2.32276	0.595009	1	-2.55168	0.614017	1	-2.59183
uc010upp.1	ACAN	1	1	-1	1	1	-1	1	1	1	1	1	1
uc002ggd.2	ACAP1	0.645072	1	3.63413	0.585396	1	3.63448	0.231382	1	-5.90534	0.19389	1	-5.90477
uc003fun.4	ACAP2	0.645336	1	3.49288	0.576664	1	3.49296	0.78993	1	-1.17067	0.793707	1	-1.17064
uc003fuo.3	ACAP2	0.142444	1	-10.0297	0.165113	1	-10.0197	0.183281	1	240.674	0.217501	1	240.915
uc001ady.2	ACAP3	0.690325	1	20.9703	0.740767	1	20.8134	0.231554	1	-6.36624	0.271745	1	-6.41567
uc001aea.2	ACAP3	0.36834	1	69.3285	0.36637	1	69.3348	0.101103	1	-13.7742	0.100096	1	-13.773
uc001aeb.2	ACAP3	0.239545	1	-5.83688	0.277202	1	-5.86542	1	1	1.22022	1	1	1.21417
uc001aec.1	ACAP3	0.49057	1	7.72208	0.566734	1	7.70093	0.181247	1	-7.76054	0.226759	1	-7.78202
uc001pjw.1	ACAT1	1	1	11.5519	1	1	11.5512	0.312657	1	-5.63586	0.320986	1	-5.63625
uc001pjx.3	ACAT1	0.355444	1	-4.29699	0.396241	1	-4.26346	1	1	-1.00568	1	1	1.00237
uc001pjy.3	ACAT1	1	1	1.03746	1	1	1.03748	0.911913	1	1.71771	0.868073	1	1.71774
uc010kjy.3	ACAT2	1	1	-1	1	1	-1	0.380246	1	-20.6103	0.416735	1	-20.6103
uc011efw.2	ACAT2	0.048669	1	-32.3371	0.0526889	1	-32.4033	0.487347	1	-3.63333	0.491612	1	-3.64123
uc031sqw.1	ACAT2	0.629103	1	24.1162	0.640655	1	24.1291	0.879415	1	-1.15092	0.876121	1	-1.15028
uc001hpy.3	ACBD3	1	1	1.3347	0.985315	1	1.33472	0.825548	1	2.12385	0.768623	1	2.12388
uc002iic.3	ACBD4	1	1	9.90848	1	1	9.78279	0.202949	1	-7.83918	0.252114	1	-7.94524
uc002iid.2	ACBD4	0.0494733	1	-28.6476	0.0384726	1	-28.7018	0.333362	1	-4.15607	0.312882	1	-4.16411
uc002iie.3	ACBD4	1	1	-1	1	1	-1	1	1	1	1	1	1
uc002iif.3	ACBD4	1	1	-1	1	1	-1	1	1	1	1	1	1
uc010dae.3	ACBD4	1	1	4.14538	1	1	4.10212	0.145669	1	-14.3196	0.183074	1	-14.4845
uc010wjj.2	ACBD4	1	1	-1	1	1	-1	0.0810685	1	-79.4412	0.117532	1	-79.4412
uc001ito.3	ACBD5	1	1	-1	1	1	-1	1	1	1	1	1	1
uc001itp.3	ACBD5	1	1	-1	1	1	-1	1	1	1	1	1	1
uc001itq.3	ACBD5	1	1	-1	1	1	-1	1	1	1	1	1	1
uc001itr.2	ACBD5	1	1	-1	1	1	-1	0.666667	1	-5.90257	0.666667	1	-5.90257
uc010qdm.3	ACBD5	1	1	-1	1	1	-1	1	1	1	1	1	1
uc010qdn.3	ACBD5	1	1	-1	1	1	-1	1	1	1	1	1	1
uc010qdo.3	ACBD5	1	1	-1	1	1	-1	1	1	1	1	1	1
uc010qdp.2	ACBD5	1	1	-1	1	1	-1	1	1	1	1	1	1
uc001gog.3	ACBD6	0.334753	1	11.7055	0.262931	1	11.7055	1	1	1.32689	0.992491	1	1.32689
uc001inv.3	ACBD7	0.57765	1	4.38178	0.561869	1	4.38147	0.324191	1	13.2693	0.307797	1	13.2684
uc010qby.1	ACBD7	0.454517	1	46.4184	0.505462	1	46.5559	0.355846	1	76.0707	0.408589	1	76.2998
uc001mxx.2	ACCS	1	1	-1	1	1	-1	1	1	1	1	1	1
uc009yks.1	ACCS	1	1	-1	1	1	-1	1	1	1	1	1	1
uc010rfm.1	ACCS	0.849619	1	2.10421	0.831364	1	2.1047	0.163585	1	-8.37409	0.148562	1	-8.37212
uc010rfn.2	ACCS	1	1	-1	1	1	-1	0.666667	1	-5.90257	0.666667	1	-5.90257
uc001mxw.1	ACCSL	1	1	-1	1	1	-1	1	1	1	1	1	1
uc009ykr.2	ACCSL	1	1	-1	1	1	-1	1	1	1	1	1	1
uc002etp.4	ACD	1	1	-1	1	1	-1	1	1	1	1	1	1
uc002etq.4	ACD	1	1	-1	1	1	-1	1	1	1	1	1	1
uc002etr.4	ACD	1	1	-1	1	1	-1	1	1	1	1	1	1
uc010vjt.1	ACD	0.479017	1	45.4424	0.543493	1	45.2373	0.257968	1	-5.4105	0.30459	1	-5.43541
uc002jau.2	ACE	1	1	-1	1	1	-1	1	1	1	1	1	1
uc002jav.2	ACE	1	1	-1	1	1	-1	1	1	1	1	1	1
uc002jaw.2	ACE	0.770403	1	15.2606	0.89972	1	15.6957	0.690325	1	24.5351	0.838544	1	25.2682
uc010ddu.2	ACE	0.455372	1	-5.47028	0.483162	1	-5.53777	0.621277	1	-3.30694	0.630916	1	-3.35151
uc010ddv.2	ACE	1	1	-1	1	1	-1	1	1	1	1	1	1
uc010wph.2	ACE	1	1	-1	1	1	-1	0.666667	1	-5.90257	0.666667	1	-5.90257
uc010wpi.2	ACE	1	1	-1	1	1	-1	1	1	1	1	1	1
uc010wpj.2	ACE	1	1	-1	1	1	-1	1	1	1	1	1	1
uc010wpk.2	ACE	1	1	-1	1	1	-1	1	1	1	1	1	1
uc031rdj.1	ACE	1	1	4.14538	1	1	4.09279	0.356265	1	-6.45342	0.394712	1	-6.54404
uc004cxa.1	ACE2	0.690325	1	20.3187	0.83446	1	20.7856	0.580452	1	32.9035	0.747756	1	33.6873
uc004cxb.2	ACE2	1	1	-1	1	1	-1	1	1	1	1	1	1
uc002mel.2	ACER1	1	1	4.14538	1	1	4.09229	0.621277	1	-2.52031	0.631377	1	-2.55605
uc003znx.1	ACER2	1	1	-1	1	1	-1	0.194516	1	-35.318	0.246625	1	-35.318
uc003zny.1	ACER2	1	1	-1	1	1	-1	1	1	1	1	1	1
uc003znz.1	ACER2	0.154078	1	-44.3527	0.197443	1	-44.3527	0.666667	1	-5.90257	0.666667	1	-5.90257
uc001oxu.2	ACER3	1	1	-1	1	1	-1	1	1	1	1	1	1
uc009yul.1	ACER3	1	1	-1	1	1	-1	1	1	1	1	1	1
uc009yum.1	ACER3	1	1	-1	1	1	-1	1	1	1	1	1	1
uc009yun.1	ACER3	1	1	-1	1	1	-1	1	1	1	1	1	1
uc009yuo.1	ACER3	1	1	-1	1	1	-1	1	1	1	1	1	1
uc010rsg.1	ACER3	1	1	7.06934	1	1	6.95037	0.604032	1	-2.74758	0.621637	1	-2.7978
uc010rsh.1	ACER3	1	1	-1	1	1	-1	1	1	1	1	1	1
uc010rsi.1	ACER3	1	1	-1	1	1	-1	1	1	1	1	1	1
uc010rsj.1	ACER3	1	1	-1	1	1	-1	1	1	1	1	1	1
uc003uxd.3	ACHE	1	1	-1	1	1	-1	0.666667	1	-5.90257	0.666667	1	-5.90257
uc003uxe.3	ACHE	1	1	-1	1	1	-1	1	1	1	1	1	1
uc003uxf.3	ACHE	1	1	-1	1	1	-1	1	1	1	1	1	1
uc003uxg.3	ACHE	1	1	-1	1	1	-1	1	1	1	1	1	1
uc003uxh.3	ACHE	1	1	-1	1	1	-1	1	1	1	1	1	1
uc003uxi.3	ACHE	1	1	-1	1	1	-1	1	1	1	1	1	1
uc003uxj.1	ACHE	1	1	-1	1	1	-1	0.666667	1	-5.90257	0.666667	1	-5.90257
uc001wio.4	ACIN1	0.580174	1	4.39019	0.519159	1	4.38985	0.587592	1	-1.90227	0.56978	1	-1.90242
uc001wip.4	ACIN1	0.139348	1	354.807	0.147905	1	354.848	0.551894	1	4.93755	0.563951	1	4.93812
uc001wiq.4	ACIN1	1	1	-1	1	1	-1	1	1	1	1	1	1
uc001wir.4	ACIN1	1	1	-1	1	1	-1	1	1	1	1	1	1
uc001wis.4	ACIN1	1	1	-1	1	1	-1	1	1	1	1	1	1
uc001wit.4	ACIN1	1	1	-1	1	1	-1	1	1	1	1	1	1
uc010akg.3	ACIN1	1	1	-1	1	1	-1	1	1	1	1	1	1
uc010tnj.2	ACIN1	1	1	-1	1	1	-1	1	1	1	1	1	1
uc002hyg.3	ACLY	1	1	-1	1	1	-1	1	1	1	1	1	1
uc002hyh.3	ACLY	1	1	-1	1	1	-1	1	1	1	1	1	1
uc002hyi.3	ACLY	1	1	-1	1	1	-1	1	1	1	1	1	1
uc010wfx.2	ACLY	1	1	-1	1	1	-1	1	1	1	1	1	1
uc010wfy.2	ACLY	1	1	-1	1	1	-1	1	1	1	1	1	1
uc002ttz.3	ACMSD	1	1	-1	1	1	-1	1	1	1	1	1	1
uc002tua.3	ACMSD	1	1	-1	1	1	-1	1	1	1	1	1	1
uc003uoo.4	ACN9	1	1	1.11418	1	1	1.11429	0.959943	1	1.54007	0.937771	1	1.54022
uc003zqw.4	ACO1	1	1	-1	1	1	-1	1	1	1	1	1	1
uc003zqx.4	ACO1	1	1	-1	1	1	-1	0.666667	1	-5.90257	0.666667	1	-5.90257
uc003zqy.4	ACO1	1	1	-1	1	1	-1	1	1	1	1	1	1
uc010mjh.1	ACO1	1	1	4.14538	1	1	4.11244	1	1	6.23245	1	1	6.1785
uc003bac.3	ACO2	0.317076	1	12.8418	0.340797	1	12.8416	1	1	1.13937	1	1	1.13935
uc001xol.1	ACOT1	0.223092	1	162.544	0.201787	1	162.613	0.303305	1	-4.44793	0.288257	1	-4.44604
uc010tuc.3	ACOT1	1	1	-1	1	1	-1	1	1	1	1	1	1
uc001cxj.2	ACOT11	1	1	7.06934	1	1	6.94301	1	1	11.0699	1	1	10.8588
uc001cxk.3	ACOT11	1	1	5.38538	1	1	5.5521	0.787183	1	-1.91667	0.773125	1	-1.85312
uc001cxl.2	ACOT11	1	1	-1	1	1	-1	1	1	1	1	1	1
uc001cxm.2	ACOT11	1	1	-1	1	1	-1	0.666667	1	-5.90257	0.666667	1	-5.90257
uc003khl.4	ACOT12	1	1	-1	1	1	-1	0.666667	1	-5.90257	0.666667	1	-5.90257
uc003khm.3	ACOT12	1	1	-1	1	1	-1	1	1	1	1	1	1
uc003nek.3	ACOT13	1	1	-1	1	1	-1	1	1	1	1	1	1
uc010jpv.3	ACOT13	0.0941719	1	-24.3359	0.116941	1	-24.0497	0.787183	1	-2.51488	0.782274	1	-2.48233
uc001xom.4	ACOT2	0.315242	1	88.4305	0.276925	1	88.4598	1	1	1.13289	1	1	1.13327
uc001xon.5	ACOT2	0.673169	1	3.52376	0.692559	1	3.52297	0.284925	1	-4.72134	0.297644	1	-4.7224
uc001xoo.3	ACOT4	0.769137	1	2.55296	0.74447	1	2.55343	1	1	1.00719	1	1	1.00738
uc001xop.3	ACOT6	0.19305	1	-7.66065	0.170935	1	-7.6688	0.791333	1	-1.29669	0.79403	1	-1.2981
uc001amq.3	ACOT7	1	1	4.14538	1	1	4.10434	0.953088	1	1.05589	0.931545	1	1.04449
uc001amr.3	ACOT7	1	1	-1	1	1	-1	1	1	1	1	1	1
uc001ams.3	ACOT7	1	1	9.90848	1	1	9.71429	1	1	1.45879	1	1	1.42867
uc001amt.3	ACOT7	1	1	-1	1	1	-1	1	1	1	1	1	1
uc001amu.3	ACOT7	1	1	4.14538	1	1	4.11719	1	1	6.23245	1	1	6.18631
uc002xqa.2	ACOT8	1	1	-1	1	1	-1	1	1	1	1	1	1
uc002xqc.2	ACOT8	1	1	-1	1	1	-1	1	1	1	1	1	1
uc010zxe.2	ACOT8	1	1	-1	1	1	-1	1	1	1	1	1	1
uc010zxf.2	ACOT8	1	1	-1	1	1	-1	1	1	1	1	1	1
uc004dan.3	ACOT9	0.344418	1	77.9049	0.427871	1	77.6337	0.433002	1	-2.99188	0.47155	1	-3.00243
uc004dao.3	ACOT9	1	1	4.14538	1	1	4.09189	0.621277	1	-3.30694	0.63145	1	-3.35418
uc004dap.3	ACOT9	1	1	-1	1	1	-1	1	1	1	1	1	1
uc004dar.3	ACOT9	1	1	-1	1	1	-1	1	1	1	1	1	1
uc004dat.1	ACOT9	1	1	-1	1	1	-1	1	1	1	1	1	1
uc011mjt.2	ACOT9	1	1	-1	1	1	-1	1	1	1	1	1	1
uc002jqe.3	ACOX1	1	1	-1	1	1	-1	1	1	1	1	1	1
uc002jqf.3	ACOX1	1	1	-1	1	1	-1	1	1	1	1	1	1
uc010wsq.2	ACOX1	1	1	5.38538	1	1	5.54878	0.604032	1	-3.1131	0.625003	1	-3.01188
uc010wsr.2	ACOX1	1	1	-1	1	1	-1	1	1	1	1	1	1
uc003dkl.3	ACOX2	0.943883	1	1.69666	0.928035	1	1.69771	0.120668	1	-11.3628	0.105547	1	-11.3558
uc003glc.4	ACOX3	1	1	-1	1	1	-1	1	1	1	1	1	1
uc003gld.4	ACOX3	1	1	-1	1	1	-1	1	1	1	1	1	1
uc010idk.3	ACOX3	1	1	-1	1	1	-1	0.666667	1	-5.90257	0.666667	1	-5.90257
uc010yxk.1	ACOXL	1	1	1.05139	1	1	1.05191	0.508722	1	6.28616	0.534139	1	6.28928
uc021vmm.1	ACOXL	1	1	-1	1	1	-1	1	1	1	1	1	1
uc021vmn.1	ACOXL	1	1	-1	1	1	-1	1	1	1	1	1	1
uc002qwd.2	ACP1	1	1	5.38538	1	1	5.54328	0.604032	1	-3.71131	0.62435	1	-3.59461
uc002qwe.5	ACP1	0.770403	1	17.3028	0.778558	1	17.2922	0.359466	1	-4.06828	0.366109	1	-4.07088
uc002qwf.3	ACP1	1	1	-1	1	1	-1	1	1	1	1	1	1
uc002qwg.3	ACP1	1	1	-1	1	1	-1	1	1	1	1	1	1
uc002qwh.3	ACP1	1	1	-1	1	1	-1	1	1	1	1	1	1
uc001nei.3	ACP2	1	1	-1	1	1	-1	1	1	1	1	1	1
uc009ylj.3	ACP2	1	1	4.14538	1	1	4.08968	0.455372	1	-4.09356	0.485966	1	-4.15452
uc009ylk.2	ACP2	1	1	-1	1	1	-1	1	1	1	1	1	1
uc010rhe.2	ACP2	1	1	4.14538	1	1	4.09202	0.621277	1	-3.30694	0.631427	1	-3.35407
uc010rhf.2	ACP2	1	1	-1	1	1	-1	1	1	1	1	1	1
uc010rhg.2	ACP2	1	1	-1	1	1	-1	1	1	1	1	1	1
uc010rhh.2	ACP2	1	1	-1	1	1	-1	1	1	1	1	1	1
uc010rhi.1	ACP2	1	1	-1	1	1	-1	1	1	1	1	1	1
uc010rhj.1	ACP2	1	1	4.14538	1	1	4.11186	1	1	6.23245	1	1	6.17754
uc002msg.4	ACP5	0.580452	1	29.1563	0.749552	1	28.7986	0.72402	1	4.40245	0.839121	1	4.3472
uc002msh.4	ACP5	0.41414	1	56.2724	0.541663	1	55.8982	0.742804	1	3.03754	0.844749	1	3.01708
uc002msi.4	ACP5	1	1	-1	1	1	-1	1	1	1	1	1	1
uc002msj.4	ACP5	1	1	-1	1	1	-1	1	1	1	1	1	1
uc010dye.1	ACP5	0.749647	1	2.70501	0.781819	1	2.70423	0.868666	1	1.93615	0.894164	1	1.93559
uc001epr.2	ACP6	0.770457	1	2.48277	0.736717	1	2.48237	0.791205	1	2.32386	0.758573	1	2.32348
uc009wjj.1	ACP6	0.775099	1	2.71349	0.743058	1	2.71208	0.569046	1	-2.05702	0.556067	1	-2.05809
uc003etu.3	ACPL2	0.397248	1	58.8947	0.474899	1	59.136	0.315242	1	16.3821	0.393766	1	16.4501
uc003etv.3	ACPL2	1	1	-1	1	1	-1	1	1	1	1	1	1
uc011bna.2	ACPL2	0.0534245	1	-109.382	0.0748886	1	-109.382	0.666667	1	-5.90257	0.666667	1	-5.90257
uc011bnb.2	ACPL2	1	1	-1	1	1	-1	1	1	1	1	1	1
uc003eon.3	ACPP	1	1	-1	1	1	-1	1	1	1	1	1	1
uc003eop.4	ACPP	1	1	7.06934	1	1	6.96425	0.302564	1	-5.40482	0.352167	1	-5.49187
uc010htp.2	ACPP	1	1	-1	1	1	-1	1	1	1	1	1	1
uc002pta.1	ACPT	0.84365	1	-1.10607	0.849913	1	-1.10529	0.95348	1	1.78486	0.933584	1	1.78615
uc003bnh.4	ACR	1	1	4.14538	1	1	4.11961	0.0614367	1	-31.6253	0.0777081	1	-31.8407
uc010hbh.1	ACR	1	1	-1	1	1	-1	0.194516	1	-40.2206	0.245479	1	-40.2206
uc001qpt.1	ACRBP	0.540657	1	36.2714	0.572935	1	36.3545	1	1	-1.00905	1	1	-1.00669
uc001qpu.1	ACRBP	0.690325	1	20.9703	0.790535	1	20.6793	0.884572	1	-1.03751	0.852389	1	-1.05256
uc010sfg.1	ACRBP	1	1	-1	1	1	-1	1	1	1	1	1	1
uc004eae.2	ACRC	0.378587	1	-3.44619	0.346594	1	-3.44656	0.822534	1	-1.09634	0.829287	1	-1.09646
uc001qcl.3	ACRV1	1	1	-1	1	1	-1	1	1	1	1	1	1
uc001qcn.3	ACRV1	1	1	-1	1	1	-1	1	1	1	1	1	1
uc001qcr.3	ACRV1	1	1	-1	1	1	-1	1	1	1	1	1	1
uc001qcs.3	ACRV1	1	1	-1	1	1	-1	1	1	1	1	1	1
uc002bdh.3	ACSBG1	1	1	-1	1	1	-1	1	1	1	1	1	1
uc010umw.2	ACSBG1	1	1	-1	1	1	-1	1	1	1	1	1	1
uc010umx.2	ACSBG1	1	1	-1	1	1	-1	1	1	1	1	1	1
uc010umy.2	ACSBG1	1	1	-1	1	1	-1	1	1	1	1	1	1
uc002mee.1	ACSBG2	1	1	-1	1	1	-1	1	1	1	1	1	1
uc002mef.1	ACSBG2	1	1	-1	1	1	-1	1	1	1	1	1	1
uc002meg.1	ACSBG2	1	1	10.2551	1	1	10.6077	0.881007	1	16.2518	0.894574	1	16.8484
uc002meh.1	ACSBG2	1	1	-1	1	1	-1	1	1	1	1	1	1
uc002mei.1	ACSBG2	1	1	-1	1	1	-1	1	1	1	1	1	1
uc010xiz.1	ACSBG2	1	1	-1	1	1	-1	1	1	1	1	1	1
uc002iqu.2	ACSF2	1	1	-1	1	1	-1	1	1	1	1	1	1
uc010dbt.1	ACSF2	1	1	-1	1	1	-1	1	1	1	1	1	1
uc010wml.1	ACSF2	1	1	-1	1	1	-1	1	1	1	1	1	1
uc010wmm.1	ACSF2	1	1	11.5519	1	1	11.5517	1	1	1.70707	1	1	1.70703
uc010wmn.1	ACSF2	1	1	-1	1	1	-1	1	1	1	1	1	1
uc010wmo.1	ACSF2	1	1	-1	1	1	-1	1	1	1	1	1	1
uc002fmp.3	ACSF3	1	1	-1	1	1	-1	1	1	1	1	1	1
uc010cig.2	ACSF3	1	1	-1	1	1	-1	1	1	1	1	1	1
uc010cih.2	ACSF3	1	1	-1	1	1	-1	1	1	1	1	1	1
uc010cii.3	ACSF3	1	1	9.90848	1	1	9.71219	0.881007	1	2.67043	0.953316	1	2.61469
uc021tmq.1	ACSF3	1	1	-1	1	1	-1	1	1	1	1	1	1
uc031qxj.1	ACSF3	1	1	-1	1	1	-1	0.666667	1	-5.90257	0.666667	1	-5.90257
uc003iws.1	ACSL1	1	1	-1	1	1	-1	1	1	1	1	1	1
uc003iwt.1	ACSL1	1	1	-1	1	1	-1	1	1	1	1	1	1
uc003iwu.1	ACSL1	1	1	-1	1	1	-1	1	1	1	1	1	1
uc003iww.2	ACSL1	1	1	-1	1	1	-1	0.0810685	1	-79.4412	0.117595	1	-79.4412
uc010ise.1	ACSL1	1	1	-1	1	1	-1	1	1	1	1	1	1
uc011ckm.1	ACSL1	1	1	-1	1	1	-1	0.25973	1	-30.4154	0.307941	1	-30.4154
uc011ckn.1	ACSL1	1	1	-1	1	1	-1	1	1	1	1	1	1
uc002vni.3	ACSL3	1	1	9.90848	1	1	9.73044	0.720718	1	-1.61859	0.720874	1	-1.64981
uc002vnj.3	ACSL3	1	1	-1	1	1	-1	1	1	1	1	1	1
uc004eoi.2	ACSL4	0.0508144	1	-52.5317	0.05201	1	-52.5601	1	1	6.23245	1	1	6.22879
uc004eoj.2	ACSL4	1	1	-1	1	1	-1	1	1	1	1	1	1
uc004eok.2	ACSL4	1	1	-1	1	1	-1	1	1	1	1	1	1
uc010npp.1	ACSL4	1	1	-1	1	1	-1	1	1	1	1	1	1
uc001kzs.3	ACSL5	1	1	10.2551	1	1	10.6095	0.881007	1	16.2518	0.895299	1	16.8513
uc001kzt.3	ACSL5	0.881007	1	13.3451	0.900896	1	13.3971	1	1	1.03759	1	1	1.04182
uc001kzu.3	ACSL5	0.580452	1	29.1563	0.630567	1	29.0007	0.211736	1	-6.82312	0.24689	1	-6.86057
uc009xxz.3	ACSL5	1	1	-1	1	1	-1	1	1	1	1	1	1
uc010qrj.2	ACSL5	1	1	4.14538	1	1	4.09372	0.290724	1	-7.24004	0.333262	1	-7.33988
uc003kvv.2	ACSL6	1	1	5.38538	1	1	5.56229	1	1	1.38843	1	1	1.43898
uc003kvw.2	ACSL6	1	1	-1	1	1	-1	0.380246	1	-20.6103	0.416187	1	-20.6103
uc003kvx.2	ACSL6	1	1	-1	1	1	-1	1	1	1	1	1	1
uc003kvy.2	ACSL6	1	1	-1	1	1	-1	1	1	1	1	1	1
uc003kvz.2	ACSL6	1	1	-1	1	1	-1	1	1	1	1	1	1
uc003kwa.2	ACSL6	1	1	-1	1	1	-1	1	1	1	1	1	1
uc003kwb.3	ACSL6	1	1	-1	1	1	-1	1	1	1	1	1	1
uc003kwc.1	ACSL6	1	1	-1	1	1	-1	1	1	1	1	1	1
uc003kwd.1	ACSL6	1	1	-1	1	1	-1	1	1	1	1	1	1
uc010jdn.2	ACSL6	1	1	-1	1	1	-1	0.380246	1	-15.7077	0.416382	1	-15.7077
uc010jdo.2	ACSL6	1	1	-1	1	1	-1	1	1	1	1	1	1
uc010jdp.1	ACSL6	1	1	-1	1	1	-1	1	1	1	1	1	1
uc021ydh.1	ACSL6	1	1	-1	1	1	-1	1	1	1	1	1	1
uc002dhm.1	ACSM1	1	1	-1	1	1	-1	1	1	1	1	1	1
uc002dhn.1	ACSM1	1	1	-1	1	1	-1	1	1	1	1	1	1
uc010bwg.1	ACSM1	1	1	-1	1	1	-1	1	1	1	1	1	1
uc002dhf.4	ACSM2A	1	1	-1	1	1	-1	1	1	1	1	1	1
uc002dhg.4	ACSM2A	1	1	-1	1	1	-1	1	1	1	1	1	1
uc002dhh.4	ACSM2A	1	1	-1	1	1	-1	1	1	1	1	1	1
uc010bwd.1	ACSM2A	1	1	-1	1	1	-1	1	1	1	1	1	1
uc010bwe.3	ACSM2A	1	1	-1	1	1	-1	1	1	1	1	1	1
uc010vax.1	ACSM2A	0.0720087	1	-87.7055	0.101219	1	-87.7055	1	1	1	1	1	1
uc010vay.2	ACSM2A	1	1	-1	1	1	-1	1	1	1	1	1	1
uc002dhj.4	ACSM2B	1	1	-1	1	1	-1	1	1	1	1	1	1
uc002dhk.4	ACSM2B	1	1	-1	1	1	-1	1	1	1	1	1	1
uc010bwf.1	ACSM2B	1	1	-1	1	1	-1	1	1	1	1	1	1
uc002dhq.3	ACSM3	1	1	-1	1	1	-1	1	1	1	1	1	1
uc002dhr.3	ACSM3	1	1	-1	1	1	-1	1	1	1	1	1	1
uc010vba.2	ACSM3	1	1	-1	1	1	-1	1	1	1	1	1	1
uc001qsx.1	ACSM4	0.278571	1	112.517	0.24485	1	112.459	0.905255	1	1.78303	0.882523	1	1.78211
uc002dhd.1	ACSM5	0.516261	1	-2.63186	0.534882	1	-2.64921	0.318594	1	-4.63801	0.351189	1	-4.6695
uc002dhe.3	ACSM5	0.270536	1	-5.06786	0.237212	1	-5.06945	0.268929	1	-5.0834	0.234716	1	-5.085
uc002wua.3	ACSS1	1	1	-1	1	1	-1	0.126749	1	-50.0257	0.173331	1	-50.0257
uc002wub.3	ACSS1	1	1	-1	1	1	-1	1	1	1	1	1	1
uc002wuc.3	ACSS1	1	1	-1	1	1	-1	1	1	1	1	1	1
uc002wud.1	ACSS1	1	1	-1	1	1	-1	1	1	1	1	1	1
uc010gdc.3	ACSS1	1	1	-1	1	1	-1	1	1	1	1	1	1
uc021wbl.1	ACSS1	1	1	-1	1	1	-1	1	1	1	1	1	1
uc031rsm.1	ACSS1	1	1	-1	1	1	-1	1	1	1	1	1	1
uc002xbc.2	ACSS2	1	1	-1	1	1	-1	1	1	1	1	1	1
uc002xbd.2	ACSS2	1	1	-1	1	1	-1	1	1	1	1	1	1
uc002xbe.2	ACSS2	1	1	-1	1	1	-1	1	1	1	1	1	1
uc010gey.2	ACSS2	1	1	-1	1	1	-1	1	1	1	1	1	1
uc010zum.1	ACSS2	1	1	-1	1	1	-1	1	1	1	1	1	1
uc001szl.1	ACSS3	1	1	-1	1	1	-1	0.666667	1	-5.90257	0.666667	1	-5.90257
uc001szm.1	ACSS3	1	1	-1	1	1	-1	1	1	1	1	1	1
uc001szn.1	ACSS3	0.881007	1	15.4744	0.950728	1	15.2209	0.893012	1	-1.02218	0.858954	1	-1.03987
uc001htm.3	ACTA1	0.151898	1	56.6678	0.179708	1	56.6573	0.948461	1	1.58982	0.966061	1	1.58952
uc001kfp.3	ACTA2	1	1	-1	1	1	-1	1	1	1	1	1	1
uc001kfq.3	ACTA2	0.525184	1	-2.30041	0.551132	1	-2.30959	0.628237	1	-1.7516	0.661296	1	-1.75867
uc010qmy.2	ACTA2	1	1	-1	1	1	-1	1	1	1	1	1	1
uc010qmz.1	ACTA2	0.478196	1	7.87621	0.457453	1	7.87169	0.466554	1	-2.72161	0.457175	1	-2.72319
uc003soq.4	ACTB	1	1	-1	1	1	-1	1	1	1	1	1	1
uc003sor.4	ACTB	0.402297	1	11.7326	0.357365	1	11.7372	0.184078	1	-7.5262	0.159158	1	-7.52325
uc003sot.4	ACTB	1	1	-1	1	1	-1	1	1	1	1	1	1
uc003jrm.3	ACTBL2	0.0209808	1	-250.278	0.0226171	1	-250.278	0.25973	1	-30.4154	0.263487	1	-30.4154
uc001ziu.1	ACTC1	0.850193	1	2.05858	0.842555	1	2.05819	0.663597	1	-1.61659	0.661844	1	-1.6169
uc002kag.3	ACTG1	1	1	-1	1	1	-1	1	1	1	1	1	1
uc002kak.2	ACTG1	0.242367	1	139.656	0.270372	1	139.552	0.776998	1	-1.21813	0.775494	1	-1.21904
uc002kal.2	ACTG1	1	1	-1	1	1	-1	1	1	1	1	1	1
uc010oup.2	ACTG1P4	1	1	5.38538	1	1	5.522	0.347539	1	-6.70239	0.400211	1	-6.51946
uc002sjw.3	ACTG2	1	1	-1	1	1	-1	1	1	1	1	1	1
uc010fex.1	ACTG2	1	1	-1	1	1	-1	0.25973	1	-25.5129	0.307889	1	-25.5129
uc010fey.3	ACTG2	1	1	-1	1	1	-1	1	1	1	1	1	1
uc010yrn.2	ACTG2	1	1	-1	1	1	-1	1	1	1	1	1	1
uc002wzt.3	ACTL10	0.786689	1	-1.18821	0.789248	1	-1.18797	0.795015	1	2.36401	0.757272	1	2.3645
uc003fjw.3	ACTL6A	1	1	-1	1	1	-1	1	1	1	1	1	1
uc003fjx.3	ACTL6A	1	1	-1	1	1	-1	1	1	1	1	1	1
uc003fjy.3	ACTL6A	1	1	-1	1	1	-1	1	1	1	1	1	1
uc003uvy.3	ACTL6B	1	1	-1	1	1	-1	1	1	1	1	1	1
uc003uvz.3	ACTL6B	1	1	-1	1	1	-1	1	1	1	1	1	1
uc004bdj.1	ACTL7A	1	1	-1	1	1	-1	1	1	1	1	1	1
uc004bdi.3	ACTL7B	1	1	4.14538	1	1	4.10278	0.953088	1	1.05589	0.930708	1	1.04405
uc001bat.3	ACTL8	0.163863	1	271.478	0.284666	1	271.928	0.126317	1	448.142	0.237853	1	448.887
uc002mkl.2	ACTL9	1	1	8.56039	1	1	8.55377	0.881007	1	13.4847	0.874603	1	13.4736
uc001xkk.3	ACTN1	0.814543	1	-1.12469	0.82027	1	-1.12471	1	1	1.01352	1	1	1.0135
uc001xkl.3	ACTN1	1	1	-1	1	1	-1	1	1	1	1	1	1
uc001xkm.3	ACTN1	1	1	-1	1	1	-1	1	1	1	1	1	1
uc001xkn.3	ACTN1	1	1	-1	1	1	-1	1	1	1	1	1	1
uc001xko.1	ACTN1	1	1	-1	1	1	-1	0.666667	1	-10.8051	0.666667	1	-10.8051
uc010ttb.2	ACTN1	1	1	-1	1	1	-1	1	1	1	1	1	1
uc010ttc.2	ACTN1	0.479017	1	42.7324	0.529982	1	42.5695	0.0960323	1	-14.5103	0.123492	1	-14.5668
uc010ttd.1	ACTN1	1	1	-1	1	1	-1	1	1	1	1	1	1
uc031qpf.1	ACTN1-AS1	0.690325	1	23.2864	0.73401	1	23.4155	0.834035	1	-1.1931	0.824817	1	-1.18631
uc001hyf.2	ACTN2	1	1	-1	1	1	-1	1	1	1	1	1	1
uc001hyg.2	ACTN2	0.690325	1	23.7045	0.797395	1	23.3806	0.98477	1	1.87088	1	1	1.84461
uc009xgi.1	ACTN2	1	1	-1	1	1	-1	1	1	1	1	1	1
uc010pxu.1	ACTN2	1	1	-1	1	1	-1	1	1	1	1	1	1
uc021qlz.2	ACTN3	1	1	4.14538	1	1	4.10271	0.953088	1	1.05589	0.930668	1	1.04403
uc031qbp.1	ACTN3	1	1	-1	1	1	-1	1	1	1	1	1	1
uc002oja.2	ACTN4	1	1	-1	1	1	-1	1	1	1	1	1	1
uc010egc.2	ACTN4	1	1	-1	1	1	-1	0.380246	1	-20.6103	0.416817	1	-20.6103
uc021uug.1	ACTN4	1	1	-1	1	1	-1	1	1	1	1	1	1
uc001xdf.3	ACTR10	0.154045	1	301.874	0.117949	1	301.899	0.613274	1	-1.79229	0.60017	1	-1.79214
uc010apc.3	ACTR10	1	1	-1	1	1	-1	1	1	1	1	1	1
uc010trp.2	ACTR10	1	1	-1	1	1	-1	0.666667	1	-5.90257	0.666667	1	-5.90257
uc021rtr.1	ACTR10	0.815	1	-1.48594	0.79576	1	-1.45451	1	1	-1.23967	1	1	-1.21223
uc001kvv.3	ACTR1A	1	1	4.14538	1	1	4.11144	1	1	6.23245	1	1	6.17685
uc010qqn.2	ACTR1A	1	1	-1	1	1	-1	1	1	1	1	1	1
uc010qqo.2	ACTR1A	1	1	-1	1	1	-1	1	1	1	1	1	1
uc002syb.2	ACTR1B	0.757398	1	2.54703	0.697501	1	2.54711	0.548553	1	-2.09536	0.522657	1	-2.0953
uc002sdp.3	ACTR2	1	1	-1	1	1	-1	1	1	1	1	1	1
uc002sdq.3	ACTR2	1	1	-1	1	1	-1	1	1	1	1	1	1
uc010yqf.1	ACTR2	0.629103	1	26.9733	0.635385	1	26.9775	0.769577	1	-1.47343	0.769247	1	-1.4732
uc010yqg.2	ACTR2	1	1	-1	1	1	-1	1	1	1	1	1	1
uc002tkx.2	ACTR3	1	1	-1	1	1	-1	1	1	1	1	1	1
uc010yyc.2	ACTR3	1	1	-1	1	1	-1	1	1	1	1	1	1
uc010yyd.2	ACTR3	1	1	-1	1	1	-1	0.666667	1	-5.90257	0.666667	1	-5.90257
uc003wle.2	ACTR3B	1	1	-1	1	1	-1	1	1	1	1	1	1
uc003wlf.2	ACTR3B	1	1	-1	1	1	-1	1	1	1	1	1	1
uc003wlg.2	ACTR3B	1	1	-1	1	1	-1	1	1	1	1	1	1
uc011kvp.2	ACTR3B	1	1	-1	1	1	-1	1	1	1	1	1	1
uc010yuc.2	ACTR3BP2	0.881007	1	13.3451	0.899761	1	13.3942	0.690325	1	21.385	0.717677	1	21.4675
uc021ppf.1	ACTR3BP5	1	1	5.38538	1	1	5.56397	1	1	8.19533	1	1	8.49658
uc003wgu.2	ACTR3C	1	1	-1	1	1	-1	1	1	1	1	1	1
uc022aps.1	ACTR3C	1	1	-1	1	1	-1	0.666667	1	-10.8051	0.666667	1	-10.8051
uc002xjd.2	ACTR5	0.531557	1	5.0516	0.464673	1	5.05185	0.986861	1	1.43652	0.957075	1	1.43659
uc001thb.2	ACTR6	1	1	-1	1	1	-1	1	1	1	1	1	1
uc001thc.2	ACTR6	1	1	-1	1	1	-1	1	1	1	1	1	1
uc001the.2	ACTR6	1	1	-1	1	1	-1	0.25973	1	-25.5129	0.308106	1	-25.5129
uc009ztu.3	ACTR6	0.0810685	1	-76.8673	0.11303	1	-76.8673	1	1	1	1	1	1
uc010svh.3	ACTR6	0.183118	1	-9.65056	0.218802	1	-9.56929	0.884572	1	-1.22238	0.869866	1	-1.21172
uc003dhb.3	ACTR8	1	1	-1	1	1	-1	0.666667	1	-5.90257	0.666667	1	-5.90257
uc003dhc.3	ACTR8	1	1	-1	1	1	-1	0.666667	1	-5.90257	0.666667	1	-5.90257
uc003dhd.3	ACTR8	1	1	1.15806	1	1	1.15846	0.791333	1	-1.32788	0.792012	1	-1.32741
uc004eum.3	ACTRT1	0.881007	1	13.3451	0.900456	1	13.396	0.690325	1	3.623	0.718691	1	3.63747
uc001ajz.3	ACTRT2	1	1	-1	1	1	-1	1	1	1	1	1	1
uc003ffs.2	ACTRT3	0.298601	1	19.8364	0.338258	1	19.8303	0.919625	1	1.69888	0.941075	1	1.69836
uc002tzm.3	ACVR1	1	1	5.38538	1	1	5.5638	1	1	8.19533	1	1	8.49629
uc002tzn.3	ACVR1	1	1	-1	1	1	-1	1	1	1	1	1	1
uc010fog.2	ACVR1	0.770403	1	18.228	0.869858	1	17.9227	0.629103	1	4.99941	0.753566	1	4.91285
uc001rzl.3	ACVR1B	1	1	-1	1	1	-1	0.25973	1	-25.5129	0.308078	1	-25.5129
uc001rzm.3	ACVR1B	1	1	-1	1	1	-1	1	1	1	1	1	1
uc001rzn.3	ACVR1B	1	1	-1	1	1	-1	1	1	1	1	1	1
uc010snn.2	ACVR1B	1	1	4.14538	1	1	4.08918	0.455372	1	-4.88018	0.486236	1	-4.95352
uc021qya.1	ACVR1B	0.580452	1	30.5	0.739475	1	30.9937	0.454517	1	49.7434	0.633867	1	50.5688
uc002tzk.4	ACVR1C	1	1	-1	1	1	-1	1	1	1	1	1	1
uc002tzl.4	ACVR1C	1	1	-1	1	1	-1	1	1	1	1	1	1
uc010foe.3	ACVR1C	1	1	-1	1	1	-1	1	1	1	1	1	1
uc010fof.3	ACVR1C	1	1	-1	1	1	-1	1	1	1	1	1	1
uc002twg.3	ACVR2A	1	1	-1	1	1	-1	1	1	1	1	1	1
uc002twh.3	ACVR2A	0.669943	1	-1.71164	0.681466	1	-1.7038	0.626049	1	4.13988	0.724874	1	4.15912
uc010zbn.2	ACVR2A	1	1	-1	1	1	-1	1	1	1	1	1	1
uc003cif.3	ACVR2B	1	1	-1	1	1	-1	1	1	1	1	1	1
uc003cig.3	ACVR2B	1	1	-1	1	1	-1	1	1	1	1	1	1
uc003cie.2	ACVR2B-AS1	0.416768	1	-3.18557	0.407568	1	-3.1874	0.725721	1	-1.43805	0.724844	1	-1.43888
uc001rzj.3	ACVRL1	1	1	7.06934	1	1	6.95241	0.487347	1	-3.19045	0.521635	1	-3.24775
uc001rzk.3	ACVRL1	1	1	-1	1	1	-1	1	1	1	1	1	1
uc010snm.2	ACVRL1	1	1	-1	1	1	-1	1	1	1	1	1	1
uc021qxz.1	ACVRL1	1	1	-1	1	1	-1	1	1	1	1	1	1
uc003dcp.3	ACY1	1	1	-1	1	1	-1	1	1	1	1	1	1
uc003dcq.3	ACY1	1	1	-1	1	1	-1	1	1	1	1	1	1
uc011beb.2	ACY1	0.80697	1	3.15152	0.865561	1	3.13113	0.499518	1	-2.50613	0.531149	1	-2.52275
uc021wzb.1	ACY1	1	1	-1	1	1	-1	1	1	1	1	1	1
uc021wzc.1	ACY1	1	1	-1	1	1	-1	1	1	1	1	1	1
uc021wzd.1	ACY1	1	1	-1	1	1	-1	1	1	1	1	1	1
uc001omq.3	ACY3	0.372856	1	-3.71872	0.412485	1	-3.73276	1	1	1.51937	1	1	1.51359
uc001xrf.3	ACYP1	0.953088	1	-2.19821	0.915846	1	-2.14005	0.604032	1	-3.1131	0.622965	1	-3.02221
uc001xrg.3	ACYP1	1	1	-1	1	1	-1	1	1	1	1	1	1
uc002rxq.4	ACYP2	1	1	1.18168	1	1	1.18177	0.931731	1	1.64414	0.899277	1	1.64427
uc022bqu.2	AD 1	0.706236	1	-1.42205	0.697045	1	-1.42205	0.772797	1	-1.21733	0.774385	1	-1.21733
uc002xmj.3	ADA	0.267621	1	17.453	0.210567	1	17.4537	0.675534	1	3.20745	0.620776	1	3.2076
uc003ieo.3	ADAD1	1	1	-1	1	1	-1	1	1	1	1	1	1
uc003iep.3	ADAD1	1	1	-1	1	1	-1	1	1	1	1	1	1
uc003ieq.3	ADAD1	0.169247	1	-8.85539	0.232673	1	-8.79671	0.41414	1	58.1878	0.487764	1	58.5842
uc002fhq.2	ADAD2	1	1	-1	1	1	-1	1	1	1	1	1	1
uc002fhr.2	ADAD2	1	1	-1	1	1	-1	1	1	1	1	1	1
uc001zrh.3	ADAL	0.36834	1	66.954	0.333627	1	66.9633	1	1	1.11087	1	1	1.11103
uc001zri.2	ADAL	1	1	-1	1	1	-1	1	1	1	1	1	1
uc010udo.2	ADAL	1	1	4.14538	1	1	4.09082	0.356265	1	-5.6668	0.39615	1	-5.74942
uc002afd.1	ADAM10	1	1	-1	1	1	-1	1	1	1	1	1	1
uc002afe.1	ADAM10	1	1	-1	1	1	-1	1	1	1	1	1	1
uc002aff.1	ADAM10	1	1	8.56039	1	1	8.57131	0.720718	1	-1.89199	0.721019	1	-1.88942
uc010bgc.1	ADAM10	1	1	-1	1	1	-1	1	1	1	1	1	1
uc010ugz.1	ADAM10	1	1	-1	1	1	-1	1	1	1	1	1	1
uc002ihh.3	ADAM11	1	1	-1	1	1	-1	1	1	1	1	1	1
uc002ihi.3	ADAM11	1	1	-1	1	1	-1	1	1	1	1	1	1
uc010wjd.2	ADAM11	1	1	-1	1	1	-1	1	1	1	1	1	1
uc001ljk.2	ADAM12	1	1	-1	1	1	-1	1	1	1	1	1	1
uc001ljl.4	ADAM12	1	1	-1	1	1	-1	1	1	1	1	1	1
uc001ljm.3	ADAM12	1	1	-1	1	1	-1	1	1	1	1	1	1
uc001ljn.3	ADAM12	1	1	-1	1	1	-1	1	1	1	1	1	1
uc010qul.1	ADAM12	1	1	-1	1	1	-1	1	1	1	1	1	1
uc001fgq.1	ADAM15	0.881007	1	15.4744	0.908089	1	15.3678	0.155555	1	-9.86119	0.185479	1	-9.93211
uc001fgr.2	ADAM15	1	1	-1	1	1	-1	1	1	1	1	1	1
uc001fgs.2	ADAM15	1	1	-1	1	1	-1	1	1	1	1	1	1
uc001fgt.2	ADAM15	1	1	-1	1	1	-1	1	1	1	1	1	1
uc001fgu.2	ADAM15	1	1	-1	1	1	-1	1	1	1	1	1	1
uc001fgv.2	ADAM15	1	1	-1	1	1	-1	1	1	1	1	1	1
uc001fgw.2	ADAM15	1	1	-1	1	1	-1	1	1	1	1	1	1
uc001fgx.2	ADAM15	1	1	-1	1	1	-1	1	1	1	1	1	1
uc001fgy.2	ADAM15	1	1	-1	1	1	-1	1	1	1	1	1	1
uc001fgz.2	ADAM15	1	1	-1	1	1	-1	1	1	1	1	1	1
uc001fha.2	ADAM15	1	1	-1	1	1	-1	1	1	1	1	1	1
uc009wpc.2	ADAM15	1	1	-1	1	1	-1	0.380246	1	-15.7077	0.416617	1	-15.7077
uc010pet.2	ADAM15	0.479017	1	44.1746	0.470678	1	44.1541	0.550723	1	-2.3173	0.547754	1	-2.31839
uc010peu.2	ADAM15	0.355846	1	71.5765	0.337478	1	71.6271	0.141228	1	-10.0484	0.130565	1	-10.0412
uc010pev.2	ADAM15	1	1	-1	1	1	-1	1	1	1	1	1	1
uc002qzu.3	ADAM17	1	1	4.14538	1	1	4.09281	0.356265	1	-6.45342	0.394697	1	-6.54401
uc002qzv.3	ADAM17	1	1	4.14538	1	1	4.10421	0.953088	1	1.05589	0.931476	1	1.04445
uc010ewy.3	ADAM17	1	1	-1	1	1	-1	1	1	1	1	1	1
uc010ewz.3	ADAM17	1	1	-1	1	1	-1	1	1	1	1	1	1
uc010exa.3	ADAM17	0.234142	1	145.983	0.293162	1	146.204	0.290354	1	22.274	0.355746	1	22.3081
uc010exb.1	ADAM17	1	1	-1	1	1	-1	1	1	1	1	1	1
uc003xnh.3	ADAM18	1	1	5.38538	1	1	5.56068	1	1	8.19533	1	1	8.49098
uc003xni.3	ADAM18	1	1	-1	1	1	-1	1	1	1	1	1	1
uc010lww.3	ADAM18	1	1	-1	1	1	-1	1	1	1	1	1	1
uc010lwx.3	ADAM18	1	1	-1	1	1	-1	1	1	1	1	1	1
uc003lww.3	ADAM19	1	1	-1	1	1	-1	1	1	1	1	1	1
uc003lwy.3	ADAM19	1	1	-1	1	1	-1	1	1	1	1	1	1
uc003lwz.4	ADAM19	0.307515	1	17.2727	0.344485	1	17.2619	0.524125	1	-2.25528	0.537065	1	-2.25669
uc011ddr.1	ADAM19	1	1	4.14538	1	1	4.09435	0.953088	1	-1.73369	0.926149	1	-1.7573
uc021rea.1	ADAM1A	0.756085	1	-1.26586	0.756163	1	-1.26546	0.335724	1	-3.97076	0.323436	1	-3.96949
uc003xnj.4	ADAM2	1	1	-1	1	1	-1	1	1	1	1	1	1
uc003xnk.4	ADAM2	1	1	-1	1	1	-1	1	1	1	1	1	1
uc003xnl.4	ADAM2	1	1	-1	1	1	-1	1	1	1	1	1	1
uc011lck.3	ADAM2	1	1	-1	1	1	-1	1	1	1	1	1	1
uc001xme.3	ADAM20	1	1	-1	1	1	-1	1	1	1	1	1	1
uc021rvs.1	ADAM20	1	1	-1	1	1	-1	1	1	1	1	1	1
uc021rvr.1	ADAM20P1	1	1	-1.00398	1	1	-1.00444	0.822217	1	-1.17601	0.827212	1	-1.17655
uc001xmd.3	ADAM21	0.324222	1	83.4909	0.307704	1	83.4578	0.603826	1	4.51633	0.58668	1	4.51452
uc021rvq.1	ADAM21	1	1	-1	1	1	-1	1	1	1	1	1	1
uc010ttg.2	ADAM21P1	0.881007	1	15.4744	0.962907	1	15.1829	0.690325	1	24.9593	0.809291	1	24.471
uc003uji.2	ADAM22	1	1	-1	1	1	-1	1	1	1	1	1	1
uc003ujj.2	ADAM22	0.397248	1	61.1956	0.542457	1	61.6801	0.306893	1	17.0264	0.470081	1	17.1629
uc003ujk.2	ADAM22	1	1	-1	1	1	-1	1	1	1	1	1	1
uc003ujl.2	ADAM22	1	1	-1	1	1	-1	1	1	1	1	1	1
uc003ujm.3	ADAM22	1	1	-1	1	1	-1	1	1	1	1	1	1
uc003ujn.3	ADAM22	1	1	-1	1	1	-1	1	1	1	1	1	1
uc003ujo.3	ADAM22	1	1	-1	1	1	-1	1	1	1	1	1	1
uc003ujp.1	ADAM22	0.770403	1	15.2606	0.893116	1	15.6777	0.690325	1	4.15668	0.830979	1	4.2757
uc002vbq.4	ADAM23	0.996435	1	2.00238	1	1	1.97559	0.80697	1	3.56861	0.900892	1	3.51957
uc010ziv.3	ADAM23	1	1	10.2551	1	1	10.6066	0.881007	1	16.2518	0.894091	1	16.8464
uc003xdx.3	ADAM28	1	1	-1	1	1	-1	1	1	1	1	1	1
uc003xdy.3	ADAM28	1	1	-1	1	1	-1	1	1	1	1	1	1
uc010lua.3	ADAM28	1	1	-1	1	1	-1	1	1	1	1	1	1
uc011kzz.2	ADAM28	1	1	-1	1	1	-1	1	1	1	1	1	1
uc011laa.2	ADAM28	1	1	-1	1	1	-1	0.380246	1	-15.7077	0.416271	1	-15.7077
uc003iuc.3	ADAM29	1	1	-1	1	1	-1	1	1	1	1	1	1
uc003iud.3	ADAM29	1	1	-1	1	1	-1	1	1	1	1	1	1
uc010irr.3	ADAM29	1	1	-1	1	1	-1	1	1	1	1	1	1
uc011cki.2	ADAM29	1	1	-1	1	1	-1	1	1	1	1	1	1
uc021xuo.1	ADAM29	1	1	-1	1	1	-1	1	1	1	1	1	1
uc031shu.1	ADAM29	1	1	-1	1	1	-1	1	1	1	1	1	1
uc031shv.1	ADAM29	1	1	5.38538	1	1	5.56357	1	1	8.19533	1	1	8.4959
uc031shw.1	ADAM29	1	1	-1	1	1	-1	1	1	1	1	1	1
uc001eij.3	ADAM30	1	1	-1	1	1	-1	1	1	1	1	1	1
uc003xmt.4	ADAM32	1	1	-1	1	1	-1	0.666667	1	-10.8051	0.666667	1	-10.8051
uc003xmu.4	ADAM32	1	1	-1	1	1	-1	1	1	1	1	1	1
uc003xmv.3	ADAM32	0.36834	1	66.8114	0.416289	1	66.9567	0.291823	1	18.5997	0.339422	1	18.6407
uc011lch.2	ADAM32	1	1	-1	1	1	-1	1	1	1	1	1	1
uc002wiq.1	ADAM33	1	1	-1	1	1	-1	0.0534245	1	-113.759	0.0803959	1	-113.759
uc002wir.1	ADAM33	1	1	-1	1	1	-1	1	1	1	1	1	1
uc002wis.3	ADAM33	1	1	-1	1	1	-1	1	1	1	1	1	1
uc002wit.3	ADAM33	1	1	-1	1	1	-1	1	1	1	1	1	1
uc002wiu.3	ADAM33	1	1	-1	1	1	-1	1	1	1	1	1	1
uc002wiw.1	ADAM33	1	1	-1	1	1	-1	0.0720087	1	-89.2463	0.10533	1	-89.2463
uc002wix.1	ADAM33	1	1	-1	1	1	-1	1	1	1	1	1	1
uc002wiy.3	ADAM33	0.162607	1	-14.2733	0.202992	1	-14.0201	0.487347	1	-4.30953	0.512545	1	-4.22527
uc010gba.1	ADAM33	1	1	-1	1	1	-1	1	1	1	1	1	1
uc010gbb.1	ADAM33	1	1	-1	1	1	-1	1	1	1	1	1	1
uc010zqg.1	ADAM33	1	1	-1	1	1	-1	1	1	1	1	1	1
uc010zqh.1	ADAM33	1	1	-1	1	1	-1	0.126749	1	-54.9283	0.171663	1	-54.9283
uc031rsh.1	ADAM33	1	1	5.38538	1	1	5.3987	0.0257858	1	-76.0954	0.0281136	1	-75.8892
uc003xnd.4	ADAM3A	1	1	-1	1	1	-1	1	1	1	1	1	1
uc003xne.4	ADAM3A	1	1	-1	1	1	-1	1	1	1	1	1	1
uc003xnf.4	ADAM3A	1	1	-1	1	1	-1	1	1	1	1	1	1
uc003xng.5	ADAM3A	1	1	-1	1	1	-1	1	1	1	1	1	1
uc010lwv.3	ADAM3A	1	1	-1	1	1	-1	1	1	1	1	1	1
uc011lci.3	ADAM3A	1	1	-1	1	1	-1	1	1	1	1	1	1
uc011lcj.2	ADAM3A	1	1	-1	1	1	-1	1	1	1	1	1	1
uc003xmw.3	ADAM5	0.213326	1	174.008	0.339487	1	174.446	0.165404	1	287.006	0.284337	1	287.732
uc003xmx.1	ADAM5	1	1	-1	1	1	-1	1	1	1	1	1	1
uc003xmy.1	ADAM5	1	1	-1	1	1	-1	1	1	1	1	1	1
uc003xmz.1	ADAM5	1	1	-1	1	1	-1	1	1	1	1	1	1
uc003xna.3	ADAM5	1	1	-1	1	1	-1	1	1	1	1	1	1
uc003xnb.3	ADAM5	0.690325	1	20.3187	0.834522	1	20.7857	0.580452	1	32.9035	0.747828	1	33.6876
uc003xnc.3	ADAM5	1	1	-1	1	1	-1	1	1	1	1	1	1
uc010lws.1	ADAM5	1	1	-1	1	1	-1	1	1	1	1	1	1
uc010lwt.1	ADAM5	1	1	-1	1	1	-1	1	1	1	1	1	1
uc010lwu.1	ADAM5	1	1	-1	1	1	-1	1	1	1	1	1	1
uc001ysu.1	ADAM6	1	1	-1	1	1	-1	0.666667	1	-10.8051	0.666667	1	-10.8051
uc003xea.1	ADAM7	1	1	-1	1	1	-1	1	1	1	1	1	1
uc003xeb.3	ADAM7	0.00711409	1	-607.938	0.00712786	1	-607.938	1	1	1	1	1	1
uc003xec.3	ADAM7	1	1	-1	1	1	-1	1	1	1	1	1	1
uc009ybi.3	ADAM8	1	1	-1	1	1	-1	1	1	1	1	1	1
uc009ybj.2	ADAM8	1	1	-1	1	1	-1	1	1	1	1	1	1
uc010qva.2	ADAM8	1	1	-1	1	1	-1	1	1	1	1	1	1
uc010qvb.1	ADAM8	1	1	-1	1	1	-1	0.666667	1	-10.8051	0.666667	1	-10.8051
uc021qbe.1	ADAM8	1	1	-1	1	1	-1	1	1	1	1	1	1
uc003xmp.3	ADAM9	0.507367	1	37.5638	0.511339	1	37.5655	1	1	1.52767	1	1	1.52774
uc003xmr.3	ADAM9	1	1	-1	1	1	-1	1	1	1	1	1	1
uc010lwr.3	ADAM9	1	1	-1	1	1	-1	1	1	1	1	1	1
uc011lcf.2	ADAM9	1	1	-1	1	1	-1	1	1	1	1	1	1
uc011lcg.2	ADAM9	1	1	-1	1	1	-1	1	1	1	1	1	1
uc003xdz.2	ADAMDEC1	1	1	-1	1	1	-1	1	1	1	1	1	1
uc010lub.2	ADAMDEC1	1	1	-1	1	1	-1	1	1	1	1	1	1
uc011lab.1	ADAMDEC1	1	1	-1	1	1	-1	1	1	1	1	1	1
uc002ymf.3	ADAMTS1	0.939308	1	1.6112	0.903674	1	1.61129	0.317676	1	-4.16566	0.279242	1	-4.16545
uc002mki.1	ADAMTS10	1	1	5.38538	1	1	5.51676	0.302564	1	-7.89882	0.357228	1	-7.69134
uc002mkj.1	ADAMTS10	0.455372	1	-4.21072	0.484548	1	-4.12486	0.238824	1	-9.69347	0.288491	1	-9.47556
uc002mkk.1	ADAMTS10	1	1	7.06934	1	1	6.977	0.215498	1	-8.50494	0.26234	1	-8.625
uc003jia.1	ADAMTS12	1	1	4.14538	1	1	4.11146	1	1	6.23245	1	1	6.17689
uc003jib.1	ADAMTS12	0.355846	1	72.9125	0.339293	1	72.931	0.554167	1	5.81682	0.536668	1	5.81832
uc010iuq.1	ADAMTS12	1	1	-1	1	1	-1	1	1	1	1	1	1
uc004cdp.4	ADAMTS13	1	1	-1	1	1	-1	1	1	1	1	1	1
uc004cdq.1	ADAMTS13	1	1	-1	1	1	-1	1	1	1	1	1	1
uc004cdr.1	ADAMTS13	1	1	-1	1	1	-1	1	1	1	1	1	1
uc004cds.1	ADAMTS13	1	1	-1	1	1	-1	1	1	1	1	1	1
uc004cdt.1	ADAMTS13	1	1	-1	1	1	-1	1	1	1	1	1	1
uc004cdu.1	ADAMTS13	1	1	-1	1	1	-1	1	1	1	1	1	1
uc004cdv.4	ADAMTS13	1	1	-1	1	1	-1	1	1	1	1	1	1
uc004cdw.4	ADAMTS13	1	1	-1	1	1	-1	1	1	1	1	1	1
uc004cdx.4	ADAMTS13	1	1	-1	1	1	-1	1	1	1	1	1	1
uc004cdy.1	ADAMTS13	1	1	-1	1	1	-1	1	1	1	1	1	1
uc004cdz.4	ADAMTS13	1	1	-1	1	1	-1	1	1	1	1	1	1
uc004cea.1	ADAMTS13	0.484815	1	-2.63638	0.506616	1	-2.65052	0.334159	1	-4.24657	0.366374	1	-4.26985
uc004ceb.4	ADAMTS13	1	1	-1	1	1	-1	1	1	1	1	1	1
uc001jrg.3	ADAMTS14	1	1	-1	1	1	-1	1	1	1	1	1	1
uc001jrh.3	ADAMTS14	1	1	-1	1	1	-1	1	1	1	1	1	1
uc001jri.1	ADAMTS14	0.580452	1	29.1563	0.660457	1	28.918	0.436055	1	-3.11288	0.476838	1	-3.13913
uc010scd.2	ADAMTS15	0.597309	1	-1.89985	0.580653	1	-1.89959	0.115589	1	-11.9186	0.086706	1	-11.917
uc003jdj.1	ADAMTS16	0.881007	1	13.3451	0.900476	1	13.396	0.690325	1	3.623	0.718719	1	3.63749
uc003jdk.1	ADAMTS16	1	1	-1	1	1	-1	1	1	1	1	1	1
uc003jdl.3	ADAMTS16	1	1	1.37666	1	1	1.37727	0.997954	1	1.49175	0.979137	1	1.49241
uc010itk.1	ADAMTS16	1	1	-1	1	1	-1	1	1	1	1	1	1
uc002bvv.1	ADAMTS17	0.783324	1	2.46873	0.746988	1	2.46797	0.420092	1	-3.01369	0.396304	1	-3.01461
uc002bvw.1	ADAMTS17	1	1	-1	1	1	-1	0.666667	1	-5.90257	0.666667	1	-5.90257
uc002bvx.1	ADAMTS17	0.0490663	1	-120.22	0.0673985	1	-120.22	0.666667	1	-5.90257	0.666667	1	-5.90257
uc002ffc.4	ADAMTS18	0.00286079	1	-313.609	0.00101861	1	-314.309	0.198543	1	-7.33553	0.16147	1	-7.35215
uc002ffe.1	ADAMTS18	1	1	-1	1	1	-1	1	1	1	1	1	1
uc010chc.1	ADAMTS18	1	1	-1	1	1	-1	1	1	1	1	1	1
uc010vni.1	ADAMTS18	1	1	-1	1	1	-1	1	1	1	1	1	1
uc003kvb.1	ADAMTS19	1	1	-1	1	1	-1	1	1	1	1	1	1
uc003kvc.1	ADAMTS19	1	1	-1	1	1	-1	1	1	1	1	1	1
uc010jdh.1	ADAMTS19	1	1	-1	1	1	-1	1	1	1	1	1	1
uc003mjw.3	ADAMTS2	0.505313	1	5.5094	0.420455	1	5.50944	0.885262	1	1.06402	0.903771	1	1.06402
uc011dgm.2	ADAMTS2	0.849938	1	2.12281	0.835009	1	2.12337	1	1	1.03937	1	1	1.03965
uc001rno.1	ADAMTS20	1	1	5.38538	1	1	5.56522	1	1	8.19533	1	1	8.4987
uc001rnp.1	ADAMTS20	1	1	-1	1	1	-1	1	1	1	1	1	1
uc010skx.2	ADAMTS20	0.690325	1	23.2864	0.73969	1	23.4309	0.540657	1	37.8203	0.600133	1	38.0622
uc003hgk.2	ADAMTS3	0.185335	1	-7.57812	0.158206	1	-7.57457	0.729549	1	-1.37637	0.727077	1	-1.37572
uc003hgl.3	ADAMTS3	1	1	-1	1	1	-1	1	1	1	1	1	1
uc001fyt.4	ADAMTS4	1	1	1.0309	1	1	1.03093	0.877834	1	1.87681	0.871082	1	1.87685
uc001fyu.2	ADAMTS4	0.238824	1	-7.75773	0.277042	1	-7.83961	0.505036	1	-3.17374	0.527438	1	-3.20899
uc002ymg.3	ADAMTS5	0.608047	1	-1.80433	0.587549	1	-1.80428	0.708005	1	-1.41743	0.700552	1	-1.4174
uc003jto.4	ADAMTS6	1	1	-1	1	1	-1	1	1	1	1	1	1
uc003jtp.3	ADAMTS6	1	1	-1	1	1	-1	1	1	1	1	1	1
uc003jtq.3	ADAMTS6	1	1	-1	1	1	-1	1	1	1	1	1	1
uc003jtr.1	ADAMTS6	1	1	-1	1	1	-1	0.194516	1	-40.2206	0.245505	1	-40.2206
uc002bej.4	ADAMTS7	0.295508	1	15.5439	0.348741	1	15.542	0.945163	1	1.58299	0.971139	1	1.5828
uc002bek.1	ADAMTS7	0.770403	1	17.3028	0.782422	1	17.2872	0.529696	1	-2.49034	0.535738	1	-2.49267
uc010und.1	ADAMTS7	1	1	-1	1	1	-1	1	1	1	1	1	1
uc001qgf.3	ADAMTS8	1	1	-1	1	1	-1	1	1	1	1	1	1
uc001qgg.4	ADAMTS8	0.507367	1	38.4838	0.575852	1	38.6869	0.880381	1	2.06965	0.925563	1	2.08078
uc003dmg.3	ADAMTS9	1	1	-1	1	1	-1	1	1	1	1	1	1
uc003dmh.1	ADAMTS9	1	1	4.14538	1	1	4.09427	0.953088	1	-1.73369	0.926105	1	-1.75734
uc003dmk.1	ADAMTS9	0.0838671	1	-15.8587	0.0924372	1	-15.857	0.0735114	1	187.488	0.083579	1	187.508
uc011bfo.2	ADAMTS9	1	1	-1	1	1	-1	1	1	1	1	1	1
uc011bfp.1	ADAMTS9	1	1	7.06934	1	1	6.96859	0.267245	1	-6.29057	0.316825	1	-6.38762
uc003dml.3	ADAMTS9-AS2	0.174821	1	-9.92862	0.153139	1	-9.94401	0.0630196	1	-23.7842	0.0490996	1	-23.8222
uc003znb.3	ADAMTSL1	0.881007	1	13.3451	0.900353	1	13.3957	0.996435	1	1.97915	1	1	1.98702
uc003znc.4	ADAMTSL1	1	1	7.06934	1	1	6.94071	1	1	11.0699	1	1	10.855
uc003zne.4	ADAMTSL1	0.629103	1	26.4327	0.668657	1	26.3057	0.120347	1	-11.9757	0.146683	1	-12.035
uc003znf.4	ADAMTSL1	0.284992	1	104.973	0.342481	1	105.177	0.223092	1	172.877	0.278126	1	173.215
uc003zng.1	ADAMTSL1	0.507367	1	38.4838	0.561969	1	38.6493	0.84365	1	-1.18411	0.833464	1	-1.17894
uc004cei.3	ADAMTSL2	1	1	-1	1	1	-1	0.666667	1	-5.90257	0.666667	1	-5.90257
uc004cej.3	ADAMTSL2	1	1	-1	1	1	-1	0.666667	1	-5.90257	0.666667	1	-5.90257
uc004con.1	ADAMTSL2	0.666667	1	-11.8382	0.666667	1	-11.8382	0.666667	1	-5.90257	0.666667	1	-5.90257
uc011mdl.2	ADAMTSL2	0.434199	1	10.162	0.575883	1	10.1815	0.139348	1	64.4283	0.252795	1	64.5527
uc011mfg.1	ADAMTSL2	1	1	4.14538	1	1	4.09468	0.953088	1	-1.73369	0.92633	1	-1.75715
uc002bjy.1	ADAMTSL3	1	1	5.38538	1	1	5.56475	1	1	8.19533	1	1	8.4979
uc002bjz.4	ADAMTSL3	0.299106	1	96.003	0.268796	1	95.9217	0.108492	1	-12.8482	0.0923918	1	-12.8592
uc010bmt.1	ADAMTSL3	1	1	-1	1	1	-1	0.666667	1	-10.8051	0.666667	1	-10.8051
uc001euw.3	ADAMTSL4	1	1	7.06934	1	1	6.96408	0.302564	1	-5.40482	0.352246	1	-5.492
uc001eux.3	ADAMTSL4	1	1	-1	1	1	-1	1	1	1	1	1	1
uc009wlw.3	ADAMTSL4	1	1	-1	1	1	-1	1	1	1	1	1	1
uc009wlx.3	ADAMTSL4	0.881007	1	15.4744	0.919706	1	15.3255	0.210375	1	-7.11127	0.25459	1	-7.18298
uc010pcg.2	ADAMTSL4	1	1	-1	1	1	-1	1	1	1	1	1	1
uc002ltd.2	ADAMTSL5	1	1	-1	1	1	-1	0.666667	1	-5.90257	0.666667	1	-5.90257
uc010dsl.2	ADAMTSL5	1	1	-1	1	1	-1	1	1	1	1	1	1
uc010xgq.1	ADAMTSL5	1	1	-1	1	1	-1	1	1	1	1	1	1
uc003sjm.4	ADAP1	1	1	4.14538	1	1	4.09435	0.953088	1	-1.73369	0.926152	1	-1.7573
uc003sjn.4	ADAP1	1	1	4.14538	1	1	4.10987	1	1	6.23245	1	1	6.17428
uc003sjo.4	ADAP1	0.684982	1	-1.83863	0.692337	1	-1.86417	1	1	1.87866	1	1	1.85205
uc010ksc.3	ADAP1	1	1	-1	1	1	-1	1	1	1	1	1	1
uc011jvs.2	ADAP1	1	1	-1	1	1	-1	1	1	1	1	1	1
uc002hfx.3	ADAP2	1	1	-1	1	1	-1	1	1	1	1	1	1
uc002hfy.3	ADAP2	1	1	-1	1	1	-1	1	1	1	1	1	1
uc010csk.3	ADAP2	1	1	-1	1	1	-1	1	1	1	1	1	1
uc010csl.3	ADAP2	1	1	-1	1	1	-1	1	1	1	1	1	1
uc001ffh.3	ADAR	1	1	-1	1	1	-1	1	1	1	1	1	1
uc001ffi.3	ADAR	1	1	-1	1	1	-1	1	1	1	1	1	1
uc001ffj.3	ADAR	1	1	-1	1	1	-1	1	1	1	1	1	1
uc001ffk.3	ADAR	1	1	-1	1	1	-1	0.666667	1	-5.90257	0.666667	1	-5.90257
uc001ffl.1	ADAR	1	1	-1	1	1	-1	1	1	1	1	1	1
uc001ffm.1	ADAR	1	1	-1	1	1	-1	1	1	1	1	1	1
uc001ffn.2	ADAR	1	1	-1	1	1	-1	1	1	1	1	1	1
uc021pag.1	ADAR	1	1	-1	1	1	-1	1	1	1	1	1	1
uc002zgp.2	ADARB1	0.929042	1	1.7028	0.926824	1	1.70274	0.837512	1	2.10973	0.834709	1	2.10965
uc002zgq.2	ADARB1	1	1	-1	1	1	-1	1	1	1	1	1	1
uc002zgr.2	ADARB1	1	1	-1	1	1	-1	1	1	1	1	1	1
uc002zgs.2	ADARB1	1	1	-1	1	1	-1	1	1	1	1	1	1
uc002zgt.2	ADARB1	1	1	-1	1	1	-1	1	1	1	1	1	1
uc002zgu.2	ADARB1	1	1	-1	1	1	-1	1	1	1	1	1	1
uc002zgv.2	ADARB1	1	1	-1	1	1	-1	1	1	1	1	1	1
uc002zgw.2	ADARB1	1	1	-1	1	1	-1	1	1	1	1	1	1
uc002zgy.2	ADARB1	1	1	-1	1	1	-1	1	1	1	1	1	1
uc010gpx.2	ADARB1	1	1	-1	1	1	-1	1	1	1	1	1	1
uc011afo.1	ADARB1	1	1	4.14538	1	1	4.10222	0.953088	1	1.05589	0.930408	1	1.0439
uc001igj.2	ADARB2	1	1	-1	1	1	-1	1	1	1	1	1	1
uc001igl.4	ADARB2	1	1	-1	1	1	-1	1	1	1	1	1	1
uc001igm.4	ADARB2	1	1	-1	1	1	-1	1	1	1	1	1	1
uc009xhq.3	ADARB2	0.80697	1	3.00775	0.894988	1	3.04036	0.761733	1	-1.44951	0.755913	1	-1.43363
uc001ign.3	ADARB2-AS1	1	1	-1	1	1	-1	0.380246	1	-15.7077	0.415021	1	-15.7077
uc002feo.2	ADAT1	1	1	-1	1	1	-1	1	1	1	1	1	1
uc002fep.2	ADAT1	1	1	4.14538	1	1	4.11161	1	1	6.23245	1	1	6.17714
uc003qjj.3	ADAT2	0.796396	1	2.32635	0.745894	1	2.32634	1	1	1.04939	1	1	1.04939
uc003qjk.1	ADAT2	0.306893	1	92.1954	0.267795	1	92.1549	0.411158	1	-3.23709	0.388654	1	-3.23852
uc002luh.4	ADAT3	0.173735	1	247.622	0.13756	1	247.605	0.714571	1	2.95582	0.671608	1	2.95561
uc021umn.2	ADAT3	1	1	-1	1	1	-1	1	1	1	1	1	1
uc001bwr.3	ADC	1	1	-1	1	1	-1	0.666667	1	-5.90257	0.666667	1	-5.90257
uc001bws.3	ADC	1	1	-1	1	1	-1	1	1	1	1	1	1
uc001bwt.1	ADC	1	1	-1	1	1	-1	1	1	1	1	1	1
uc001bwu.3	ADC	1	1	-1	1	1	-1	1	1	1	1	1	1
uc001bwv.3	ADC	1	1	-1	1	1	-1	1	1	1	1	1	1
uc001bwx.1	ADC	0.770403	1	18.228	0.849243	1	17.9786	0.583025	1	-2.19365	0.609767	1	-2.22511
uc001bwy.1	ADC	1	1	-1	1	1	-1	0.666667	1	-10.8051	0.666667	1	-10.8051
uc001bwz.1	ADC	1	1	-1	1	1	-1	1	1	1	1	1	1
uc009vue.3	ADC	1	1	-1	1	1	-1	1	1	1	1	1	1
uc009vuf.1	ADC	1	1	-1	1	1	-1	1	1	1	1	1	1
uc009vug.3	ADC	1	1	-1	1	1	-1	0.380246	1	-20.6103	0.416182	1	-20.6103
uc001xui.3	ADCK1	1	1	-1	1	1	-1	1	1	1	1	1	1
uc001xuj.3	ADCK1	1	1	-1	1	1	-1	1	1	1	1	1	1
uc001xuk.1	ADCK1	1	1	-1	1	1	-1	1	1	1	1	1	1
uc001xul.3	ADCK1	1	1	9.90848	1	1	9.79942	0.166892	1	-9.70536	0.208586	1	-9.81906
uc010tvo.1	ADCK1	1	1	-1	1	1	-1	0.666667	1	-5.90257	0.666667	1	-5.90257
uc003vvy.1	ADCK2	0.791928	1	2.36403	0.747922	1	2.36424	0.818262	1	2.18795	0.776347	1	2.18814
uc003vvz.3	ADCK2	1	1	-1	1	1	-1	1	1	1	1	1	1
uc001hqm.1	ADCK3	0.479017	1	44.3076	0.480443	1	44.3049	0.79864	1	-1.22923	0.798504	1	-1.22931
uc001hqn.1	ADCK3	1	1	-1	1	1	-1	1	1	1	1	1	1
uc001hqo.1	ADCK3	1	1	-1	1	1	-1	0.380246	1	-15.7077	0.41498	1	-15.7077
uc009xeq.1	ADCK3	1	1	-1	1	1	-1	1	1	1	1	1	1
uc009xer.1	ADCK3	1	1	7.06934	1	1	6.97343	0.238824	1	-7.17632	0.287041	1	-7.28161
uc010pvp.1	ADCK3	1	1	-1	1	1	-1	0.666667	1	-10.8051	0.666667	1	-10.8051
uc010pvq.1	ADCK3	1	1	-1	1	1	-1	1	1	1	1	1	1
uc010pvr.1	ADCK3	1	1	-1	1	1	-1	1	1	1	1	1	1
uc002oop.1	ADCK4	0.996435	1	2.00238	1	1	1.98707	0.305409	1	-4.73024	0.347593	1	-4.76766
uc002ooq.2	ADCK4	1	1	4.14538	1	1	4.09498	0.953088	1	-1.73369	0.926492	1	-1.757
uc002oor.2	ADCK4	1	1	-1	1	1	-1	1	1	1	1	1	1
uc002oos.2	ADCK4	0.81675	1	-1.16992	0.82164	1	-1.17034	0.666101	1	-1.6283	0.659144	1	-1.62888
uc003zch.3	ADCK5	0.717087	1	2.94346	0.689492	1	2.94395	0.787201	1	-1.1876	0.788944	1	-1.1874
uc003zci.3	ADCK5	1	1	-1	1	1	-1	0.666667	1	-5.90257	0.666667	1	-5.90257
uc003tnd.3	ADCY1	0.333915	1	81.1103	0.311036	1	81.1436	0.693298	1	3.77822	0.671563	1	3.77979
uc003tne.4	ADCY1	0.458878	1	-2.67418	0.434045	1	-2.67385	1	1	1.15397	1	1	1.15411
uc001ger.3	ADCY10	1	1	-1	1	1	-1	1	1	1	1	1	1
uc009wvj.3	ADCY10	0.770403	1	15.2606	0.899119	1	15.6941	0.690325	1	24.5351	0.837856	1	25.2654
uc009wvk.3	ADCY10	1	1	-1	1	1	-1	1	1	1	1	1	1
uc009wvl.3	ADCY10	0.881007	1	12.7042	0.960607	1	12.4506	0.770403	1	20.3821	0.871285	1	19.9569
uc009wvm.2	ADCY10	1	1	-1	1	1	-1	1	1	1	1	1	1
uc010plj.2	ADCY10	1	1	-1	1	1	-1	1	1	1	1	1	1
uc003ops.3	ADCY10P1	1	1	8.56039	1	1	8.57364	0.308804	1	-6.25479	0.322545	1	-6.24449
uc003opt.2	ADCY10P1	0.479017	1	44.1746	0.509584	1	44.2448	0.568237	1	6.69711	0.599708	1	6.70794
uc003opu.3	ADCY10P1	0.397248	1	60.942	0.385987	1	60.9335	0.794717	1	2.834	0.785736	1	2.8336
uc010jxi.1	ADCY10P1	1	1	-1	1	1	-1	1	1	1	1	1	1
uc010jxj.2	ADCY10P1	0.36834	1	68.8589	0.355095	1	68.8942	0.381814	1	-3.51716	0.374219	1	-3.51534
uc003jdz.1	ADCY2	0.666667	1	-11.8382	0.666667	1	-11.8382	0.0810685	1	-84.3438	0.113785	1	-84.3438
uc010itm.1	ADCY2	1	1	-1	1	1	-1	1	1	1	1	1	1
uc011cmo.1	ADCY2	1	1	-1	1	1	-1	1	1	1	1	1	1
uc002rfr.4	ADCY3	0.690325	1	21.2233	0.709016	1	21.2573	0.859016	1	3.18531	0.874425	1	3.19057
uc002rfs.4	ADCY3	1	1	-1	1	1	-1	1	1	1	1	1	1
uc010ykm.2	ADCY3	1	1	-1	1	1	-1	1	1	1	1	1	1
uc001wow.3	ADCY4	1	1	-1	1	1	-1	1	1	1	1	1	1
uc001wox.3	ADCY4	1	1	-1	1	1	-1	1	1	1	1	1	1
uc001woy.3	ADCY4	1	1	-1	1	1	-1	1	1	1	1	1	1
uc001woz.4	ADCY4	0.428501	1	-3.1083	0.433303	1	-3.10699	0.557115	1	-2.13634	0.560275	1	-2.13543
uc010toh.2	ADCY4	1	1	4.14538	1	1	4.13384	0.0415306	1	-44.2112	0.0472355	1	-44.3454
uc003egg.2	ADCY5	0.336756	1	14.6989	0.474046	1	14.7353	0.508722	1	5.73716	0.642717	1	5.75144
uc003egh.2	ADCY5	0.953088	1	-2.85576	0.951465	1	-2.85793	0.0373301	1	-49.7176	0.0387524	1	-49.7588
uc003egi.1	ADCY5	1	1	-1	1	1	-1	0.666667	1	-5.90257	0.666667	1	-5.90257
uc021xdd.1	ADCY5	1	1	-1	1	1	-1	1	1	1	1	1	1
uc001rsh.4	ADCY6	1	1	-1	1	1	-1	0.0534245	1	-113.759	0.0804179	1	-113.759
uc001rsi.4	ADCY6	1	1	-1	1	1	-1	1	1	1	1	1	1
uc001rsj.4	ADCY6	1	1	-1	1	1	-1	1	1	1	1	1	1
uc010slw.1	ADCY6	0.720718	1	-1.56891	0.719919	1	-1.56685	0.0385187	1	-37.3677	0.0288891	1	-37.3167
uc002egb.1	ADCY7	1	1	-1	1	1	-1	1	1	1	1	1	1
uc002egc.2	ADCY7	1	1	7.06934	1	1	6.94435	0.604032	1	-2.3047	0.622478	1	-2.34902
uc002egd.1	ADCY7	1	1	1.17697	1	1	1.17704	0.497392	1	-2.39921	0.476158	1	-2.39907
uc003ytd.4	ADCY8	0.580452	1	30.5	0.736097	1	30.9855	0.454517	1	8.4274	0.629998	1	8.5649
uc010mds.3	ADCY8	1	1	-1	1	1	-1	1	1	1	1	1	1
uc002cvx.3	ADCY9	0.666763	1	3.29829	0.622342	1	3.29845	0.768021	1	-1.23297	0.768819	1	-1.23291
uc010dkg.3	ADCYAP1	1	1	-1	1	1	-1	0.126749	1	-50.0257	0.173326	1	-50.0257
uc010dkh.4	ADCYAP1	1	1	-1	1	1	-1	1	1	1	1	1	1
uc003tca.2	ADCYAP1R1	1	1	-1	1	1	-1	1	1	1	1	1	1
uc003tcb.2	ADCYAP1R1	1	1	-1	1	1	-1	1	1	1	1	1	1
uc003tcc.2	ADCYAP1R1	1	1	-1	1	1	-1	1	1	1	1	1	1
uc003tce.2	ADCYAP1R1	1	1	-1	1	1	-1	1	1	1	1	1	1
uc003tcf.1	ADCYAP1R1	1	1	-1	1	1	-1	1	1	1	1	1	1
uc003tcg.3	ADCYAP1R1	1	1	-1	1	1	-1	1	1	1	1	1	1
uc003gfo.3	ADD1	1	1	-1	1	1	-1	1	1	1	1	1	1
uc003gfp.3	ADD1	1	1	-1	1	1	-1	1	1	1	1	1	1
uc003gfq.3	ADD1	1	1	-1	1	1	-1	1	1	1	1	1	1
uc003gfr.3	ADD1	1	1	-1	1	1	-1	1	1	1	1	1	1
uc003gfs.3	ADD1	0.881007	1	12.7042	0.945635	1	12.4933	0.684982	1	-1.7328	0.692526	1	-1.76337
uc003gft.3	ADD1	1	1	1.25722	1	1	1.25728	0.324925	1	-4.24188	0.324391	1	-4.24168
uc003gfu.3	ADD1	0.667248	1	-1.58011	0.665104	1	-1.58035	0.764476	1	-1.25962	0.764732	1	-1.25981
uc010ico.1	ADD1	1	1	-1	1	1	-1	1	1	1	1	1	1
uc002sgy.3	ADD2	1	1	-1	1	1	-1	1	1	1	1	1	1
uc002sgz.3	ADD2	1	1	-1	1	1	-1	1	1	1	1	1	1
uc002shc.2	ADD2	1	1	-1	1	1	-1	1	1	1	1	1	1
uc010fds.2	ADD2	1	1	-1	1	1	-1	1	1	1	1	1	1
uc010fdt.2	ADD2	1	1	-1	1	1	-1	1	1	1	1	1	1
uc010fdu.2	ADD2	1	1	-1	1	1	-1	1	1	1	1	1	1
uc021vjc.1	ADD2	1	1	-1	1	1	-1	1	1	1	1	1	1
uc001kys.4	ADD3	1	1	-1	1	1	-1	1	1	1	1	1	1
uc001kyt.4	ADD3	1	1	-1	1	1	-1	1	1	1	1	1	1
uc001kyu.3	ADD3	1	1	-1	1	1	-1	1	1	1	1	1	1
uc001kyv.3	ADD3	1	1	-1	1	1	-1	1	1	1	1	1	1
uc001kyw.3	ADD3	1	1	-1	1	1	-1	1	1	1	1	1	1
uc001kyx.3	ADD3	0.629103	1	26.2013	0.610293	1	26.1573	0.110235	1	-14.5083	0.0986826	1	-14.5334
uc003qlp.3	ADGB	1	1	-1.3829	1	1	-1.38136	0.881007	1	13.4847	0.890505	1	13.5007
uc003qlq.3	ADGB	1	1	-1	1	1	-1	1	1	1	1	1	1
uc003qlr.3	ADGB	1	1	-1	1	1	-1	1	1	1	1	1	1
uc010khx.3	ADGB	1	1	-1	1	1	-1	1	1	1	1	1	1
uc003hur.2	ADH1A	1	1	10.2551	1	1	10.2837	0.00964741	1	-145.463	0.0111856	1	-145.034
uc010ilg.2	ADH1A	1	1	-1	1	1	-1	0.666667	1	-5.90257	0.666667	1	-5.90257
uc003hus.4	ADH1B	1	1	-1	1	1	-1	1	1	1	1	1	1
uc003hut.4	ADH1B	1	1	-1	1	1	-1	0.00276993	1	-1427.65	0.00265417	1	-1427.65
uc011ceh.2	ADH1B	1	1	-1	1	1	-1	1	1	1	1	1	1
uc011cei.1	ADH1B	1	1	-1	1	1	-1	1	1	1	1	1	1
uc031sgp.1	ADH1C	0.690325	1	23.2864	0.678836	1	23.249	0.0234034	1	-58.4888	0.0202999	1	-58.5857
uc003hun.3	ADH4	1	1	-1	1	1	-1	1	1	1	1	1	1
uc011ced.2	ADH4	1	1	-1	1	1	-1	1	1	1	1	1	1
uc003hui.3	ADH5	0.783748	1	2.36724	0.726797	1	2.3673	0.764821	1	-1.24091	0.765289	1	-1.24088
uc003huk.1	ADH5	0.370211	1	-3.59328	0.353748	1	-3.59485	0.806277	1	-1.15116	0.809006	1	-1.15167
uc003huo.2	ADH6	1	1	-1	1	1	-1	1	1	1	1	1	1
uc003hup.4	ADH6	1	1	-1	1	1	-1	1	1	1	1	1	1
uc010ile.3	ADH6	1	1	-1	1	1	-1	1	1	1	1	1	1
uc011cef.1	ADH6	1	1	-1	1	1	-1	1	1	1	1	1	1
uc003huv.2	ADH7	1	1	-1	1	1	-1	1	1	1	1	1	1
uc021xqj.1	ADH7	1	1	-1	1	1	-1	1	1	1	1	1	1
uc003xwb.4	ADHFE1	1	1	-1	1	1	-1	1	1	1	1	1	1
uc003xwc.4	ADHFE1	1	1	-1	1	1	-1	1	1	1	1	1	1
uc003xwd.4	ADHFE1	1	1	-1	1	1	-1	1	1	1	1	1	1
uc003xwe.4	ADHFE1	1	1	-1	1	1	-1	1	1	1	1	1	1
uc003xwf.4	ADHFE1	1	1	-1	1	1	-1	1	1	1	1	1	1
uc011leq.1	ADHFE1	1	1	-1	1	1	-1	1	1	1	1	1	1
uc011ler.1	ADHFE1	1	1	-1	1	1	-1	1	1	1	1	1	1
uc011les.2	ADHFE1	1	1	-1	1	1	-1	1	1	1	1	1	1
uc002qxp.4	ADI1	0.175538	1	241.949	0.193788	1	241.871	0.745361	1	-1.32841	0.745548	1	-1.32884
uc010yiq.2	ADI1	0.788809	1	2.63691	0.762463	1	2.63576	0.675394	1	-1.57405	0.663683	1	-1.57474
uc002xjb.1	ADIG	0.580452	1	28.3317	0.644682	1	28.5113	0.479017	1	46.1628	0.549528	1	46.4631
uc003fra.3	ADIPOQ	1	1	-1	1	1	-1	1	1	1	1	1	1
uc010hyy.3	ADIPOQ	1	1	-1	1	1	-1	1	1	1	1	1	1
uc031sct.1	ADIPOQ-AS1	1	1	5.38538	1	1	5.49371	0.165468	1	-14.4792	0.213608	1	-14.1645
uc001gyq.5	ADIPOR1	1	1	-1	1	1	-1	1	1	1	1	1	1
uc001gyr.5	ADIPOR1	1	1	-1	1	1	-1	1	1	1	1	1	1
uc001gys.5	ADIPOR1	1	1	-1	1	1	-1	1	1	1	1	1	1
uc010pqd.3	ADIPOR1	1	1	-1	1	1	-1	0.666667	1	-10.8051	0.666667	1	-10.8051
uc001qjm.3	ADIPOR2	1	1	-1	1	1	-1	1	1	1	1	1	1
uc001qjn.3	ADIPOR2	1	1	-1	1	1	-1	1	1	1	1	1	1
uc001ked.2	ADIRF	0.102214	1	-13.4625	0.0689806	1	-13.4576	0.011161	1	-91.8778	0.00449304	1	-91.8438
uc001jwi.3	ADK	1	1	-1	1	1	-1	1	1	1	1	1	1
uc001jwj.3	ADK	1	1	-1	1	1	-1	1	1	1	1	1	1
uc010qlb.2	ADK	1	1	-1	1	1	-1	1	1	1	1	1	1
uc010qlc.2	ADK	1	1	-1	1	1	-1	1	1	1	1	1	1
uc001mil.1	ADM	0.400622	1	8.8245	0.331574	1	8.82494	0.644124	1	-1.65411	0.63073	1	-1.65403
uc003blj.3	ADM2	1	1	-1	1	1	-1	0.666667	1	-5.90257	0.666667	1	-5.90257
uc011ary.2	ADM2	1	1	-1	1	1	-1	1	1	1	1	1	1
uc002pph.2	ADM5	0.306893	1	95.786	0.262748	1	95.791	0.259948	1	-5.38465	0.230208	1	-5.38437
uc002xvt.1	ADNP	0.770403	1	18.228	0.864685	1	17.9364	1	1	1.87866	1	1	1.84759
uc002xvu.1	ADNP	1	1	-1	1	1	-1	1	1	1	1	1	1
uc002lnw.3	ADNP2	0.952376	1	1.55647	0.915468	1	1.55652	1	1	1.15416	1	1	1.15419
uc001jmg.3	ADO	1	1	1.08551	1	1	1.0855	1	1	1.14346	1	1	1.14345
uc001gze.1	ADORA1	1	1	-1	1	1	-1	1	1	1	1	1	1
uc001gzf.1	ADORA1	1	1	-1	1	1	-1	1	1	1	1	1	1
uc009xak.1	ADORA1	1	1	-1	1	1	-1	1	1	1	1	1	1
uc010pqg.1	ADORA1	1	1	4.14538	1	1	4.09197	0.621277	1	-3.30694	0.631436	1	-3.35411
uc010pqh.1	ADORA1	1	1	-1	1	1	-1	1	1	1	1	1	1
uc002zzx.3	ADORA2A	0.629103	1	25.4023	0.783193	1	25.8883	0.507367	1	41.3124	0.684157	1	42.1263
uc002zzy.4	ADORA2A	1	1	-1	1	1	-1	1	1	1	1	1	1
uc003aab.3	ADORA2A	1	1	-1	1	1	-1	1	1	1	1	1	1
uc010guo.1	ADORA2A	1	1	-1	1	1	-1	1	1	1	1	1	1
uc010gup.3	ADORA2A	1	1	-1	1	1	-1	1	1	1	1	1	1
uc010guq.3	ADORA2A	1	1	-1	1	1	-1	1	1	1	1	1	1
uc011ajs.2	ADORA2A	1	1	-1	1	1	-1	1	1	1	1	1	1
uc021wng.1	ADORA2A	1	1	-1	1	1	-1	1	1	1	1	1	1
uc002zzz.2	ADORA2A-AS1	0.690325	1	21.2233	0.701413	1	21.2437	0.440099	1	-3.30525	0.446883	1	-3.30197
uc003aad.1	ADORA2A-AS1	0.315242	1	86.8212	0.451709	1	87.2566	0.503839	1	6.9318	0.634862	1	6.96688
uc002gpd.1	ADORA2B	0.403095	1	-3.17932	0.374582	1	-3.17991	0.592263	1	4.16656	0.538321	1	4.16578
uc001ebf.3	ADORA3	1	1	-1	1	1	-1	1	1	1	1	1	1
uc001ebg.4	ADORA3	1	1	-1	1	1	-1	1	1	1	1	1	1
uc001ebh.4	ADORA3	0.787444	1	2.36493	0.762266	1	2.36506	0.436806	1	7.24287	0.402018	1	7.24327
uc002ave.4	ADPGK	1	1	9.90848	1	1	9.77892	0.218316	1	-7.21713	0.268986	1	-7.31782
uc002avf.4	ADPGK	1	1	-1	1	1	-1	1	1	1	1	1	1
uc002avg.4	ADPGK	1	1	-1	1	1	-1	1	1	1	1	1	1
uc002avh.4	ADPGK	1	1	-1	1	1	-1	1	1	1	1	1	1
uc002avi.4	ADPGK	1	1	-1	1	1	-1	1	1	1	1	1	1
uc002avj.1	ADPGK	0.859016	1	2.63745	0.883281	1	2.64434	0.690277	1	4.71511	0.723498	1	4.72772
uc010ukw.2	ADPGK	1	1	-1	1	1	-1	0.666667	1	-5.90257	0.666667	1	-5.90257
uc002avk.1	ADPGK-AS1	0.272519	1	114.465	0.248229	1	114.407	0.734697	1	2.91305	0.711778	1	2.91157
uc003ecs.3	ADPRH	1	1	-1	1	1	-1	0.25973	1	-30.4154	0.307613	1	-30.4154
uc003ect.3	ADPRH	1	1	-1	1	1	-1	0.380246	1	-15.7077	0.416028	1	-15.7077
uc010hqv.3	ADPRH	1	1	-1	1	1	-1	1	1	1	1	1	1
uc011bjb.2	ADPRH	1	1	-1	1	1	-1	1	1	1	1	1	1
uc001vtp.1	ADPRHL1	0.881007	1	14.4536	0.884529	1	14.4502	0.996435	1	2.15165	0.999274	1	2.15112
uc001vtq.1	ADPRHL1	1	1	4.14538	1	1	4.09184	0.621277	1	-3.30694	0.63146	1	-3.35423
uc001bzt.3	ADPRHL2	0.566737	1	4.50493	0.527074	1	4.50508	1	1	1.38486	0.984856	1	1.3849
uc002gmt.3	ADPRM	1	1	-1	1	1	-1	1	1	1	1	1	1
uc002gmu.3	ADPRM	1	1	-1	1	1	-1	1	1	1	1	1	1
uc002gmv.3	ADPRM	1	1	-1	1	1	-1	1	1	1	1	1	1
uc010vvg.1	ADPRM	1	1	-1	1	1	-1	1	1	1	1	1	1
uc003xfc.1	ADRA1A	1	1	-1	1	1	-1	1	1	1	1	1	1
uc003xfd.1	ADRA1A	1	1	-1	1	1	-1	1	1	1	1	1	1
uc003xfe.1	ADRA1A	1	1	-1	1	1	-1	1	1	1	1	1	1
uc003xff.1	ADRA1A	1	1	-1	1	1	-1	1	1	1	1	1	1
uc003xfg.1	ADRA1A	1	1	4.14538	1	1	4.09191	0.621277	1	-3.30694	0.631446	1	-3.35416
uc003xfh.1	ADRA1A	1	1	4.14538	1	1	4.09267	0.621277	1	-2.52031	0.63131	1	-2.55579
uc010lul.1	ADRA1A	1	1	-1	1	1	-1	1	1	1	1	1	1
uc010lum.1	ADRA1A	1	1	-1	1	1	-1	1	1	1	1	1	1
uc022atd.1	ADRA1A	0.540657	1	34.0844	0.563215	1	34.1271	0.433084	1	9.43361	0.457394	1	9.44567
uc003lxt.1	ADRA1B	0.516378	1	5.99482	0.553641	1	5.99287	0.812216	1	2.25227	0.838286	1	2.25154
uc002wkr.2	ADRA1D	0.898132	1	1.79322	0.862726	1	1.79319	0.695925	1	3.08176	0.643865	1	3.08171
uc001kzo.3	ADRA2A	0.418201	1	10.1005	0.353277	1	10.1016	0.0305836	1	-38.8485	0.0171897	1	-38.8443
uc021vlh.1	ADRA2B	0.183281	1	223.206	0.155068	1	223.119	0.372183	1	-3.54314	0.351862	1	-3.54453
uc003ghm.3	ADRA2C	0.927177	1	1.6815	0.896496	1	1.68166	1	1	1.01822	1	1	1.01832
uc001lba.3	ADRB1	0.346277	1	-3.89111	0.372292	1	-3.8869	0.604505	1	-1.84976	0.615497	1	-1.84775
uc003lpr.2	ADRB2	1	1	1.18025	1	1	1.18049	0.132876	1	-10.4048	0.103507	1	-10.4028
uc003xkr.2	ADRB3	0.194516	1	-33.5146	0.236415	1	-33.5146	0.25973	1	-30.4154	0.298832	1	-30.4154
uc009yrn.1	ADRBK1	0.454078	1	6.73642	0.426316	1	6.73651	0.473789	1	-2.55809	0.462344	1	-2.55806
uc003abw.2	ADRBK2	1	1	-1	1	1	-1	1	1	1	1	1	1
uc003abx.4	ADRBK2	1	1	-1	1	1	-1	1	1	1	1	1	1
uc003aby.4	ADRBK2	0.244374	1	-13.3138	0.281034	1	-13.4514	0.621277	1	-3.30694	0.629435	1	-3.34422
uc010gux.3	ADRBK2	1	1	4.14538	1	1	4.09216	0.621277	1	-2.52031	0.631401	1	-2.55614
uc002ycn.3	ADRM1	1	1	-1	1	1	-1	1	1	1	1	1	1
uc002yco.3	ADRM1	1	1	-1	1	1	-1	1	1	1	1	1	1
uc002ycp.1	ADRM1	0.479017	1	44.8784	0.470737	1	44.9011	0.170125	1	-8.47886	0.164899	1	-8.4745
uc011aai.1	ADRM1	0.881007	1	15.4744	0.912075	1	15.3531	0.168309	1	-8.87908	0.210488	1	-8.95185
uc003ayp.4	ADSL	0.68582	1	3.12927	0.632342	1	3.12907	0.510302	1	5.50397	0.448629	1	5.50362
uc003ays.4	ADSL	1	1	-1	1	1	-1	1	1	1	1	1	1
uc010gyb.1	ADSL	0.690325	1	21.2233	0.708804	1	21.2569	0.752351	1	-1.59593	0.751896	1	-1.59333
uc001iaj.3	ADSS	1	1	1.21999	1	1	1.22002	0.905083	1	1.7418	0.861878	1	1.74184
uc009xgr.2	ADSS	1	1	10.2551	1	1	10.5342	0.684982	1	-2.47484	0.693251	1	-2.40501
uc001ypd.3	ADSSL1	0.770403	1	19.2243	0.771447	1	19.2248	0.37696	1	-3.97005	0.3778	1	-3.96994
uc001ype.3	ADSSL1	1	1	-1	1	1	-1	1	1	1	1	1	1
uc001ypf.3	ADSSL1	1	1	-1	1	1	-1	1	1	1	1	1	1
uc003naa.3	ADTRP	1	1	-1	1	1	-1	0.25973	1	-25.5129	0.308102	1	-25.5129
uc003nab.3	ADTRP	1	1	-1	1	1	-1	1	1	1	1	1	1
uc011dip.2	ADTRP	0.629103	1	25.4023	0.782885	1	25.8876	0.507367	1	41.3124	0.6838	1	42.1251
uc031smt.1	ADTRP	1	1	-1	1	1	-1	0.380246	1	-20.6103	0.416683	1	-20.6103
uc021rqe.1	ADV21S1A1N	1	1	-1	1	1	-1	1	1	1	1	1	1
uc003tkb.4	AEBP1	0.45711	1	6.63351	0.47408	1	6.63339	0.371275	1	-3.47268	0.379751	1	-3.47274
uc003tkc.5	AEBP1	0.690325	1	20.9703	0.73403	1	20.833	0.206529	1	-7.08634	0.241417	1	-7.13442
uc003tkd.4	AEBP1	1	1	9.90848	1	1	9.78279	0.202949	1	-7.83918	0.252114	1	-7.94524
uc001ree.2	AEBP2	0.55606	1	-2.14208	0.540687	1	-2.14161	0.559644	1	-2.12545	0.544284	1	-2.12498
uc001ref.2	AEBP2	1	1	-1	1	1	-1	1	1	1	1	1	1
uc001reg.2	AEBP2	0.690325	1	21.2233	0.709577	1	21.2583	1	1	1.34903	1	1	1.35133
uc002bmt.2	AEN	0.24995	1	19.6398	0.250182	1	19.6398	0.845173	1	2.02756	0.845334	1	2.02756
uc010bnl.2	AEN	0.355846	1	72.8668	0.354408	1	72.8636	0.554167	1	5.81269	0.552659	1	5.81243
uc010bnm.1	AEN	1	1	-1	1	1	-1	1	1	1	1	1	1
uc002lwx.1	AES	0.838202	1	-1.08487	0.840531	1	-1.08449	0.278839	1	-4.8713	0.269596	1	-4.8696
uc002lwy.1	AES	1	1	-1	1	1	-1	1	1	1	1	1	1
uc002lwz.1	AES	1	1	-1	1	1	-1	1	1	1	1	1	1
uc002lxb.1	AES	0.629103	1	26.4327	0.736763	1	26.1182	0.879415	1	-1.16155	0.848689	1	-1.17589
uc001ikr.1	AF007147	0.284992	1	105.385	0.300507	1	105.439	0.351742	1	16.0627	0.368854	1	16.0709
uc021sxi.1	AF020763	1	1	-1	1	1	-1	1	1	1	1	1	1
uc003wfu.3	AF035281	0.569082	1	4.8518	0.507403	1	4.85148	0.353761	1	-3.69488	0.31895	1	-3.69513
uc002ibx.3	AF047486	1	1	-1	1	1	-1	0.380246	1	-15.7077	0.416067	1	-15.7077
uc002vyh.3	AF055024	1	1	-1	1	1	-1	1	1	1	1	1	1
uc021tfl.1	AF063596	0.0191506	1	-58.1607	0.0246805	1	-58.1471	0.228114	1	25.0679	0.255679	1	25.0738
uc021tnk.1	AF070569	1	1	-1	1	1	-1	1	1	1	1	1	1
uc004epb.3	AF070581	0.557975	1	-2.14018	0.548487	1	-2.1414	0.376498	1	-3.49382	0.360477	1	-3.49583
uc021tfx.1	AF072097	0.455372	1	-3.20771	0.478169	1	-3.24319	0.165468	1	-10.2764	0.203959	1	-10.3976
uc002mls.3	AF075036	1	1	-1	1	1	-1	1	1	1	1	1	1
uc002kes.3	AF075112	0.507367	1	38.4838	0.574975	1	38.6845	0.976924	1	1.78235	1	1	1.79184
uc004coz.1	AF079515	0.228486	1	-5.96057	0.177511	1	-5.9606	0.656144	1	-1.60251	0.639631	1	-1.60251
uc001ltz.1	AF085962	1	1	-1	1	1	-1	1	1	1	1	1	1
uc003idi.4	AF085995	0.156689	1	292.15	0.121388	1	292.13	1	1	1.22663	1	1	1.22655
uc001chr.3	AF086102	0.943414	1	2.1716	0.951276	1	2.17319	0.951221	1	1.78942	0.959054	1	1.79075
uc002eqh.3	AF086125	0.38207	1	64.6906	0.364178	1	64.704	0.851313	1	2.35563	0.83848	1	2.35612
uc002dkc.2	AF086126	0.433084	1	53.1394	0.402326	1	53.1178	0.691368	1	-1.58583	0.687791	1	-1.58648
uc002efy.3	AF086132	0.824577	1	2.14749	0.782196	1	2.14762	0.558122	1	4.61122	0.498407	1	4.61149
uc001lln.3	AF086154	0.770403	1	18.28	0.805932	1	18.381	0.629103	1	5.00501	0.673518	1	5.03373
uc021uyv.1	AF086165	1	1	-1	1	1	-1	1	1	1	1	1	1
uc001pen.1	AF086184	0.280376	1	-5.66779	0.322577	1	-5.72441	0.761392	1	-1.61145	0.757804	1	-1.62815
uc003vds.3	AF086203	1	1	-1	1	1	-1	0.666667	1	-5.90257	0.666667	1	-5.90257
uc003xhi.1	AF086219	1	1	-1	1	1	-1	1	1	1	1	1	1
uc011egv.1	AF086258	0.850317	1	2.13028	0.929774	1	2.13564	0.815693	1	2.27576	0.901718	1	2.28151
uc021vgw.1	AF086285	0.246776	1	137.147	0.206967	1	137.122	1	1	1.02011	1	1	1.01993
uc001txf.3	AF086288	0.290908	1	-4.75797	0.28944	1	-4.75735	1	1	1.18549	1	1	1.18565
uc003kyl.3	AF086294	1	1	5.38538	1	1	5.5626	1	1	8.19533	1	1	8.49424
uc003phr.3	AF086303	0.280078	1	-4.96537	0.31912	1	-4.99107	0.41414	1	61.0422	0.480035	1	60.7221
uc021tum.1	AF086346	1	1	-1	1	1	-1	1	1	1	1	1	1
uc001fof.4	AF086351	0.719091	1	-1.44039	0.715784	1	-1.4408	0.761487	1	-1.27815	0.761829	1	-1.27851
uc021tuh.1	AF086476	0.770403	1	19.2243	0.778046	1	19.228	0.636355	1	-2.07985	0.638382	1	-2.07944
uc003fwf.1	AF088041	0.686892	1	3.09071	0.623966	1	3.09077	0.951978	1	1.24088	0.976295	1	1.24091
uc002shv.1	AF090102	1	1	-1	1	1	-1	1	1	1	1	1	1
uc003dtq.3	AF090939	0.401013	1	-3.50329	0.402118	1	-3.50275	0.854563	1	3.24347	0.85601	1	3.24398
uc003xdr.1	AF116693	0.604665	1	-1.9415	0.598234	1	-1.94019	0.175398	1	-7.87636	0.16056	1	-7.87101
uc031plr.1	AF119915	1	1	1.56155	1	1	1.56154	0.910458	1	1.90325	0.910756	1	1.90324
uc001dhj.3	AF131837	0.256272	1	126.526	0.359375	1	126.179	0.794428	1	2.47229	0.87225	1	2.46547
uc002xlx.3	AF143870	1	1	-1	1	1	-1	1	1	1	1	1	1
uc002egj.3	AF143871	0.126749	1	-55.1909	0.161714	1	-55.1909	0.194516	1	-40.2206	0.230078	1	-40.2206
uc003lvl.3	AF157115	0.725038	1	3.94443	0.689898	1	3.94241	0.498023	1	-2.53781	0.480388	1	-2.53912
uc002mqw.2	AF161365	1	1	8.56039	1	1	8.5714	0.720718	1	-1.89199	0.721021	1	-1.8894
uc004cic.3	AF161442	0.976924	1	1.82582	0.979205	1	1.82541	0.416907	1	-3.13144	0.419351	1	-3.13217
uc021smo.1	AF188711	1	1	-1	1	1	-1	1	1	1	1	1	1
uc021sxs.1	AF198444	0.278571	1	111.047	0.250894	1	111.111	0.533031	1	-2.2299	0.521711	1	-2.22859
uc003pvc.4	AF216583	0.770403	1	18.28	0.804152	1	18.3763	0.884572	1	-1.1955	0.872163	1	-1.189
uc002jyx.1	AF258550	0.310966	1	-4.42268	0.289311	1	-4.41843	0.699348	1	-1.5909	0.69583	1	-1.58935
uc002dnd.1	AF258560	0.306893	1	93.2797	0.301106	1	93.2976	0.384177	1	-3.35874	0.380842	1	-3.35809
uc001gch.1	AF268386	0.74692	1	-1.29354	0.744545	1	-1.29352	0.419321	1	-2.99237	0.375995	1	-2.99234
uc002vvo.1	AF279775	0.660407	1	4.30409	0.798984	1	4.34506	0.344418	1	83.5636	0.511406	1	84.3711
uc003fjb.1	AF279780	0.458851	1	-2.88978	0.462182	1	-2.88864	0.324222	1	15.7407	0.331433	1	15.747
uc003bqj.1	AF279782	0.956512	1	1.70317	1	1	1.70921	0.431662	1	11.7937	0.559567	1	11.8358
uc002jok.3	AF289551	1	1	1.48603	1	1	1.48428	0.184679	1	-7.81574	0.164482	1	-7.82506
uc021rlu.1	AF339801	1	1	-1	1	1	-1	1	1	1	1	1	1
uc021rlv.1	AF339801	1	1	-1	1	1	-1	1	1	1	1	1	1
uc001vnl.3	AF339817	0.642162	1	3.65812	0.587987	1	3.65813	0.899505	1	1.78957	0.864729	1	1.78957
uc001erq.1	AF380582	1	1	-1	1	1	-1	1	1	1	1	1	1
uc001eru.1	AF380582	1	1	-1	1	1	-1	1	1	1	1	1	1
uc001gov.3	AF387615	1	1	-1	1	1	-1	1	1	1	1	1	1
uc003vys.1	AF397448	1	1	8.56039	1	1	8.57021	0.909283	1	-1.16486	0.904154	1	-1.16344
uc021sel.1	AF401214	1	1	-1	1	1	-1	1	1	1	1	1	1
uc021otn.1	AF420437	1	1	-1	1	1	-1	1	1	1	1	1	1
uc021ove.1	AF420437	0.056875	1	-23.1222	0.0374159	1	-23.1289	0.537078	1	-2.21359	0.514453	1	-2.21423
uc001gro.3	AF508906	0.666667	1	-11.8382	0.666667	1	-11.8382	1	1	1	1	1	1
uc001grp.1	AF508907	0.261398	1	122.716	0.387328	1	123.137	0.204619	1	202.209	0.322744	1	202.908
uc003psf.1	AF520419	1	1	-1	1	1	-1	1	1	1	1	1	1
uc003vcq.1	AF520792	1	1	-1	1	1	-1	1	1	1	1	1	1
uc003vcr.1	AF520792	0.777325	1	-1.24812	0.779184	1	-1.24787	0.613239	1	-1.81303	0.600022	1	-1.81267
uc003vcp.1	AF520793	0.834495	1	2.25498	0.805082	1	2.25407	0.959182	1	1.66263	0.937654	1	1.66194
uc021rpi.1	AF532840	1	1	-1	1	1	-1	1	1	1	1	1	1
uc003myo.1	AF548120	1	1	-1	1	1	-1	1	1	1	1	1	1
uc003gkg.1	AFAP1	1	1	-1	1	1	-1	1	1	1	1	1	1
uc011bwk.1	AFAP1	1	1	-1	1	1	-1	1	1	1	1	1	1
uc003gkd.4	AFAP1-AS1	0.38788	1	11.5059	0.383637	1	11.5069	0.799089	1	2.38481	0.79595	1	2.38503
uc003lqg.4	AFAP1L1	0.0720087	1	-87.7055	0.0987169	1	-87.7055	0.380246	1	-20.6103	0.40274	1	-20.6103
uc003lqh.3	AFAP1L1	1	1	-1	1	1	-1	1	1	1	1	1	1
uc003lqi.2	AFAP1L1	1	1	-1	1	1	-1	0.25973	1	-25.5129	0.308134	1	-25.5129
uc010jgy.3	AFAP1L1	1	1	-1	1	1	-1	1	1	1	1	1	1
uc001lbm.3	AFAP1L2	1	1	-1	1	1	-1	1	1	1	1	1	1
uc001lbn.3	AFAP1L2	1	1	-1	1	1	-1	1	1	1	1	1	1
uc001lbo.3	AFAP1L2	1	1	-1	1	1	-1	1	1	1	1	1	1
uc001lbp.3	AFAP1L2	1	1	-1	1	1	-1	1	1	1	1	1	1
uc001lbq.1	AFAP1L2	0.215498	1	-8.55234	0.233408	1	-8.49453	0.0869349	1	-21.7813	0.102059	1	-21.6246
uc001lbr.1	AFAP1L2	1	1	-1	1	1	-1	1	1	1	1	1	1
uc010qsd.2	AFAP1L2	1	1	-1	1	1	-1	1	1	1	1	1	1
uc010qse.2	AFAP1L2	1	1	-1	1	1	-1	0.666667	1	-5.90257	0.666667	1	-5.90257
uc003hqh.2	AFF1	1	1	-1	1	1	-1	1	1	1	1	1	1
uc003hqi.1	AFF1	1	1	-1	1	1	-1	0.25973	1	-25.5129	0.308086	1	-25.5129
uc003hqj.4	AFF1	1	1	-1	1	1	-1	1	1	1	1	1	1
uc003hqk.4	AFF1	1	1	-1	1	1	-1	1	1	1	1	1	1
uc011ccx.2	AFF1	0.996435	1	1.79279	1	1	1.79576	0.580452	1	5.83097	0.60283	1	5.84095
uc011ccy.2	AFF1	1	1	-1	1	1	-1	1	1	1	1	1	1
uc011ccz.2	AFF1	1	1	-1	1	1	-1	1	1	1	1	1	1
uc011cda.2	AFF1	1	1	-1	1	1	-1	1	1	1	1	1	1
uc004fco.3	AFF2	1	1	-1	1	1	-1	1	1	1	1	1	1
uc004fcp.3	AFF2	1	1	-1	1	1	-1	1	1	1	1	1	1
uc004fcq.3	AFF2	1	1	-1	1	1	-1	1	1	1	1	1	1
uc004fcr.3	AFF2	1	1	-1	1	1	-1	1	1	1	1	1	1
uc004fcs.3	AFF2	1	1	-1	1	1	-1	1	1	1	1	1	1
uc011mxb.2	AFF2	1	1	-1	1	1	-1	1	1	1	1	1	1
uc011mxc.2	AFF2	1	1	-1	1	1	-1	0.666667	1	-5.90257	0.666667	1	-5.90257
uc002taf.3	AFF3	1	1	-1	1	1	-1	1	1	1	1	1	1
uc002tag.3	AFF3	0.0490663	1	-120.22	0.0681022	1	-120.22	1	1	1	1	1	1
uc002tah.1	AFF3	1	1	-1	1	1	-1	1	1	1	1	1	1
uc010fiq.1	AFF3	1	1	-1	1	1	-1	1	1	1	1	1	1
uc010fir.1	AFF3	1	1	-1	1	1	-1	0.666667	1	-10.8051	0.666667	1	-10.8051
uc010yvr.1	AFF3	1	1	-1	1	1	-1	0.25973	1	-25.5129	0.30782	1	-25.5129
uc003kyd.3	AFF4	1	1	-1	1	1	-1	1	1	1	1	1	1
uc003kye.1	AFF4	0.0671044	1	-22.1171	0.0942039	1	-22.0066	0.38207	1	66.6409	0.44339	1	66.982
uc003kyf.4	AFF4	0.0691469	1	-19.9272	0.0719231	1	-19.9228	0.594685	1	5.0244	0.601386	1	5.02552
uc011cxk.2	AFF4	1	1	-1	1	1	-1	1	1	1	1	1	1
uc002fps.1	AFG3L1P	0.770403	1	18.228	0.845712	1	17.9886	0.484815	1	-2.69206	0.526223	1	-2.72911
uc002fpt.1	AFG3L1P	1	1	8.56039	1	1	8.55964	0.881007	1	2.28454	0.880277	1	2.28433
uc002fpu.1	AFG3L1P	1	1	-1	1	1	-1	1	1	1	1	1	1
uc002fpv.1	AFG3L1P	1	1	-1	1	1	-1	1	1	1	1	1	1
uc002fpw.1	AFG3L1P	1	1	-1	1	1	-1	1	1	1	1	1	1
uc002fpx.1	AFG3L1P	1	1	-1	1	1	-1	1	1	1	1	1	1
uc002fpy.1	AFG3L1P	1	1	-1	1	1	-1	1	1	1	1	1	1
uc002fpz.1	AFG3L1P	1	1	-1	1	1	-1	1	1	1	1	1	1
uc002fqa.1	AFG3L1P	1	1	-1	1	1	-1	1	1	1	1	1	1
uc002fqb.1	AFG3L1P	1	1	4.14538	1	1	4.09072	0.356265	1	-5.6668	0.396224	1	-5.74957
uc002fqc.1	AFG3L1P	0.333915	1	79.3608	0.379908	1	79.5193	1	1	1.46262	1	1	1.46557
uc002fqd.1	AFG3L1P	0.347539	1	-4.77763	0.354847	1	-4.77794	0.815	1	-1.38318	0.813067	1	-1.38327
uc002kqz.2	AFG3L2	0.336998	1	11.3743	0.297105	1	11.3746	0.967657	1	1.50129	0.948848	1	1.50134
uc003hhb.3	AFM	0.910458	1	2.47276	0.993124	1	2.49304	0.324222	1	92.0302	0.478272	1	92.7954
uc002juy.3	AFMID	0.910458	1	2.53409	0.893437	1	2.53623	0.794147	1	-1.25767	0.796357	1	-1.2566
uc002juz.3	AFMID	1	1	-1	1	1	-1	0.666667	1	-10.8051	0.666667	1	-10.8051
uc002jva.3	AFMID	1	1	-1	1	1	-1	1	1	1	1	1	1
uc002jvb.3	AFMID	1	1	-1	1	1	-1	1	1	1	1	1	1
uc010dhj.3	AFMID	0.659203	1	-1.77264	0.660318	1	-1.77199	0.667176	1	-1.703	0.668229	1	-1.70236
uc003hgy.1	AFP	1	1	-1	1	1	-1	1	1	1	1	1	1
uc003hgz.1	AFP	0.690325	1	20.3187	0.834534	1	20.7858	0.580452	1	32.9035	0.747842	1	33.6877
uc011cbg.1	AFP	1	1	-1	1	1	-1	1	1	1	1	1	1
uc002scz.3	AFTPH	1	1	-1	1	1	-1	1	1	1	1	1	1
uc002sda.3	AFTPH	1	1	-1	1	1	-1	1	1	1	1	1	1
uc002sdb.3	AFTPH	1	1	-1	1	1	-1	1	1	1	1	1	1
uc002sdc.3	AFTPH	1	1	-1	1	1	-1	1	1	1	1	1	1
uc003iuu.2	AGA	1	1	-1	1	1	-1	0.666667	1	-10.8051	0.666667	1	-10.8051
uc003iuv.2	AGA	1	1	-1	1	1	-1	1	1	1	1	1	1
uc003iuw.3	AGA	1	1	-1	1	1	-1	1	1	1	1	1	1
uc010irt.2	AGA	1	1	-1	1	1	-1	1	1	1	1	1	1
uc002vvs.3	AGAP1	1	1	7.06934	1	1	6.94172	0.787183	1	-1.41896	0.775174	1	-1.44683
uc002vvt.3	AGAP1	1	1	-1	1	1	-1	1	1	1	1	1	1
uc021vyp.1	AGAP1	1	1	-1	1	1	-1	1	1	1	1	1	1
uc001kee.2	AGAP11	1	1	-1	1	1	-1	0.0147761	1	-349.083	0.0161137	1	-349.083
uc001kef.3	AGAP11	1	1	-1	1	1	-1	0.25973	1	-25.5129	0.30808	1	-25.5129
uc031pwm.1	AGAP11	0.265008	1	22.0657	0.402664	1	22.103	0.623789	1	3.79028	0.747534	1	3.79672
uc001spp.3	AGAP2	1	1	-1	1	1	-1	1	1	1	1	1	1
uc001spq.3	AGAP2	1	1	-1	1	1	-1	1	1	1	1	1	1
uc001spr.3	AGAP2	0.881007	1	15.4744	0.936647	1	15.2669	0.39553	1	-3.57567	0.44551	1	-3.62613
uc001sps.4	AGAP2-AS1	0.357158	1	10.3272	0.384546	1	10.3271	0.286093	1	15.1366	0.31257	1	15.1365
uc003wje.1	AGAP3	0.690325	1	20.9703	0.787118	1	20.6879	0.783498	1	-1.32555	0.772752	1	-1.3442
uc003wjf.1	AGAP3	1	1	-1	1	1	-1	1	1	1	1	1	1
uc003wjg.1	AGAP3	0.216454	1	169.371	0.249862	1	169.242	1	1	1.15804	1	1	1.15715
uc003wjh.1	AGAP3	1	1	8.56039	1	1	8.55974	0.881007	1	2.28454	0.880369	1	2.28435
uc003wjj.1	AGAP3	1	1	-1	1	1	-1	1	1	1	1	1	1
uc003wjk.1	AGAP3	0.315242	1	90.5696	0.306238	1	90.5972	0.306274	1	-4.34758	0.308764	1	-4.34624
uc010lpy.1	AGAP3	1	1	-1	1	1	-1	1	1	1	1	1	1
uc001jcx.4	AGAP4	1	1	-1	1	1	-1	1	1	1	1	1	1
uc001jcy.4	AGAP4	0.660232	1	-1.83239	0.656078	1	-1.83449	0.527585	1	-2.36996	0.517417	1	-2.37272
uc010qfl.2	AGAP4	1	1	-1	1	1	-1	1	1	1	1	1	1
uc021pps.1	AGAP4	1	1	-1	1	1	-1	1	1	1	1	1	1
uc001juu.4	AGAP5	1	1	-1	1	1	-1	1	1	1	1	1	1
uc009xri.3	AGAP5	1	1	4.14538	1	1	4.11101	1	1	6.23245	1	1	6.17615
uc001jix.4	AGAP6	0.890219	1	1.82785	0.853058	1	1.82787	0.558874	1	-2.05665	0.538773	1	-2.05663
uc001jio.4	AGAP7	0.433084	1	49.8035	0.435603	1	49.8078	1	1	1.4869	1	1	1.48703
uc001jij.4	AGAP8	1	1	-1	1	1	-1	1	1	1	1	1	1
uc001jik.4	AGAP8	1	1	-1	1	1	-1	1	1	1	1	1	1
uc009xnv.2	AGAP8	0.491359	1	8.14733	0.436566	1	8.14672	0.30248	1	-4.45911	0.270587	1	-4.45945
uc009xom.4	AGAP8	1	1	-1	1	1	-1	0.666667	1	-5.90257	0.666667	1	-5.90257
uc010qgy.3	AGAP8	1	1	-1	1	1	-1	1	1	1	1	1	1
uc021pqg.2	AGAP8	1	1	-1	1	1	-1	1	1	1	1	1	1
uc001jei.3	AGAP9	1	1	5.38538	1	1	5.56516	1	1	8.19533	1	1	8.4986
uc001jet.3	AGAP9	1	1	10.2551	1	1	10.5414	0.684982	1	-2.17318	0.693396	1	-2.11033
uc001jeu.3	AGAP9	0.696414	1	-1.63563	0.694212	1	-1.63732	0.620758	1	-1.85871	0.615277	1	-1.86066
uc009xnf.2	AGAP9	1	1	-1	1	1	-1	0.25973	1	-25.5129	0.308028	1	-25.5129
uc009xnl.2	AGAP9	1	1	-1	1	1	-1	0.380246	1	-15.7077	0.416561	1	-15.7077
uc002blz.1	AGBL1	0.479017	1	40.7182	0.6474	1	41.2195	0.38207	1	11.2901	0.561183	1	11.4318
uc002bma.1	AGBL1	1	1	-1	1	1	-1	1	1	1	1	1	1
uc002bmb.1	AGBL1	1	1	-1	1	1	-1	1	1	1	1	1	1
uc031qtm.1	AGBL1-AS1	1	1	-1	1	1	-1	1	1	1	1	1	1
uc001ngf.3	AGBL2	1	1	-1	1	1	-1	1	1	1	1	1	1
uc001ngg.3	AGBL2	0.166892	1	-10.6328	0.165853	1	-10.6349	0.893012	1	-1.19303	0.89349	1	-1.19327
uc001ngh.1	AGBL2	1	1	-1	1	1	-1	1	1	1	1	1	1
uc010rhq.1	AGBL2	1	1	4.14538	1	1	4.10266	0.953088	1	1.05589	0.930643	1	1.04402
uc011kpw.2	AGBL3	0.517628	1	7.44258	0.468639	1	7.44169	0.672802	1	-1.55352	0.665587	1	-1.55371
uc001cru.2	AGBL4	1	1	-1	1	1	-1	1	1	1	1	1	1
uc001crv.1	AGBL4	1	1	-1	1	1	-1	1	1	1	1	1	1
uc010omw.1	AGBL4	1	1	-1	1	1	-1	1	1	1	1	1	1
uc010omx.1	AGBL4	1	1	-1	1	1	-1	1	1	1	1	1	1
uc010omy.1	AGBL4	1	1	-1	1	1	-1	1	1	1	1	1	1
uc002rid.3	AGBL5	0.524968	1	-2.24302	0.511579	1	-2.24269	0.778821	1	2.50314	0.738101	1	2.50351
uc002rie.3	AGBL5	1	1	-1	1	1	-1	1	1	1	1	1	1
uc002rif.3	AGBL5	0.881007	1	12.7042	0.932028	1	12.5339	0.312657	1	-5.10026	0.365467	1	-5.17264
uc003oal.2	AGER	1	1	-1	1	1	-1	1	1	1	1	1	1
uc003oam.2	AGER	1	1	-1	1	1	-1	1	1	1	1	1	1
[truncated: 80,962 more rows]

## Sheet: Mouse
Supplementary Table 4B: Mouse		AGGRESSIVE vs NORMAL BONE
Geneid	genesymbol	PValue_common_bone	FDR_common_bone	FC_common_bone	PValue_tagwise_bone	FDR_tagwise_bone	FC_tagwise_bone
uc007aet.1	mKIAA1889	1	1	3.31996	1	1	3.31947
uc007aeu.1	Xkr4	1	1	3.33413	1	1	3.33063
uc007aev.1	AK149000	0.148967	1	-8.31055	0.161921	1	-8.32299
uc007aew.1	Rp1	1	1	-1	1	1	-1
uc007aex.2	Rp1	0.848942	1	-4.32361	0.842253	1	-4.33367
uc007aey.1	Sox17	1	1	1.27897	1	1	1.279
uc007aez.1	Sox17	1	1	-1	1	1	-1
uc007afa.1	Sox17	1	1	-1	1	1	-1
uc007afb.1	Sox17	1	1	-1	1	1	-1
uc007afc.1	Sox17	1	1	-1	1	1	-1
uc007afd.3	Mrpl15	1	1	-1	1	1	-1
uc007afe.3	Mrpl15	1	1	-1	1	1	-1
uc007aff.3	Mrpl15	0.165744	1	-2.18627	0.155477	1	-2.18628
uc007afg.1	Lypla1	0.321754	1	2.7949	0.342633	1	2.79248
uc007afh.1	Lypla1	0.0336705	0.623827	-3.33934	0.0230274	0.514318	-3.33931
uc007afi.2	Tcea1	1	1	-1	1	1	-1
uc007afk.2	Rgs20	1	1	-1	1	1	-1
uc007afl.2	Rgs20	0.5	1	-14.3542	0.5	1	-14.3542
uc007afm.1	Atp6v1h	0.848942	1	-4.30524	0.841855	1	-4.31137
uc007afn.1	Atp6v1h	0.680391	1	-1.21484	0.661003	1	-1.21483
uc007afo.2	Oprk1	1	1	-1	1	1	-1
uc007afp.2	Oprk1	1	1	-1	1	1	-1
uc007afq.2	Oprk1	1	1	3.33413	1	1	3.33063
uc007afr.2	Rb1cc1	0.939028	1	1.15577	0.910811	1	1.15614
uc007afs.1	Rb1cc1	0.32333	1	-3.22914	0.327843	1	-3.22969
uc007aft.2	Rb1cc1	1	1	-1	1	1	-1
uc007afu.2	Rb1cc1	1	1	-1	1	1	-1
uc007afv.2	Fam150a	0.900688	1	8.3288	0.919456	1	8.4027
uc007afw.1	St18	1	1	-1	1	1	-1
uc007afx.1	St18	1	1	-1	1	1	-1
uc007afy.1	St18	1	1	-1	1	1	-1
uc007afz.1	St18	1	1	-1	1	1	-1
uc007aga.1	St18	1	1	-1	1	1	-1
uc007agb.1	Pcmtd1	0.121944	1	-2.47318	0.0915931	1	-2.47278
uc007agc.1	Pcmtd1	1	1	-1	1	1	-1
uc007agd.1	Pcmtd1	0.561136	1	-1.4747	0.560668	1	-1.47464
uc007age.1	AK043789	0.434489	1	1.94738	0.499104	1	1.9462
uc007agf.1	AK142999	1	1	1.51129	1	1	1.51065
uc007agg.1	Sntg1	1	1	-1	1	1	-1
uc007agh.1	Sntg1	1	1	-1	1	1	-1
uc007agi.1	Sntg1	1	1	-1	1	1	-1
uc007agj.1	Sntg1	1	1	-1	1	1	-1
uc007agk.2	Rrs1	0.464734	1	1.76707	0.415266	1	1.76705
uc007agl.2	Adhfe1	0.848942	1	-4.18901	0.839729	1	-4.15828
uc007agm.2	Adhfe1	1	1	-1	1	1	-1
uc007agn.2	2610203C22Rik	1	1	1.16427	1	1	1.14314
uc007ago.2	2610203C22Rik	0.865802	1	1.32975	0.895649	1	1.33298
uc007agp.1	3110035E14Rik	0.518227	1	2.11753	0.495921	1	2.11675
uc007agq.1	Mybl1	0.321536	1	2.23047	0.380072	1	2.22957
uc007agr.1	AK031819	0.198968	1	-2.06583	0.202905	1	-2.06585
uc007ags.2	Vcpip1	0.469538	1	1.76212	0.407578	1	1.76214
uc007agu.1	Sgk3	1	1	-1	1	1	-1
uc007agv.1	Sgk3	1	1	-1	1	1	-1
uc007agw.1	Sgk3	1	1	-1.02621	1	1	-1.02636
uc007agx.1	Sgk3	1	1	3.33413	1	1	3.33063
uc007agy.1	Sgk3	0.271497	1	-4.80288	0.279283	1	-4.79618
uc007agz.1	6030422M02Rik	0.540155	1	-2.17897	0.541595	1	-2.17921
uc007aha.1	Snhg6	0.153905	1	-2.23869	0.115113	1	-2.23873
uc007ahb.1	Ppp1r42	1.25137e-08	3.47334e-06	-361.564	4.31557e-08	1.26311e-05	-361.564
uc007ahc.1	Ppp1r42	1	1	-1	1	1	-1
uc007ahd.1	Ppp1r42	1	1	-1	1	1	-1
uc007ahe.1	Cops5	0.202238	1	-2.04762	0.160138	1	-2.04764
uc007ahf.1	Cops5	0.380151	1	2.08129	0.383592	1	2.08123
uc007ahg.1	Cspp1	0.0160123	0.397445	-9.71119	0.0229921	0.513918	-9.76056
uc007ahh.1	Cspp1	1	1	-1	1	1	-1
uc007ahi.1	Cspp1	0.950518	1	1.00326	0.954096	1	1.00365
uc007ahj.1	Cspp1	1	1	-1	1	1	-1
uc007ahk.1	Cspp1	1	1	-1	1	1	-1
uc007ahl.1	Cspp1	1	1	-1	1	1	-1
uc007ahm.1	AK076931	1	1	-1	1	1	-1
uc007ahn.1	Arfgef1	0.234526	1	-1.94525	0.208249	1	-1.94524
uc007aho.1	Arfgef1	0.0252618	0.527404	-4.88472	0.0286396	0.572415	-4.88871
uc007ahp.1	Arfgef1	0.0203267	0.455548	-41.0627	0.0252943	0.528375	-41.0627
uc007ahq.1	Cpa6	1	1	-1	1	1	-1
uc007ahr.1	Cpa6	1	1	-1	1	1	-1
uc007ahs.2	Prex2	0.723176	1	1.41652	0.679741	1	1.41611
uc007aht.1	Prex2	1	1	-1	1	1	-1
uc007ahu.1	Prex2	0.0203267	0.455548	-41.0627	0.0253111	0.528375	-41.0627
uc007ahv.2	Prex2	1	1	-1	1	1	-1
uc007ahw.2	A830018L16Rik	1	1	-1	1	1	-1
uc007ahx.2	A830018L16Rik	1	1	-1	1	1	-1
uc007ahy.2	A830018L16Rik	1	1	-1	1	1	-1
uc007ahz.1	A830018L16Rik	0.0524869	0.768045	-27.7085	0.0601873	0.844489	-27.7085
uc007aia.2	Sulf1	1	1	-1	1	1	-1
uc007aib.2	Sulf1	1	1	-1	1	1	-1
uc007aic.1	Sulf1	1	1	-1	1	1	-1
uc007aid.1	Sulf1	1	1	-1	1	1	-1
uc007aie.1	Sulf1	1	1	-1	1	1	-1
uc007aif.1	Slco5a1	0.000779025	0.0454208	-7.14417	0.0026103	0.125876	-7.13114
uc007aig.1	Slco5a1	1	1	-1	1	1	-1
uc007aih.1	Slco5a1	1	1	-1	1	1	-1
uc007aii.1	Slco5a1	1	1	-1	1	1	-1
uc007aik.1	Prdm14	1	1	3.42664	1	1	3.45648
uc007ail.1	Ncoa2	1	1	-1	1	1	-1
uc007aim.1	Ncoa2	1	1	-1	1	1	-1
uc007ain.1	Ncoa2	1	1	-1	1	1	-1
uc007aio.1	Ncoa2	0.900688	1	10.157	0.908703	1	10.1296
uc007aip.1	Ncoa2	0.716729	1	10.6177	0.73508	1	10.6543
uc007aiq.1	Ncoa2	1	1	7.88642	1	1	7.86598
uc007air.1	Ncoa2	1	1	5.62513	1	1	5.62721
uc007ais.1	AK171953	0.140566	1	-3.05482	0.143937	1	-3.05588
uc007ait.1	Tram1	0.815765	1	1.25025	0.773587	1	1.25025
uc007aiu.2	Lactb2	0.770762	1	-1.127	0.767655	1	-1.12699
uc007aiv.1	Xkr9	1	1	3.33413	1	1	3.33063
uc007aiw.1	Eya1	0.405226	1	-3.32683	0.419208	1	-3.30278
uc007aix.1	Eya1	1	1	-1	1	1	-1
uc007aiy.1	Eya1	1	1	-1	1	1	-1
uc007aiz.1	Eya1	1	1	-1	1	1	-1
uc007aja.2	Msc	0.451596	1	-1.60595	0.497243	1	-1.59569
uc007ajb.1	AK080352	1	1	-2.47838	1	1	-2.47466
uc007ajc.1	Trpa1	0.730342	1	1.44802	0.772081	1	1.45108
uc007aje.1	Kcnb2	1	1	1.48871	1	1	1.52695
uc007ajf.1	Terf1	1	1	-1	1	1	-1
uc007ajg.1	Terf1	0.00112698	0.060134	-14.956	0.00140776	0.0814839	-14.9507
uc007ajh.1	Terf1	1	1	-1	1	1	-1
uc007aji.1	Terf1	1	1	-1	1	1	-1
uc007ajj.1	Gm106	0.225394	1	-2.24139	0.242813	1	-2.23801
uc007ajl.3	Rpl7	0.699033	1	-1.19497	0.684261	1	-1.19497
uc007ajm.1	Rdh10	0.9449	1	1.12401	0.927541	1	1.12391
uc007ajn.2	Stau2	1	1	-1	1	1	-1
uc007ajo.2	Stau2	1	1	-1	1	1	-1
uc007ajq.2	Stau2	0.512692	1	1.68502	0.435523	1	1.68504
uc007ajr.2	Stau2	0.17148	1	-2.40404	0.167093	1	-2.40387
uc007ajs.1	Ube2w	0.582979	1	2.42506	0.568509	1	2.42477
uc007ajt.1	Ube2w	0.535219	1	-1.38258	0.512383	1	-1.38258
uc007aju.1	Ube2w	0.935565	1	1.32572	0.936052	1	1.32576
uc007ajv.1	Tceb1	0.183994	1	-2.40152	0.182966	1	-2.40143
uc007ajw.1	Tceb1	0.167766	1	-2.58486	0.178888	1	-2.58393
uc007ajx.1	Tmem70	1	1	-1	1	1	-1
uc007ajy.1	Tmem70	1	1	-1	1	1	-1
uc007ajz.2	Ly96	0.716729	1	12.417	0.737233	1	12.3563
uc007aka.2	Jph1	0.000380669	0.0248405	-7.54996	0.000493876	0.0365895	-7.54976
uc007akb.2	Gdap1	1	1	3.31996	1	1	3.31946
uc007akc.2	Gdap1	0.00559534	0.201955	-5.03265	0.00514755	0.197488	-5.03213
uc007akd.1	AK135932	1	1	3.31996	1	1	3.31945
uc007ake.2	Pi15	0.0171662	0.416821	6.8756	0.109094	1	6.87507
uc007akf.1	AK038933	0.540155	1	-2.23149	0.547879	1	-2.24072
uc007akg.1	Crispld1	1	1	3.33413	1	1	3.33065
uc007akh.1	Crispld1	0.0433258	0.722146	-6.67239	0.0508204	0.805295	-6.69198
uc007aki.1	Crisp4	1	1	-1	1	1	-1
uc007akj.1	Crisp4	1	1	-1	1	1	-1
uc007akk.1	Crisp4	1	1	-1	1	1	-1
uc007akl.1	Defb44-ps	1	1	-1	1	1	-1
uc007akm.1	Defb18	1	1	-1	1	1	-1
uc007akn.2	Defb41	1	1	-1	1	1	-1
uc007ako.1	Gm15386	1	1	-1	1	1	-1
uc007akp.1	Tfap2d	0.00187921	0.0871208	-67.7711	0.00287206	0.129816	-67.7711
uc007akq.1	Tfap2b	1	1	-1	1	1	-1
uc007akr.1	Tfap2b	1	1	-1	1	1	-1
uc007aks.1	Tfap2b	1	1	-1	1	1	-1
uc007akt.1	Tfap2b	1	1	-1	1	1	-1
uc007aku.1	Tfap2b	1	1	3.42664	1	1	3.45667
uc007akv.1	Pkhd1	0.0295161	0.584427	-5.65597	0.0615424	0.853095	-5.55932
uc007akw.1	Pkhd1	0.00858815	0.258919	-54.4169	0.011563	0.334578	-54.4169
uc007aky.1	Il17a	1	1	-1	1	1	-1
uc007akz.2	Il17f	1	1	-1	1	1	-1
uc007ala.2	Il17f	1	1	-1	1	1	-1
uc007alb.1	AK205147	1	1	-1	1	1	-1
uc007alc.1	Mcm3	0.198944	1	2.66973	0.147347	1	2.66971
uc007ald.1	Paqr8	0.900688	1	8.10299	0.892527	1	8.09722
uc007ale.1	Paqr8	1	1	-1	1	1	-1
uc007alf.2	Efhc1	0.711487	1	1.41592	0.752196	1	1.41751
uc007alg.1	Tram2	0.148666	1	3.19403	0.097897	1	3.19367
uc007alh.1	AK138554	0.0512937	0.768045	-4.69055	0.0786414	0.969424	-4.65973
uc007ali.1	Tmem14a	1	1	-1.02667	1	1	-1.02678
uc007alj.1	Tmem14a	1	1	-1	1	1	-1
uc007alk.1	Gsta3	1	1	-1	1	1	-1
uc007all.1	Gsta3	1	1	-1	1	1	-1
uc007alm.1	Gm4956	1	1	3.33413	1	1	3.33066
uc007aln.1	Khdc1a	1	1	-1	1	1	-1
uc007alo.1	Khdc1c	1	1	-1	1	1	-1
uc007alp.2	Khdc1b	1	1	3.31996	1	1	3.31944
uc007alq.2	Kcnq5	1	1	-1	1	1	-1
uc007alr.1	Rims1	1	1	-1	1	1	-1
uc007alx.2	Rims1	1	1	-1	1	1	-1
uc007aly.1	Rims1	1	1	-1	1	1	-1
uc007alz.1	4933415F23Rik	0.00835819	0.258919	-20.3265	0.011397	0.334578	-20.3501
uc007ama.2	Mir30c-2	1	1	-1	1	1	-1
uc007amb.1	Ogfrl1	0.000738048	0.0434546	-6.8116	0.00079642	0.052143	-6.81156
uc007amc.1	AK090150	1	1	-1	1	1	-1
uc007amd.1	B3gat2	1	1	-1	1	1	-1
uc007ame.1	B3gat2	0.641428	1	1.58888	0.701198	1	1.58654
uc007amf.1	Smap1	1	1	3.33413	1	1	3.33068
uc007amg.1	Smap1	1	1	-1	1	1	-1
uc007amh.1	Smap1	0.111255	1	4.09183	0.121941	1	4.091
uc007ami.1	Smap1	0.067281	0.885323	-12.3159	0.0776502	0.96391	-12.333
uc007amj.2	1110058L19Rik	0.149828	1	-2.25877	0.110794	1	-2.25879
uc007amk.2	Fam135a	0.900688	1	10.3497	0.917359	1	10.3379
uc007aml.2	Fam135a	0.0925086	1	4.88032	0.0949853	1	4.87999
uc007amn.2	Fam135a	0.256199	1	3.93329	0.308934	1	3.92623
uc007amo.2	Col9a1	3.71833e-09	1.18903e-06	-33.5536	0.000325336	0.0261334	-33.7821
uc007amp.2	Col9a1	0.0835145	0.993137	8.2912	0.213152	1	8.24747
uc007amq.1	Col19a1	1	1	-1	1	1	-1
uc007amr.1	Col19a1	1	1	-1	1	1	-1
uc007ams.1	Atpase6	0.00164353	0.0803032	-5.96385	0.00109238	0.0665797	-5.96386
uc007amt.1	Lmbrd1	1	1	1.14368	0.992212	1	1.14434
uc007amu.1	Lmbrd1	1	1	1.24958	1	1	1.25103
uc007amv.2	Bai3	1	1	-1	1	1	-1
uc007amw.2	Bai3	1	1	-1	1	1	-1
uc007amy.1	Bai3	0.00147684	0.0737437	-16.7313	0.00285968	0.129816	-16.7763
uc007amz.2	4931408C20Rik	2.2467e-06	0.000327968	-49.604	1.21812e-05	0.00179592	-49.1704
uc007ana.1	AK050085	0.848942	1	-2.5518	0.846191	1	-2.55512
uc007anb.1	Gm597	1	1	-1	1	1	-1
uc007anc.1	AK087209	0.0524869	0.768045	-27.7085	0.0601748	0.844489	-27.7085
uc007and.1	AK188812	0.170937	1	3.0683	0.126253	1	3.0675
uc007ane.1	Phf3	0.87064	1	1.19353	0.823727	1	1.19353
uc007anf.1	Phf3	0.561657	1	2.94933	0.555868	1	2.95027
uc007ang.1	Phf3	0.977826	1	-1.04163	0.960407	1	-1.04584
uc007anh.1	Ptp4a1	1	1	-1	1	1	-1
uc007ani.1	Ptp4a1	1	1	-1	1	1	-1
uc007anj.2	4931428L18Rik	1.06669e-07	2.31852e-05	-105.516	3.25209e-07	7.56955e-05	-105.199
uc007ank.1	Lgsn	0.5	1	-14.3542	0.5	1	-14.3542
uc007anl.2	4931428L18Rik	1	1	-1	1	1	-1
uc007anm.1	4930521A18Rik	1	1	-1	1	1	-1
uc007ann.1	Khdrbs2	0.848942	1	-4.18901	0.83974	1	-4.15832
uc007ano.1	Khdrbs2	1	1	-1	1	1	-1
uc007anp.1	Khdrbs2	0.00648288	0.223242	-10.548	0.0129662	0.359937	-10.6291
uc007anq.1	Prim2	0.775633	1	-1.12345	0.767524	1	-1.12341
uc007anr.1	Prim2	0.115523	1	43.7758	0.144527	1	43.6015
uc007ans.2	DQ714940	1	1	-1.08227	1	1	-1.07629
uc007ant.2	1700001G17Rik	0.379299	1	2.33594	0.396785	1	2.33501
uc007anu.1	Rab23	1	1	1.67987	1	1	1.67623
uc007anv.1	Rab23	0.993039	1	1.83648	0.999658	1	1.83469
uc007anw.2	Rab23	1	1	-1	1	1	-1
uc007anx.2	Rab23	0.900688	1	10.157	0.908702	1	10.1296
uc007any.1	Bag2	0.222688	1	2.54675	0.224471	1	2.54675
uc007anz.1	Zfp451	0.691239	1	1.54714	0.676222	1	1.54752
uc007aoa.1	Zfp451	1	1	-1	1	1	-1
uc007aob.1	Zfp451	0.0147798	0.380307	8.10211	0.00532853	0.203179	8.10294
uc007aoc.1	Bend6	1	1	-1	1	1	-1
uc007aod.1	Bend6	1	1	-1	1	1	-1
uc007aoe.1	Bend6	0.993039	1	1.72642	0.992395	1	1.72633
uc007aof.1	Dst	0.481502	1	2.25413	0.485337	1	2.25371
uc007aog.1	Dst	0.731394	1	-1.68219	0.721601	1	-1.60471
uc007aoh.1	Dst	1	1	-1	1	1	-1
uc007aoi.1	Dst	0.524102	1	1.67139	0.607479	1	1.6717
uc007aoj.1	Dst	1	1	-1	1	1	-1
uc007aok.1	Dst	0.582979	1	2.43865	0.44942	1	2.43979
uc007aol.1	Dst	0.269696	1	3.03859	0.245994	1	3.03784
uc007aom.1	Dst	1	1	-1	1	1	-1
uc007aon.1	Dst	0.137323	1	4.17019	0.132481	1	4.16993
uc007aoo.1	Dst	1	1	-1	1	1	-1
uc007aop.1	Dst	1	1	-1	1	1	-1
uc007aor.2	Imp4	0.288401	1	2.25439	0.226016	1	2.25437
uc007aos.1	Ptpn18	0.0429323	0.722146	-3.16697	0.0213128	0.493178	-3.16707
uc007aot.1	Ptpn18	0.0171746	0.416821	-6.92135	0.0174453	0.434267	-6.92125
uc007aou.1	AK016244	0.271497	1	-3.52581	0.308579	1	-3.57141
uc007aov.1	Prss39	0.848942	1	-4.32361	0.842255	1	-4.33366
uc007aow.1	Cfc1	1	1	-1	1	1	-1
uc007aox.2	Prss40	1	1	7.85875	1	1	7.70434
uc007aoz.2	DQ566114	1	1	-1	1	1	-1
uc007apa.1	DQ551615	1	1	-1	1	1	-1
uc007apb.1	DQ713197	1	1	3.33413	1	1	3.33064
uc007apc.2	DQ699191	1	1	-1	1	1	-1
uc007apd.1	DQ688885	1	1	-1	1	1	-1
uc007ape.1	AK082264	1	1	-1	1	1	-1
uc007apf.1	Arhgef4	1	1	3.31996	1	1	3.31949
uc007apg.1	Arhgef4	1	1	3.33413	1	1	3.33061
uc007aph.1	Arhgef4	1	1	1.17073	1	1	1.17069
uc007api.1	Arhgef4	1	1	-1	1	1	-1
uc007apj.2	Fam168b	1	1	-1	1	1	-1
uc007apk.2	Plekhb2	0.101901	1	44.6248	0.0971433	1	44.6459
uc007apl.1	Plekhb2	0.779437	1	1.29297	0.72591	1	1.29294
uc007apm.1	AK003327	1.43521e-05	0.00166049	-147.896	3.70484e-05	0.00462097	-147.896
uc007apn.2	Hs6st1	0.879043	1	1.18604	0.836069	1	1.18606
uc007apo.2	Uggt1	1	1	1.28198	1	1	1.27774
uc007app.2	Uggt1	0.118633	1	-3.73076	0.140039	1	-3.75439
uc007apq.2	Uggt1	1	1	-1	1	1	-1
uc007apr.2	Uggt1	1	1	5.76913	1	1	5.76984
uc007aps.1	Neurl3	0.120517	1	-2.41537	0.105203	1	-2.41551
uc007apt.1	Neurl3	0.488734	1	-1.7345	0.456128	1	-1.72217
uc007apu.2	Arid5a	1	1	-1	1	1	-1
uc007apv.2	Arid5a	1	1	-1	1	1	-1
uc007apw.2	Arid5a	0.894478	1	-1.13566	0.894107	1	-1.13575
uc007apx.2	Arid5a	1	1	-1	1	1	-1
uc007apy.2	Arid5a	1	1	-1	1	1	-1
uc007apz.1	Kansl3	1	1	-1	1	1	-1
uc007aqa.1	Kansl3	1	1	-1	1	1	-1
uc007aqb.1	AK132955	0.262864	1	2.45742	0.195195	1	2.4574
uc007aqc.1	Lman2l	0.530134	1	1.82767	0.477813	1	1.82868
uc007aqd.1	Lman2l	1	1	-1	1	1	-1
uc007aqe.1	Lman2l	1	1	-1	1	1	-1
uc007aqf.1	Lman2l	1	1	-1	1	1	-1
uc007aqg.2	Cnnm4	0.431277	1	1.85148	0.373506	1	1.8515
uc007aqi.1	Cnnm3	0.473408	1	18.2302	0.497694	1	18.3337
uc007aqj.1	Cnnm3	1	1	-1	1	1	-1
uc007aqk.1	Cnnm3	1	1	-1	1	1	-1
uc007aql.1	Ankrd23	1	1	-1	1	1	-1
uc007aqm.1	Ankrd23	1	1	-1	1	1	-1
uc007aqn.1	Ankrd23	1	1	-1	1	1	-1
uc007aqo.1	Ankrd39	1	1	-1	1	1	-1
uc007aqp.1	Ankrd39	0.957957	1	1.33344	0.950185	1	1.33404
uc007aqq.2	Sema4c	0.436173	1	2.13256	0.400584	1	2.133
uc007aqr.2	Sema4c	1	1	-1	1	1	-1
uc007aqs.2	Sema4c	0.11116	1	7.29421	0.109119	1	7.29468
uc007aqu.2	Fam178b	1	1	-1	1	1	-1
uc007aqv.3	Fam178b	1	1	5.64687	1	1	5.60776
uc007aqw.1	Cox5b	0.273729	1	-1.84182	0.235447	1	-1.8418
uc007aqx.1	Actr1b	0.326142	1	2.11987	0.240155	1	2.11987
uc007aqy.2	4933424G06Rik	0.00890655	0.26648	-6.95435	0.0115507	0.334578	-6.96565
uc007aqz.1	Zap70	0.389508	1	3.1148	0.36686	1	3.11426
uc007ara.1	Zap70	1	1	-1	1	1	-1
uc007arb.1	Zap70	1	1	-1	1	1	-1
uc007arc.1	Tmem131	1	1	-1	1	1	-1
uc007ard.1	Tmem131	0.0176718	0.425396	6.98252	0.00762558	0.261237	6.98241
uc007are.1	Vwa3b	1	1	-1	1	1	-1
uc007arf.1	Vwa3b	1	1	-1	1	1	-1
uc007arh.2	4921511C04Rik	1	1	-1	1	1	-1
uc007ari.1	Cnga3	0.225322	1	-3.94166	0.225496	1	-3.94165
uc007arj.1	AK051424	0.731394	1	-1.41324	0.730423	1	-1.41749
uc007ark.1	Inpp4a	0.185448	1	5.6257	0.180296	1	5.62455
uc007arl.2	Inpp4a	0.534684	1	-1.38476	0.49374	1	-1.38472
uc007arm.1	AK019601	1	1	-1	1	1	-1
uc007arn.1	Inpp4a	1	1	-1	1	1	-1
uc007aro.2	6330578E17Rik	0.781727	1	-1.11547	0.771976	1	-1.11547
uc007arp.1	Unc50	0.134269	1	3.31486	0.108431	1	3.31527
uc007arq.1	Unc50	1	1	-1	1	1	-1
uc007arr.2	Mgat4a	1	1	-1	1	1	-1
uc007art.2	Mgat4a	1	1	-1	1	1	-1
uc007aru.2	Mgat4a	1	1	-1	1	1	-1
uc007arv.2	Mgat4a	1	1	3.31996	1	1	3.31954
uc007arw.1	2010300C02Rik	1	1	-1	1	1	-1
uc007arx.2	2010300C02Rik	0.143022	1	4.18033	0.216988	1	4.16817
uc007ary.1	2010300C02Rik	0.473408	1	19.0065	0.516984	1	18.8343
uc007arz.1	Tsga10	0.203128	1	-2.4277	0.240947	1	-2.43973
uc007asa.1	Tsga10	1	1	-1	1	1	-1
uc007asb.1	Tsga10	1	1	-1	1	1	-1
uc007asc.1	Tsga10	0.900688	1	10.19	0.9236	1	10.1241
uc007asd.1	Tsga10	1	1	-1	1	1	-1
uc007ase.1	Tsga10	1	1	-1	1	1	-1
uc007asf.1	Tsga10	1	1	-1	1	1	-1
uc007asg.1	AK039030	1	1	5.62513	1	1	5.62719
uc007ash.2	Lipt1	0.804424	1	1.27475	0.771475	1	1.27471
uc007asi.1	Mitd1	0.652857	1	1.45598	0.612265	1	1.456
uc007asj.1	Mrpl30	0.234169	1	-1.9462	0.177812	1	-1.94621
uc007ask.1	Lyg2	0.5	1	-14.3542	0.5	1	-14.3542
uc007asl.1	Lyg1	0.900688	1	8.10299	0.892555	1	8.09724
uc007asm.1	Txndc9	0.473408	1	16.9116	0.53224	1	16.7435
uc007asn.1	Txndc9	1	1	5.62513	1	1	5.62709
uc007aso.1	Eif5b	0.935495	1	1.01644	0.950738	1	1.01643
uc007asp.1	Rev1	1	1	-1	1	1	-1
uc007asq.1	Rev1	0.481944	1	1.8721	0.50954	1	1.87131
uc007asr.1	Rev1	0.400132	1	2.00913	0.331305	1	2.00943
uc007ass.2	Aff3	0.00176641	0.0853901	-6.15748	0.00110857	0.0672893	-6.1598
uc007ast.1	Aff3	1	1	-1	1	1	-1
uc007asu.1	Aff3	1	1	-1	1	1	-1
uc007asw.1	AK048050	0.405226	1	-2.65107	0.418836	1	-2.64924
uc007asx.1	Lonrf2	0.54506	1	2.02304	0.668537	1	2.02965
uc007asy.1	Chst10	1	1	-1	1	1	-1
uc007asz.1	Chst10	0.900688	1	10.0913	0.977042	1	9.83582
uc007ata.1	Chst10	1	1	5.60352	1	1	5.53934
uc007atb.1	Nms	0.5	1	-14.3542	0.5	1	-14.3542
uc007atc.1	Pdcl3	0.346905	1	-1.67854	0.293322	1	-1.67855
uc007atd.2	Npas2	0.51856	1	1.71262	0.614883	1	1.71148
uc007ate.2	Rpl31	1	1	1.02827	1	1	1.02839
uc007atf.2	Rpl31	1	1	-1	1	1	-1
uc007atg.3	Tbc1d8	0.00188546	0.0871208	-5.93266	0.00171665	0.0920962	-5.93291
uc007ath.2	Tbc1d8	0.00324239	0.135186	-8.31165	0.00344476	0.148764	-8.31268
uc007ati.1	D1Bwg0212e	0.0346133	0.638494	5.93729	0.0164437	0.41742	5.93693
uc007atj.1	D1Bwg0212e	0.716729	1	12.4545	0.76707	1	12.3286
uc007atk.1	AK040602	0.00625326	0.219276	-4.82327	0.00715481	0.24897	-4.82362
uc007atl.3	Rnf149	0.642363	1	1.467	0.572553	1	1.46701
uc007atm.1	Creg2	0.402793	1	2.10965	0.3396	1	2.11011
uc007atn.2	Rfx8	0.744261	1	1.61008	0.740914	1	1.60965
uc007ato.2	Gm3646	0.426278	1	-2.79159	0.319671	1	-2.8198
uc007atp.1	1700066B17Rik	1	1	3.31996	1	1	3.31959
uc007atq.1	1700066B17Rik	1	1	-1	1	1	-1
uc007atr.1	Map4k4	1	1	-1	1	1	-1
uc007ats.1	Map4k4	0.0284723	0.572555	12.6312	0.0164138	0.417018	12.633
uc007att.2	Gm16894	0.0109143	0.305812	-4.7762	0.00649657	0.235924	-4.78186
uc007atu.2	Il1r2	5.89577e-07	0.000101327	-22.2428	8.73063e-06	0.00135476	-22.082
uc007atv.1	Il1r1	0.731394	1	-1.41783	0.729251	1	-1.42739
uc007atw.1	Il1r1	0.461033	1	2.90628	0.45747	1	2.9067
uc007atx.1	Il1rl2	0.426278	1	-2.63821	0.432975	1	-2.63303
uc007aty.1	Il1rl2	1	1	-1	1	1	-1
uc007atz.2	Il1rl1	1	1	-1	1	1	-1
uc007aua.2	Il1rl1	1	1	-1	1	1	-1
uc007aub.2	Il1rl1	1	1	-1	1	1	-1
uc007auc.2	Il1rl1	1	1	-1	1	1	-1
uc007aud.1	Il18r1	1	1	-1	1	1	-1
uc007aue.1	Il18r1	1	1	-1	1	1	-1
uc007auf.1	Il18r1	1	1	-1	1	1	-1
uc007aug.1	Il18r1	1	1	-1	1	1	-1
uc007aui.1	Il18rap	1	1	-1	1	1	-1
uc007auj.1	Il18rap	0.5	1	-14.3542	0.5	1	-14.3542
uc007auk.1	Il18rap	1.11672e-09	4.13824e-07	-46.816	5.19689e-10	2.31012e-07	-46.8265
uc007aul.1	Slc9a4	0.558892	1	-1.44719	0.542289	1	-1.447
uc007aum.1	Slc9a2	0.67025	1	-1.85225	0.669769	1	-1.85184
uc007aun.1	Slc9a2	0.0334033	0.620044	-3.48215	0.0430784	0.737359	-3.48397
uc007auo.1	Mfsd9	1	1	-1	1	1	-1
uc007aup.1	Mfsd9	1	1	3.31996	1	1	3.31964
uc007auq.1	Tmem182	0.00102037	0.0554462	-6.55133	0.000894057	0.0568361	-6.5516
uc007aur.1	2610017I09Rik	1	1	-1	1	1	-1
uc007aus.1	2610017I09Rik	1	1	-1	1	1	-1
uc007aut.1	2610017I09Rik	1	1	-1	1	1	-1
uc007auu.1	2610017I09Rik	1	1	-1	1	1	-1
uc007auv.1	2610017I09Rik	1	1	5.94292	1	1	6.15989
uc007auw.1	Pou3f3	0.0295471	0.584427	-6.36032	0.0440056	0.746323	-6.36222
uc007aux.2	2900092D14Rik	0.848942	1	-4.30524	0.841859	1	-4.31136
uc007auy.1	AK011913	1	1	-1	1	1	-1
uc007auz.2	Mrps9	1	1	-1.00099	1	1	-1.00913
uc007ava.2	Mrps9	1	1	1.00382	1	1	1.00383
uc007avb.1	Mrps9	0.488379	1	2.70679	0.482438	1	2.70716
uc007avc.2	Gpr45	1	1	1.18807	1	1	1.17975
uc007avd.2	Gpr45	1	1	-1	1	1	-1
uc007ave.1	Tgfbrap1	1	1	-1	1	1	-1
uc007avf.1	Tgfbrap1	1	1	-1	1	1	-1
uc007avg.1	Tgfbrap1	0.619258	1	2.35501	0.614078	1	2.35549
uc007avh.1	Tgfbrap1	1	1	-1	1	1	-1
uc007avi.1	Tgfbrap1	0.266028	1	4.67392	0.27066	1	4.67288
uc007avj.1	AI597479	0.903046	1	1.16211	0.87518	1	1.16212
uc007avk.1	Fhl2	0.101553	1	3.85059	0.0681371	0.908204	3.85108
uc007avl.1	Fhl2	1	1	-1	1	1	-1
uc007avm.2	Rpl29	0.705908	1	-1.18862	0.684325	1	-1.18862
uc007avn.1	Nck2	0.848942	1	-4.30524	0.841872	1	-4.31135
uc007avo.2	Nck2	0.976624	1	1.09413	0.962016	1	1.09406
uc007avp.2	1500015O10Rik	2.25384e-05	0.00246302	-11.4549	3.44264e-05	0.00438647	-11.4533
uc007avq.1	Uxs1	0.57876	1	14.586	0.615283	1	14.4656
uc007avr.1	Tpp2	0.0101189	0.289318	-9.06921	0.0111777	0.334578	-9.06897
uc007avs.1	Tpp2	1	1	-1	1	1	-1
uc007avt.1	Tpp2	1	1	-1	1	1	-1
uc007avu.1	Tpp2	1	1	-1	1	1	-1
uc007avv.1	A530098C11Rik	2.52426e-08	6.3505e-06	-27.7744	5.33817e-06	0.000874232	-27.6586
uc007avw.1	A530098C11Rik	0.00116712	0.0620468	-8.61421	0.000921526	0.0583314	-8.61136
uc007avx.2	1700029F09Rik	1	1	-1	1	1	-1
uc007avy.2	1700029F09Rik	1	1	-1	1	1	-1
uc007avz.2	1700029F09Rik	0.5	1	-14.3542	0.5	1	-14.3542
uc007awa.2	1700029F09Rik	1	1	-1	1	1	-1
uc007awb.1	Kdelc1	0.0593102	0.832893	4.50048	0.0494437	0.793474	4.50065
uc007awc.1	Kdelc1	0.405718	1	2.44822	0.400782	1	2.44866
uc007awd.2	Bivm	0.428111	1	2.37129	0.395385	1	2.37185
uc007awe.2	Bivm	1	1	-1	1	1	-1
uc007awf.2	Bivm	0.0391254	0.678338	69.7451	0.0640643	0.874924	69.5776
uc007awg.1	AK163166	0.385939	1	-1.80838	0.417474	1	-1.81194
uc007awh.2	Ercc5	1	1	-1	1	1	-1
uc007awi.2	Ercc5	0.30294	1	-1.78212	0.249323	1	-1.78221
uc007awj.1	Ercc5	1	1	-1	1	1	-1
uc007awk.1	4832428D23Rik	5.72454e-08	1.34837e-05	-27.949	3.45078e-05	0.00438739	-27.4971
uc007awl.2	Gulp1	1	1	-1	1	1	-1
uc007awm.2	Gulp1	1	1	-1	1	1	-1
uc007awn.2	Gulp1	1	1	-1	1	1	-1
uc007awp.2	Col3a1	1	1	3.33413	1	1	3.33057
uc007awq.2	Col3a1	0.720714	1	-1.17334	0.723277	1	-1.17334
uc007awr.1	Col5a2	0.0514357	0.768045	4.59945	0.0213213	0.493178	4.59945
uc007aws.1	Col5a2	0.0216476	0.47265	90.5342	0.0368683	0.671541	90.2557
uc007awt.1	Wdr75	0.0475392	0.766031	4.90296	0.0244929	0.528375	4.90304
uc007awu.1	Slc40a1	0.0750913	0.930902	-2.74419	0.0435055	0.742306	-2.74417
uc007awv.1	Slc40a1	0.229304	1	5.07021	0.422667	1	5.00556
uc007awx.2	Dnahc7b	0.396264	1	3.63784	0.452518	1	3.64992
uc007awy.2	Dnahc7b	1	1	3.42664	1	1	3.45667
uc007awz.2	Dnahc7b	1	1	-1	1	1	-1
uc007axa.1	AK219219	0.900688	1	10.19	0.923593	1	10.1241
uc007axb.1	BC048766	0.802769	1	1.48464	0.916491	1	1.485
uc007axc.1	Slc39a10	0.182871	1	2.7772	0.125876	1	2.77722
uc007axd.1	Slc39a10	1	1	5.76913	1	1	5.76984
uc007axe.1	AK219219	1	1	-1	1	1	-1
uc007axf.1	C230029F24Rik	0.137767	1	-7.27176	0.161622	1	-7.29817
uc007axh.1	AK020188	1	1	-1	1	1	-1
uc007axi.1	Tmeff2	1	1	-1	1	1	-1
uc007axj.1	Tmeff2	0.362494	1	-1.7319	0.477871	1	-1.71726
uc007axk.1	Sdpr	0.00630717	0.220382	-4.72215	0.00627626	0.230328	-4.72215
uc007axl.1	AK006937	1	1	-1	1	1	-1
uc007axm.1	Nabp1	0.025102	0.526293	-3.67397	0.0219102	0.499751	-3.67403
uc007axn.1	Nabp1	1	1	-1	1	1	-1
uc007axo.1	Nabp1	1	1	-1	1	1	-1
uc007axp.1	Nabp1	1	1	-1	1	1	-1
uc007axq.1	AK043869	0.00375526	0.151961	-9.52916	0.00720814	0.250089	-9.48698
uc007axr.2	Myo1b	1	1	-1	1	1	-1
uc007axs.2	Myo1b	0.104507	1	4.81325	0.152141	1	4.80338
uc007axt.2	Myo1b	1	1	-1	1	1	-1
uc007axu.2	Myo1b	1	1	3.31996	1	1	3.31969
uc007axv.2	Myo1b	1	1	1.16582	0.987413	1	1.14509
uc007axw.1	Stat4	1	1	-1	1	1	-1
uc007axx.1	Stat4	1	1	-1	1	1	-1
uc007axy.1	Stat1	1	1	-1	1	1	-1
uc007axz.1	Stat1	0.451081	1	-1.55103	0.436987	1	-1.55156
uc007aya.2	Stat1	1	1	-1	1	1	-1
uc007ayb.2	Stat1	1	1	-1	1	1	-1
uc007ayc.2	Stat1	1	1	3.31996	1	1	3.31973
uc007ayd.2	Stat1	1	1	-1	1	1	-1
uc007aye.2	Gls	0.901667	1	1.16512	0.880486	1	1.16513
uc007ayg.1	Gls	0.364721	1	3.91654	0.557782	1	3.86525
uc007ayh.2	Nab1	0.606821	1	1.51573	0.557281	1	1.51574
uc007ayk.3	Tmem194b	1	1	-1	1	1	-1
uc007ayl.3	Mfsd6	0.205864	1	-2.04374	0.172671	1	-2.04368
uc007aym.1	Mfsd6	0.716729	1	12.3425	0.763208	1	12.1904
uc007ayn.1	Mfsd6	0.67025	1	-1.87844	0.679574	1	-1.9118
uc007ayo.2	Inpp1	0.595779	1	-1.31433	0.58066	1	-1.31445
uc007ayp.1	Hibch	0.14542	1	-2.27856	0.105445	1	-2.27851
uc007ayq.2	AK216597	0.126356	1	-3.54645	0.107208	1	-3.54897
uc007ayr.1	1700019D03Rik	0.225322	1	-4.93021	0.242689	1	-4.89852
uc007ays.1	1700019D03Rik	1	1	-1	1	1	-1
uc007ayt.1	Mstn	1.3239e-08	3.65748e-06	-28.5861	8.24178e-05	0.00889164	-28.4914
uc007ayu.1	1700019A02Rik	0.540155	1	-2.12725	0.548573	1	-2.12044
uc007ayv.2	Pms1	0.446454	1	1.84249	0.45015	1	1.84263
uc007ayw.1	AK052226	0.327373	1	23.5006	0.387346	1	23.2628
uc007ayx.1	Pms1	1	1	5.79177	1	1	5.79283
uc007ayy.2	Ormdl1	0.57876	1	14.627	0.604756	1	14.5449
uc007aza.1	Osgepl1	0.597771	1	1.73501	0.703559	1	1.72721
uc007azb.1	Osgepl1	1	1	-1	1	1	-1
uc007azc.1	Osgepl1	1	1	-1	1	1	-1
uc007azd.1	Osgepl1	0.612204	1	-1.43376	0.642598	1	-1.45131
uc007aze.1	Asnsd1	0.793989	1	1.35163	0.75881	1	1.35199
uc007azf.1	Asnsd1	1	1	-1	1	1	-1
uc007azg.1	Asnsd1	1	1	-1	1	1	-1
uc007azh.1	Asnsd1	1	1	-1	1	1	-1
uc007azi.1	Dnahc7a	0.866426	1	1.5049	0.880405	1	1.50199
uc007azj.2	Stk17b	0.177416	1	-2.13596	0.144644	1	-2.13594
uc007azk.2	Hecw2	0.599846	1	1.53636	0.532872	1	1.53638
uc007azl.2	Hecw2	1	1	-1	1	1	-1
uc007azm.1	Hecw2	0.276138	1	26.1199	0.285721	1	26.0891
uc007azn.1	Ccdc150	1	1	-1	1	1	-1
uc007azo.1	Ccdc150	1	1	-1	1	1	-1
uc007azp.1	Gtf3c3	0.084848	1	3.85543	0.0469857	0.768633	3.85551
uc007azr.3	Pgap1	1	1	-1	1	1	-1
uc007azt.1	AK015376	1	1	7.91423	1	1	7.8933
uc007azu.2	Ankrd44	0.327373	1	24.3284	0.317244	1	24.3382
uc007azv.2	Ankrd44	0.0433258	0.722146	-6.48415	0.0545335	0.838947	-6.48021
uc007azw.2	Sf3b1	0.272102	1	-1.92847	0.250838	1	-1.92751
uc007azx.2	Sf3b1	0.775443	1	1.29523	0.722437	1	1.29524
uc007azy.1	Sf3b1	0.281271	1	-1.8289	0.274775	1	-1.82885
uc007azz.1	Coq10b	1	1	1.01546	1	1	1.01555
uc007baa.1	Coq10b	1	1	-1	1	1	-1
uc007bab.2	Hspd1	0.519697	1	1.65838	0.456522	1	1.65838
uc007bac.2	Hspe1	0.452255	1	-1.49734	0.458359	1	-1.49734
uc007bad.1	Mob4	0.365417	1	-1.79021	0.368083	1	-1.79035
uc007bae.1	Mob4	1	1	-1	1	1	-1
uc007baf.1	AK165532	0.12944	1	-2.63237	0.226354	1	-2.65965
uc007bag.1	Rftn2	0.0898328	1	4.02146	0.0524773	0.820553	4.02184
uc007bah.1	Rftn2	1	1	-1	1	1	-1
uc007bai.1	AK135004	0.215925	1	2.63533	0.147512	1	2.63542
uc007baj.1	Mars2	0.279381	1	2.30223	0.232803	1	2.3023
uc007bal.1	Boll	1	1	-1	1	1	-1
uc007bam.1	Boll	1	1	-1	1	1	-1
uc007ban.2	Plcl1	0.74244	1	1.34509	0.692385	1	1.34519
uc007bao.2	9130227L01Rik	3.30784e-06	0.000467854	1630.42	6.01283e-05	0.00701152	1630.82
uc007bap.2	9130227L01Rik	0.00147572	0.0737437	35.6338	0.00251561	0.121906	35.6395
uc007baq.1	AK005643	1	1	-1	1	1	-1
uc007bar.2	Hsfy2	1	1	-1	1	1	-1
uc007bas.1	Satb2	0.0421226	0.714996	5.79912	0.0339432	0.637065	5.79951
uc007bat.2	9130024F11Rik	0.362724	1	-1.71375	0.357573	1	-1.71343
uc007bav.2	BC055402	0.0686748	0.896818	4.22744	0.102158	1	4.22699
uc007baw.1	DQ705824	1	1	-1	1	1	-1
uc007bax.1	4930558J18Rik	0.0985484	1	4.09166	0.0938343	1	4.09191
uc007bay.2	1700066M21Rik	0.0693248	0.90211	4.11999	0.14422	1	4.11985
uc007baz.2	1110034B05Rik	1	1	-1	1	1	-1
uc007bba.2	1110034B05Rik	1	1	-1	1	1	-1
uc007bbb.2	1110034B05Rik	0.900688	1	8.10299	0.892565	1	8.09724
uc007bbc.2	9430016H08Rik	0.844254	1	1.22162	0.831709	1	1.22163
uc007bbd.2	Spats2l	1	1	1.24827	1	1	1.23897
uc007bbe.2	Spats2l	1	1	-1	1	1	-1
uc007bbf.2	Kctd18	1	1	-1	1	1	-1
uc007bbh.2	Kctd18	0.792423	1	-1.15469	0.793457	1	-1.15945
uc007bbi.2	Kctd18	0.848942	1	-4.32361	0.84227	1	-4.33364
uc007bbj.2	Kctd18	0.899158	1	1.29219	0.948533	1	1.28586
uc007bbk.2	Sgol2	0.213265	1	3.07649	0.211304	1	3.07818
uc007bbl.1	Aox1	0.735674	1	-1.16507	0.724565	1	-1.16504
uc007bbm.1	Aox3	0.900688	1	10.3497	0.917372	1	10.3379
uc007bbn.1	Aox3	1	1	-1	1	1	-1
uc007bbo.1	Aox4	0.126983	1	-3.03412	0.126283	1	-3.03415
uc007bbp.1	Aox3l1	0.690544	1	1.74103	0.708618	1	1.74142
uc007bbq.1	Bzw1	0.150728	1	35.8976	0.1418	1	35.9127
uc007bbr.1	Bzw1	1	1	-1	1	1	-1
uc007bbs.2	Clk1	1	1	-1	1	1	-1
uc007bbt.2	Clk1	1	1	-1	1	1	-1
uc007bbu.2	Clk1	0.143579	1	-2.29117	0.155035	1	-2.2913
uc007bbv.2	Ppil3	1	1	-1	1	1	-1
uc007bbw.2	Ppil3	0.969897	1	1.21845	0.959277	1	1.2188
uc007bbx.2	Ppil3	1	1	-1	1	1	-1
uc007bby.2	Ppil3	1	1	1.2665	1	1	1.26355
uc007bbz.1	Nif3l1	1	1	-1	1	1	-1
uc007bca.1	Nif3l1	0.470155	1	3.3233	0.475242	1	3.32309
uc007bcb.1	Nif3l1	1	1	-1	1	1	-1
uc007bcc.1	Orc2	1	1	-1	1	1	-1
uc007bcd.1	Orc2	1	1	-1	1	1	-1
uc007bce.1	Orc2	1	1	-1	1	1	-1
uc007bcf.1	AK144771	0.213348	1	5.26068	0.222177	1	5.25802
uc007bcg.1	AK053027	0.389508	1	3.12429	0.4135	1	3.12104
uc007bch.2	Fam126b	1	1	-1	1	1	-1
uc007bci.2	Fam126b	1	1	-1	1	1	-1
uc007bcj.2	Fam126b	0.742464	1	2.48335	0.751132	1	2.48213
uc007bck.1	Ndufb3	0.0584328	0.824095	-2.92549	0.0357747	0.659011	-2.92549
uc007bcl.1	Gm20257	0.208459	1	-2.05591	0.164706	1	-2.05589
uc007bcm.2	Als2cr12	0.716729	1	10.932	0.767582	1	11.1667
uc007bcn.1	Cflar	1	1	-1	1	1	-1
uc007bco.1	Cflar	1	1	-1	1	1	-1
uc007bcp.1	Cflar	0.0203894	0.456607	-4.46173	0.0146684	0.389933	-4.45959
uc007bcq.1	Cflar	1	1	-1	1	1	-1
uc007bcr.1	Cflar	0.14729	1	-2.34962	0.112527	1	-2.35015
uc007bcs.1	Casp8	0.308345	1	2.24475	0.245596	1	2.24494
uc007bct.1	Casp8	0.686371	1	-1.51123	0.626888	1	-1.50781
uc007bcv.2	Trak2	0.0570662	0.815521	-2.94228	0.0280587	0.563471	-2.9423
uc007bcw.1	Stradb	0.969374	1	-1.09612	0.940134	1	-1.10575
uc007bcx.1	Stradb	0.00439148	0.171449	-5.90512	0.00250376	0.121431	-5.90062
uc007bcy.1	Stradb	1	1	-1	1	1	-1
uc007bcz.1	Stradb	1	1	-1	1	1	-1
uc007bda.1	Stradb	0.686206	1	1.75051	0.673654	1	1.7511
uc007bdb.1	Als2cr11	1	1	3.31996	1	1	3.31978
uc007bdc.1	Als2cr11	1	1	-2.54198	0.557192	1	-2.55481
uc007bdd.1	Tmem237	0.547803	1	-1.69083	0.542158	1	-1.69076
uc007bde.1	Tmem237	0.815004	1	-1.14654	0.814444	1	-1.14689
uc007bdf.1	Tmem237	1	1	1.04947	1	1	1.04951
uc007bdg.2	Mpp4	0.731394	1	-1.37788	0.731583	1	-1.3779
uc007bdh.1	Mpp4	1	1	-1	1	1	-1
uc007bdi.2	Mpp4	1	1	-1	1	1	-1
uc007bdj.1	Mpp4	1	1	5.62513	1	1	5.62707
uc007bdk.2	Mpp4	0.848942	1	-4.32361	0.842284	1	-4.33362
uc007bdl.2	Als2	1	1	-1	1	1	-1
uc007bdm.2	Als2	1	1	-1	1	1	-1
uc007bdn.2	Als2	0.935565	1	1.37402	0.930005	1	1.37461
uc007bdq.2	Cdk15	1	1	-1	1	1	-1
uc007bdr.2	Cdk15	1	1	-1	1	1	-1
uc007bds.2	Cdk15	1	1	-1	1	1	-1
uc007bdv.1	Gm973	0.00060614	0.0371739	-11.7673	0.00107632	0.0659411	-11.7349
uc007bdw.1	AK006768	1	1	-1	1	1	-1
uc007bdx.1	Sumo1	0.411875	1	-1.56106	0.362537	1	-1.56106
uc007bdy.1	Nop58	0.132683	1	3.17439	0.0780479	0.965732	3.1744
uc007bdz.1	Bmpr2	0.0585659	0.825578	4.46378	0.0330909	0.628139	4.46377
uc007beb.1	Ica1l	1	1	3.33413	1	1	3.33056
uc007bec.1	Ica1l	1	1	-1	1	1	-1
uc007bed.1	Ica1l	0.894478	1	-1.13911	0.879794	1	-1.14291
uc007bee.2	Wdr12	0.775819	1	1.36442	0.744905	1	1.36419
uc007bef.2	Wdr12	0.935565	1	1.34145	0.959087	1	1.33557
uc007beg.2	Wdr12	0.914449	1	-1.03881	0.918244	1	-1.03912
uc007beh.1	Carf	1	1	-1	1	1	-1
uc007bei.1	Carf	0.405226	1	-2.66849	0.403852	1	-2.66836
uc007bej.1	Nbeal1	0.33399	1	-1.77904	0.285712	1	-1.77891
uc007bek.1	Nbeal1	1	1	-1	1	1	-1
uc007bel.1	AK041465	0.716729	1	12.6778	0.705735	1	12.6865
uc007bem.1	Cyp20a1	1	1	5.60352	1	1	5.53929
uc007ben.1	Cyp20a1	1	1	-1	1	1	-1
uc007beo.1	Cyp20a1	1	1	-1	1	1	-1
uc007bep.2	Abi2	1	1	3.31996	1	1	3.31983
uc007beq.2	Abi2	1	1	-1	1	1	-1
uc007ber.2	Abi2	1	1	-1	1	1	-1
uc007bet.2	Raph1	0.196404	1	2.6833	0.151661	1	2.68332
uc007beu.1	AK217854	0.189312	1	2.7265	0.117981	1	2.7265
uc007bev.2	Cd28	1	1	-1	1	1	-1
uc007bew.2	Cd28	0.746932	1	1.3586	0.71612	1	1.35882
uc007bex.1	AK040166	1	1	5.64687	1	1	5.60768
uc007bey.1	AK009383	0.00199555	0.0905439	-11.9019	0.00696511	0.244527	-11.6889
uc007bez.1	Ctla4	1	1	-2.47838	1	1	-2.47466
uc007bfa.1	Ctla4	1	1	-1	1	1	-1
uc007bfc.2	Pard3b	0.900688	1	10.2231	0.978092	1	10.0559
uc007bfd.2	Pard3b	0.000401295	0.0259006	-15.0463	0.00294454	0.132182	-15.1791
uc007bfe.2	Pard3b	0.61544	1	2.86893	0.608727	1	2.86867
uc007bfg.1	AK015421	0.900688	1	10.4176	0.894973	1	10.4171
uc007bfi.1	Nrp2	1	1	1.21236	1	1	1.21286
uc007bfj.1	Nrp2	1	1	-1	1	1	-1
uc007bfk.1	Nrp2	1	1	-1	1	1	-1
uc007bfl.1	Nrp2	1	1	-1	1	1	-1
uc007bfm.1	Nrp2	1	1	-1	1	1	-1
uc007bfn.1	Nrp2	1	1	-1	1	1	-1
uc007bfo.1	Nrp2	1	1	-1	1	1	-1
uc007bfp.1	Nrp2	1	1	-1	1	1	-1
uc007bfq.2	Ino80d	1	1	-1	1	1	-1
uc007bft.2	Gm11602	0.647038	1	-1.39827	0.646086	1	-1.39818
uc007bfu.2	Ndufs1	1	1	-1	1	1	-1
uc007bfv.2	Ndufs1	1	1	-1	1	1	-1
uc007bfw.1	Ndufs1	1	1	1.08647	1	1	1.08665
uc007bfx.2	Ndufs1	0.706576	1	1.73942	0.776579	1	1.72777
uc007bfy.2	Ndufs1	1	1	-1	1	1	-1
uc007bfz.2	Eef1b2	0.310224	1	-1.75336	0.267283	1	-1.75336
uc007bga.2	Gpr1	0.00467925	0.176093	-5.59316	0.0265545	0.543793	-5.53525
uc007bgb.2	Zdbf2	1	1	-1	1	1	-1
uc007bgc.2	Zdbf2	1	1	-1	1	1	-1
uc007bgd.1	Adam23	1	1	-1	1	1	-1
uc007bge.1	Adam23	0.716729	1	10.688	0.735099	1	10.7355
uc007bgf.2	Adam23	0.900688	1	8.3288	0.919442	1	8.40265
uc007bgg.1	Adam23	1	1	1.38915	1	1	1.39098
uc007bgh.1	Adam23	1	1	-1	1	1	-1
uc007bgi.1	Dytn	1	1	5.94292	1	1	6.15979
uc007bgj.1	Mdh1b	0.396264	1	3.67794	0.457055	1	3.69379
uc007bgk.3	Fastkd2	0.987631	1	1.11824	0.994393	1	1.11753
uc007bgl.2	Fastkd2	0.715458	1	1.37134	0.718088	1	1.37133
uc007bgm.1	Gm13749	0.904611	1	-1.27428	0.897526	1	-1.27694
uc007bgn.1	AK150559	1	1	1.0429	1	1	1.04276
uc007bgo.2	Klf7	0.0234132	0.500931	87.0751	0.0192282	0.464946	87.1005
uc007bgp.2	Klf7	1	1	-1	1	1	-1
uc007bgq.1	Klf7	1	1	3.31996	1	1	3.31982
uc007bgr.1	Creb1	0.900688	1	10.157	0.908683	1	10.1297
uc007bgs.1	Creb1	1	1	-1	1	1	-1
uc007bgt.1	Creb1	1	1	-1	1	1	-1
uc007bgu.1	Mettl21a	0.646096	1	1.57761	0.609617	1	1.57838
uc007bgv.1	Mettl21a	0.848942	1	-4.32361	0.842267	1	-4.33365
uc007bgw.2	2810408I11Rik	0.380032	1	-1.62826	0.350272	1	-1.62809
uc007bgx.1	Ccnyl1	0.419767	1	1.8708	0.344108	1	1.87083
uc007bgy.1	Fzd5	0.0526162	0.768269	9.98141	0.0427629	0.73385	9.98572
uc007bgz.1	Fzd5	1	1	-1	1	1	-1
uc007bha.1	Plekhm3	0.203235	1	2.65674	0.138251	1	2.65675
uc007bhb.1	Plekhm3	1	1	-1	1	1	-1
uc007bhc.1	Akr1cl	1	1	-1	1	1	-1
uc007bhd.1	Akr1cl	1	1	-1	1	1	-1
uc007bhe.2	Akr1cl	0.259179	1	-1.97934	0.213159	1	-1.98013
uc007bhf.1	Cryge	1	1	-1	1	1	-1
uc007bhg.2	Crygd	1	1	-1	1	1	-1
uc007bhh.2	Crygc	1	1	-1	1	1	-1
uc007bhi.1	Crygc	1	1	-1	1	1	-1
uc007bhj.1	Crygb	1	1	-1	1	1	-1
uc007bhk.1	Cryga	1	1	-1	1	1	-1
uc007bhl.1	D630023F18Rik	1	1	-1	1	1	-1
uc007bhm.1	D630023F18Rik	1	1	-1	1	1	-1
uc007bhn.2	Idh1	0.809308	1	1.31544	0.777379	1	1.31599
uc007bho.1	Pikfyve	1	1	3.31996	1	1	3.31981
uc007bhp.1	Pikfyve	0.26668	1	-2.43471	0.279949	1	-2.4329
uc007bhq.1	Pikfyve	1	1	3.33413	1	1	3.33058
uc007bhr.1	Pikfyve	0.731394	1	-1.37788	0.731584	1	-1.3779
uc007bhs.1	Pikfyve	1	1	-1	1	1	-1
uc007bht.1	Pikfyve	1	1	-1	1	1	-1
uc007bhu.1	Pth2r	1	1	5.60352	1	1	5.53924
uc007bhv.1	Crygf	1	1	-1	1	1	-1
uc007bhw.1	Mtap2	1	1	5.94292	1	1	6.16011
uc007bhx.1	Mtap2	1	1	-1	1	1	-1
uc007bhy.1	Mtap2	0.00858815	0.258919	-54.4169	0.01156	0.334578	-54.4169
uc007bhz.1	Mtap2	0.5	1	-14.3542	0.5	1	-14.3542
uc007bia.1	Mtap2	1	1	-1	1	1	-1
uc007bib.1	Mtap2	1	1	-1	1	1	-1
uc007bic.1	Mtap2	1	1	-1	1	1	-1
uc007bid.1	Mtap2	1	1	-1	1	1	-1
uc007bie.1	Mtap2	1	1	-1	1	1	-1
uc007bif.2	Unc80	1	1	3.33413	1	1	3.3306
uc007bih.2	Unc80	0.000230575	0.0169339	-20.3031	0.00063496	0.0437523	-20.3905
uc007bii.2	Unc80	1	1	-1	1	1	-1
uc007bij.1	Rpe	0.26668	1	-2.3814	0.263037	1	-2.38117
uc007bik.1	Rpe	1	1	-1	1	1	-1
uc007bil.1	Rpe	0.900688	1	10.4518	0.918392	1	10.4603
uc007bim.2	Kansl1l	0.431263	1	3.58488	0.427765	1	3.58441
uc007bin.2	Kansl1l	1	1	-1	1	1	-1
uc007bio.2	Kansl1l	0.848942	1	-4.32361	0.842223	1	-4.33371
uc007bip.1	Kansl1l	0.0518536	0.768045	-4.57785	0.0519291	0.815432	-4.57789
uc007biq.2	Kansl1l	0.00152769	0.0755803	-11.7696	0.00446948	0.179863	-11.6332
uc007bir.1	Acadl	0.0514809	0.768045	-3.01921	0.0332417	0.629293	-3.01921
uc007bis.2	Myl1	1	1	-1	1	1	-1
uc007bit.2	Myl1	4.50059e-05	0.00436196	-10.2554	0.0025449	0.123023	-10.2527
uc007biu.2	Myl1	0.000337124	0.0224197	-15.1576	0.000968619	0.0605346	-15.0345
uc007biv.1	Lancl1	1	1	-1	1	1	-1
uc007biw.2	Lancl1	0.145311	1	4.07435	0.108712	1	4.07462
uc007bix.2	Lancl1	1	1	-1	1	1	-1
uc007biy.1	Cps1	0.0171746	0.416821	-6.2976	0.0585623	0.844489	-6.40082
uc007biz.1	Cps1	0.118633	1	-4.97778	0.149868	1	-4.90788
uc007bja.1	BC108272	1	1	3.31996	1	1	3.31981
uc007bjb.1	Erbb4	0.271497	1	-4.66243	0.305524	1	-4.56045
uc007bjc.1	Erbb4	0.5	1	-14.3542	0.5	1	-14.3542
uc007bjd.2	Ikzf2	0.0249869	0.524988	-3.69265	0.0667407	0.895248	-3.6829
uc007bjg.1	Spag16	1	1	-1	1	1	-1
uc007bjh.1	Spag16	1	1	-1	1	1	-1
uc007bji.1	Spag16	1	1	-1	1	1	-1
uc007bjj.1	Vwc2l	1	1	-1	1	1	-1
uc007bjk.1	Vwc2l	1	1	-1	1	1	-1
uc007bjm.2	Bard1	0.884803	1	-1.02755	0.889418	1	-1.02751
uc007bjo.2	Abca12	1	1	-1	1	1	-1
uc007bjp.1	Abca12	0.0524869	0.768045	-27.7085	0.0601674	0.844489	-27.7085
uc007bjq.1	Abca12	1	1	3.33413	1	1	3.33062
uc007bjr.2	Atic	0.0902944	1	48.2414	0.100144	1	48.2508
uc007bjs.2	Atic	0.20124	1	31.2251	0.213959	1	31.2092
uc007bjt.2	Atic	0.124063	1	3.27052	0.0735431	0.946539	3.2705
uc007bju.1	Fn1	0.0374521	0.672194	5.49927	0.134041	1	5.49688
uc007bjv.1	Fn1	1	1	-1	1	1	-1
uc007bjw.1	Fn1	1	1	-1	1	1	-1
uc007bjx.1	Fn1	1	1	-1	1	1	-1
uc007bjy.1	Fn1	1	1	-1	1	1	-1
uc007bjz.1	Fn1	1	1	-1	1	1	-1
uc007bka.1	Fn1	1	1	-1	1	1	-1
uc007bkb.2	Fn1	0.473467	1	1.86294	0.577456	1	1.86035
uc007bkc.1	Fn1	1	1	-1	1	1	-1
uc007bkd.1	Fn1	0.227323	1	-2.19594	0.233082	1	-2.19593
uc007bke.1	Apol7d	1	1	1.02187	1	1	1.01495
uc007bkf.1	Apol7d	0.150728	1	36.2131	0.260047	1	36.1658
uc007bkg.2	Mreg	0.0535364	0.777397	-3.00371	0.056705	0.844489	-3.00374
uc007bkh.1	AK084284	0.122467	1	3.79034	0.0949968	1	3.79173
uc007bki.2	Pecr	1	1	-1	1	1	-1
uc007bkj.2	Pecr	0.369076	1	2.3378	0.33551	1	2.33874
uc007bkk.1	Tmem169	0.219445	1	3.0167	0.227896	1	3.0166
uc007bkl.2	Xrcc5	0.390025	1	1.94309	0.321402	1	1.94303
uc007bkn.1	2015-03-04	0.00355834	0.145991	-10.126	0.00766287	0.26172	-10.0305
uc007bko.2	Smarcal1	1	1	-1	1	1	-1
uc007bkp.2	Smarcal1	1	1	-1.144	1	1	-1.14354
uc007bkq.2	Smarcal1	1	1	3.42664	1	1	3.45666
uc007bkr.2	Smarcal1	0.731394	1	-1.3824	0.731642	1	-1.38228
uc007bks.2	Smarcal1	0.0546017	0.787343	-2.99458	0.0334422	0.630907	-2.99482
uc007bkt.2	Ankar	1	1	-1	1	1	-1
uc007bku.2	Ankar	1	1	-1	1	1	-1
uc007bkv.2	Rpl37a	0.848147	1	1.21782	0.830966	1	1.21782
uc007bkw.2	Igfbp2	0.505914	1	-1.42944	0.550634	1	-1.42928
uc007bkx.1	Igfbp5	0.00487685	0.182138	10.4934	0.00204499	0.105591	10.4934
uc007bky.1	AK048274	0.0524869	0.768045	-27.7085	0.0601574	0.844489	-27.7085
uc007bkz.2	Tnp1	1	1	3.33413	1	1	3.3306
uc007bla.2	1700027A15Rik	1	1	-1	1	1	-1
uc007blb.1	Pinc	0.101901	1	42.3599	0.380203	1	45.0027
uc007blc.1	Pinc	1	1	-1	1	1	-1
uc007bld.2	6030407O03Rik	1	1	-1.04889	1	1	-1.04873
uc007blf.2	Tns1	1	1	-1	1	1	-1
uc007blg.2	Tns1	1	1	-1	1	1	-1
uc007bli.1	Tns1	0.431263	1	3.49829	0.414768	1	3.49874
uc007blk.2	Rufy4	1	1	-1	1	1	-1
uc007bll.1	Cxcr2	4.94774e-15	5.97655e-12	-139.873	7.98985e-15	1.04971e-11	-139.86
uc007blm.1	Cxcr1	6.24351e-09	1.90269e-06	-88.3562	2.40617e-08	7.40912e-06	-88.5155
uc007bln.1	Arpc2	1	1	-1	1	1	-1
uc007blo.1	Arpc2	0.0740777	0.921674	4.15562	0.0392695	0.696356	4.15563
uc007blp.1	Arpc2	0.473408	1	16.9116	0.532211	1	16.7435
uc007blq.1	Gpbar1	0.0391254	0.678338	70.9397	0.0619354	0.856533	71.256
uc007blr.2	Aamp	1	1	-1	1	1	-1
uc007bls.1	Pnkd	1	1	1.051	1	1	1.05107
uc007blt.1	Pnkd	1	1	-1	1	1	-1
uc007blu.1	Pnkd	1	1	-1	1	1	-1
uc007blv.2	Tmbim1	0.990156	1	1.08061	0.967118	1	1.0806
uc007blw.1	Pnkd	0.133541	1	6.70492	0.114809	1	6.70259
uc007blx.1	Gm216	0.900688	1	8.3288	0.919419	1	8.40256
uc007bly.2	Slc11a1	0.757029	1	-1.13961	0.754722	1	-1.13965
uc007blz.2	Ctdsp1	0.499567	1	1.69635	0.428182	1	1.69634
uc007bma.2	Mir26b	0.67025	1	-1.81598	0.669171	1	-1.81679
uc007bmb.2	Vil1	0.918458	1	1.3968	0.906233	1	1.39694
uc007bmc.2	Usp37	1	1	-1	1	1	-1
uc007bmd.2	Usp37	0.173619	1	34.7818	0.186832	1	34.8227
uc007bme.1	Usp37	0.641254	1	1.8148	0.634755	1	1.81487
uc007bmf.2	Rqcd1	0.28977	1	2.24548	0.203926	1	2.24548
uc007bmg.1	Plcd4	0.731394	1	-1.68219	0.721604	1	-1.60473
uc007bmh.1	Plcd4	1	1	3.42664	1	1	3.45666
uc007bmi.1	Plcd4	0.5	1	-14.3542	0.5	1	-14.3542
uc007bmj.1	Plcd4	1	1	-1	1	1	-1
uc007bmk.1	Plcd4	1	1	-1	1	1	-1
uc007bml.1	Zfp142	1	1	-1	1	1	-1
uc007bmm.1	Zfp142	1	1	-1	1	1	-1
uc007bmn.1	Zfp142	0.0114886	0.317756	114.12	0.00802514	0.270653	114.113
uc007bmo.1	Zfp142	1	1	-1	1	1	-1
uc007bmp.1	Zfp142	1	1	5.79177	1	1	5.7928
uc007bmq.1	Bcs1l	0.409191	1	-1.90163	0.409881	1	-1.9015
uc007bmr.1	Bcs1l	1	1	-1	1	1	-1
uc007bms.2	Rnf25	1	1	3.33413	1	1	3.33059
uc007bmt.2	Rnf25	1	1	-1	1	1	-1
uc007bmu.1	Stk36	1	1	-1	1	1	-1
uc007bmv.1	Stk36	1	1	-1	1	1	-1
uc007bmw.1	Stk36	0.0389745	0.678338	-6.85163	0.0613641	0.851421	-6.89461
uc007bmx.1	Stk36	1	1	3.31996	1	1	3.31981
uc007bmy.1	Ttll4	0.0104826	0.29596	8.38339	0.00320718	0.141451	8.38365
uc007bmz.1	Ttll4	0.102124	1	6.06316	0.11394	1	6.05982
uc007bna.1	Cyp27a1	0.179908	1	-2.14062	0.16526	1	-2.14077
uc007bnb.2	Prkag3	0.000454761	0.0289719	-7.51507	0.0094253	0.303174	-7.49625
uc007bnc.1	Prkag3	0.848942	1	-4.18901	0.83975	1	-4.15835
uc007bne.1	Wnt6	0.254965	1	2.70608	0.406598	1	2.70509
uc007bnf.2	Wnt10a	0.0138434	0.36262	9.90977	0.126853	1	9.89174
uc007bng.2	Cdk5r2	0.900688	1	10.4518	0.918454	1	10.4603
uc007bnh.2	Fev	1	1	-1	1	1	-1
uc007bni.1	Cryba2	1	1	-1	1	1	-1
uc007bnj.1	Ccdc108	1	1	1.43616	1	1	1.44147
uc007bnk.1	Ccdc108	1	1	-2.47838	1	1	-2.47464
uc007bnl.1	Ihh	0.115101	1	3.558	0.24512	1	3.56359
uc007bnm.1	Ihh	0.732755	1	1.43753	0.861426	1	1.44827
uc007bno.1	Slc23a3	0.190123	1	-2.3087	0.170783	1	-2.31065
uc007bnp.1	1810031K17Rik	0.899158	1	1.30608	0.906912	1	1.30512
uc007bnq.1	1810031K17Rik	1	1	-1	1	1	-1
uc007bnr.1	1810031K17Rik	1	1	-1	1	1	-1
uc007bns.1	1810031K17Rik	0.57876	1	15.5646	0.586352	1	15.5884
uc007bnt.1	Fam134a	1	1	-1	1	1	-1
uc007bnu.1	Fam134a	1	1	-1	1	1	-1
uc007bnv.1	Fam134a	0.900688	1	10.3836	0.89429	1	10.3858
uc007bnw.2	Zfand2b	1	1	3.33413	1	1	3.33057
uc007bnx.1	Abcb6	0.53006	1	-1.38954	0.511617	1	-1.38952
uc007bny.1	Abcb6	0.894478	1	-1.15254	0.875483	1	-1.16292
uc007bnz.1	Atg9a	0.947707	1	-1.04422	0.929991	1	-1.04742
uc007boa.1	Atg9a	1	1	-1	1	1	-1
uc007bob.1	Atg9a	0.0268715	0.551232	7.96932	0.0140571	0.380353	7.96983
uc007boc.1	Atg9a	1	1	1.65653	1	1	1.65422
uc007boe.1	Ankzf1	1	1	-1	1	1	-1
uc007bog.1	Glb1l	0.336247	1	4.16252	0.349027	1	4.15919
uc007boh.2	Stk16	1	1	-1	1	1	-1
uc007boi.2	Stk16	0.670242	1	1.78917	0.674641	1	1.78872
uc007boj.1	Stk16	1	1	-1	1	1	-1
uc007bok.1	Tuba4a	5.67881e-07	9.84566e-05	-17.8977	3.52587e-05	0.00447324	-17.8959
uc007bol.1	A630095N17Rik	1	1	-1	1	1	-1
uc007bom.2	Dnajb2	1	1	-1	1	1	-1
uc007bon.2	Dnajb2	0.707887	1	-1.19525	0.695063	1	-1.19545
uc007boo.2	Dnajb2	1	1	-1	1	1	-1
uc007bop.2	Dnajb2	1	1	-1	1	1	-1
uc007boq.1	Ptprn	1	1	-1	1	1	-1
uc007bor.1	Ptprn	1	1	-1	1	1	-1
uc007bos.1	Resp18	1	1	-1	1	1	-1
uc007bot.2	Dnpep	1	1	-1	1	1	-1
uc007bou.2	Dnpep	1	1	3.33413	1	1	3.33056
uc007bow.2	Dnpep	0.747846	1	1.37125	0.754429	1	1.37114
uc007box.1	Des	0.000356838	0.0235716	-7.59688	0.00762633	0.261237	-7.59664
uc007boy.2	Gm15179	6.10601e-09	1.88017e-06	-35.0637	4.00563e-07	9.14351e-05	-34.8511
uc007boz.1	Speg	0.744261	1	1.62429	0.776407	1	1.6294
uc007bpa.1	Speg	0.150728	1	36.9186	0.173917	1	36.7809
uc007bpb.1	Speg	1	1	-1	1	1	-1
uc007bpc.1	Speg	0.473408	1	18.8657	0.667086	1	18.2371
uc007bpd.1	Gmppa	0.285363	1	-2.3504	0.293635	1	-2.35157
uc007bpe.1	Gmppa	1	1	-1	1	1	-1
uc007bpf.1	Gmppa	1	1	-1	1	1	-1
uc007bpg.1	Accn4	0.900688	1	10.157	0.908683	1	10.1297
uc007bph.1	Chpf	0.165953	1	3.92624	0.171007	1	3.92568
uc007bpi.2	Chpf	1	1	3.31996	1	1	3.31981
uc007bpj.2	Chpf	1	1	-1	1	1	-1
uc007bpk.2	Chpf	1	1	-1	1	1	-1
uc007bpl.2	Tmem198	0.900688	1	8.29881	0.920628	1	8.36921
uc007bpm.2	Tmem198	0.57876	1	14.9172	0.569118	1	14.9306
uc007bpn.2	Obsl1	0.710736	1	1.38633	0.679749	1	1.38604
uc007bpo.2	Obsl1	0.181196	1	3.04799	0.125977	1	3.04718
uc007bpp.3	Obsl1	0.0149794	0.383159	8.83533	0.00550552	0.208649	8.83405
uc007bpq.2	Obsl1	1	1	-1	1	1	-1
uc007bpr.2	Obsl1	0.742464	1	2.47464	0.799669	1	2.46627
uc007bps.1	Inha	0.766103	1	1.32367	0.716225	1	1.32371
uc007bpt.2	Stk11ip	1	1	-1	1	1	-1
uc007bpu.1	Stk11ip	0.473408	1	17.1845	0.463373	1	17.2015
uc007bpv.2	Slc4a3	1	1	5.76913	1	1	5.76984
uc007bpw.2	Slc4a3	1	1	1.27339	1	1	1.27195
uc007bpx.2	Slc4a3	1	1	-1	1	1	-1
uc007bpy.1	Gm17751	1	1	-1	1	1	-1
uc007bpz.1	Epha4	0.218802	1	-2.05442	0.228429	1	-2.05407
uc007bqa.1	Epha4	0.731394	1	-1.41324	0.730418	1	-1.41752
uc007bqb.2	Pax3	1	1	-1	1	1	-1
uc007bqc.2	Pax3	1	1	-1	1	1	-1
uc007bqd.1	Pax3	0.00835819	0.258919	-12.0015	0.0131067	0.360746	-12.0374
uc007bqe.1	Sgpp2	0.409191	1	-1.85392	0.437985	1	-1.85203
uc007bqf.1	Farsb	1	1	-1	1	1	-1
uc007bqg.1	Farsb	1	1	-1	1	1	-1
uc007bqh.1	Farsb	1	1	-1	1	1	-1
uc007bqi.1	Farsb	1	1	-1	1	1	-1
uc007bqk.1	Mogat1	1	1	-1	1	1	-1
uc007bql.2	Mogat1	1	1	-1	1	1	-1
uc007bqm.2	Mogat1	0.0044597	0.171449	-16.3767	0.00606382	0.225202	-16.3521
uc007bqn.2	Utp14b	1	1	-1	1	1	-1
uc007bqo.2	Acsl3	1	1	-1	1	1	-1
uc007bqp.2	Acsl3	1	1	-1	1	1	-1
uc007bqq.1	Kcne4	1	1	1.0263	1	1	1.02629
uc007bqr.1	Scg2	1	1	-1	1	1	-1
uc007bqs.1	Scg2	1	1	-1	1	1	-1
uc007bqu.2	Wdfy1	0.927216	1	1.00945	0.939878	1	1.00945
uc007bqv.1	Wdfy1	0.562675	1	1.76746	0.502407	1	1.76709
uc007bqw.2	Wdfy1	1	1	5.79177	1	1	5.79286
uc007bqx.1	Mrpl44	1	1	1.50422	1	1	1.50383
uc007bqy.1	Mrpl44	0.728639	1	-1.16779	0.719582	1	-1.16779
uc007bqz.2	Serpine2	0.838123	1	-1.06485	0.838149	1	-1.06485
uc007bra.2	Serpine2	0.57876	1	14.9172	0.569153	1	14.9305
uc007brb.2	Fam124b	0.314185	1	3.5461	0.327147	1	3.54857
uc007brc.1	Cul3	1	1	-1	1	1	-1
uc007brd.1	Cul3	1	1	1.34779	1	1	1.34639
uc007bre.1	Dock10	0.521833	1	-1.42458	0.527051	1	-1.42488
uc007brf.1	Dock10	1	1	-1	1	1	-1
uc007brg.2	Dock10	1	1	-1	1	1	-1
uc007brh.2	Dock10	1	1	-1	1	1	-1
uc007bri.2	Dock10	1	1	-1	1	1	-1
uc007brj.1	9430031J16Rik	1	1	-1	1	1	-1
uc007brk.1	9430031J16Rik	1	1	-1	1	1	-1
uc007brl.1	9430031J16Rik	0.0295471	0.584427	-5.54627	0.038782	0.691917	-5.57162
uc007brm.1	9430031J16Rik	1	1	-1	1	1	-1
uc007brn.1	9430031J16Rik	0.898968	1	1.16988	0.962648	1	1.16922
uc007brp.2	Irs1	0.480897	1	1.73349	0.407525	1	1.73351
uc007brq.3	Rhbdd1	0.148967	1	-8.31055	0.161902	1	-8.32297
uc007brr.2	Rhbdd1	1	1	-1	1	1	-1
uc007brt.1	Col4a4	0.691782	1	1.581	0.715266	1	1.58202
uc007bru.1	Col4a3	1	1	-1	1	1	-1
uc007brv.1	Col4a3	0.809821	1	1.57148	0.830583	1	1.57147
uc007brw.1	AK043693	0.521135	1	-1.79875	0.523485	1	-1.79767
uc007brx.1	Mff	1	1	-1	1	1	-1
uc007bry.1	Mff	1	1	-1	1	1	-1
uc007brz.1	Mff	1	1	-1	1	1	-1
uc007bsa.1	Mff	1	1	-1	1	1	-1
uc007bsb.1	Mff	1	1	-1	1	1	-1
uc007bsc.1	Mff	1	1	-1	1	1	-1
uc007bsd.1	Tm4sf20	1	1	1.06297	1	1	1.06224
uc007bse.1	Agfg1	1	1	-1	1	1	-1
uc007bsf.1	Agfg1	1	1	-1	1	1	-1
uc007bsg.1	Agfg1	1	1	-1	1	1	-1
uc007bsh.1	Agfg1	1	1	-1	1	1	-1
uc007bsi.2	Slc19a3	1	1	3.31996	1	1	3.31981
uc007bsj.2	Slc19a3	1	1	-1	1	1	-1
uc007bsk.2	Ccl20	1	1	-1	1	1	-1
uc007bsl.2	Ccl20	1	1	-1	1	1	-1
uc007bsm.2	Ccl20	1	1	-1	1	1	-1
uc007bsn.2	Wdr69	1	1	-1	1	1	-1
uc007bso.2	Wdr69	1	1	3.31996	1	1	3.31981
uc007bsp.2	Sphkap	1	1	-1	1	1	-1
uc007bsq.2	Sphkap	1	1	-1	1	1	-1
uc007bsr.2	Sphkap	1	1	-1	1	1	-1
uc007bss.1	AK017086	0.731394	1	-1.37337	0.729481	1	-1.37231
uc007bst.2	Pid1	0.559523	1	1.59353	0.483743	1	1.59351
uc007bsu.1	Pid1	0.731394	1	-1.72345	0.729474	1	-1.7098
uc007bsv.2	Pid1	1	1	7.88642	1	1	7.86595
uc007bsw.1	Dner	0.048651	0.768045	5.4386	0.140761	1	5.45082
uc007bsx.1	Dner	1	1	3.33413	1	1	3.33058
uc007bsy.1	Trip12	0.951576	1	1.11512	0.917069	1	1.11513
uc007bsz.1	Trip12	1	1	1.16276	0.946239	1	1.12755
uc007bta.1	AK032919	0.547435	1	-1.81372	0.550984	1	-1.81877
uc007btb.1	Trip12	0.327373	1	23.9904	0.362346	1	23.9102
uc007btc.2	Fbxo36	0.641955	1	1.48473	0.632946	1	1.48461
uc007btd.1	Slc16a14	0.142269	1	6.32185	0.239312	1	6.38982
uc007bte.1	BC038927	0.139077	1	-2.59593	0.199216	1	-2.58341
uc007btf.1	C130026I21Rik	0.00029317	0.0205605	-11.1501	0.000443782	0.0335081	-11.13
uc007btg.2	Csprs	0.392228	1	-2.03046	0.41189	1	-2.02147
uc007bth.2	Csprs	0.792236	1	-1.74498	0.785699	1	-1.71874
uc007bti.1	A530032D15Rik	0.156711	1	-3.78839	0.159702	1	-3.78662
uc007btj.1	A530032D15Rik	3.53681e-07	6.4537e-05	-22.6568	1.80804e-07	4.4354e-05	-22.6733
uc007btk.1	BC100303	0.675463	1	2.49039	0.705336	1	2.5014
uc007btl.1	AK087744	1	1	-1	1	1	-1
uc007btm.1	AK142678	1	1	-1	1	1	-1
uc007btn.1	C130026I21Rik	1	1	5.64687	1	1	5.60769
uc007bto.1	AK163333	0.392228	1	-1.92542	0.399045	1	-1.92351
uc007btp.1	AK157632	0.0720022	0.913289	-4.2683	0.0959183	1	-4.29981
uc007btq.1	Gm7609	0.731394	1	-1.77147	0.731698	1	-1.77194
uc007btr.1	Gm7609	1	1	-1	1	1	-1
uc007bts.1	BC038927	0.566213	1	1.84765	0.520528	1	1.84739
uc007btt.1	C130026I21Rik	1	1	-1	1	1	-1
uc007btu.1	C130026I21Rik	1	1	-1	1	1	-1
uc007btv.1	BC108341	0.0295161	0.584427	-5.34168	0.0333317	0.63029	-5.33636
uc007btw.1	M55219	1	1	-1	1	1	-1
uc007btx.1	Csprs	1	1	3.42664	1	1	3.45666
uc007bty.1	Csprs	1	1	-1	1	1	-1
uc007btz.2	Sp110	1	1	-1	1	1	-1
uc007bua.2	Sp110	1	1	3.42664	1	1	3.45666
uc007bub.2	Sp110	1	1	-1	1	1	-1
uc007buc.1	Sp140	0.0132397	0.35079	-4.15248	0.0109211	0.334578	-4.15297
uc007bud.1	Sp100	0.0159454	0.397445	-4.09897	0.0252467	0.528375	-4.09638
uc007bue.1	Sp100	1	1	-1	1	1	-1
uc007buf.1	Sp100	1	1	-1	1	1	-1
uc007bug.1	Sp100	1	1	-1	1	1	-1
uc007buh.1	Sp100	0.0779094	0.955024	-2.73662	0.0871651	1	-2.73638
uc007bui.2	A630001G21Rik	1	1	-1	1	1	-1
uc007buj.2	A630001G21Rik	1	1	-1	1	1	-1
uc007bum.2	Cab39	0.571238	1	-1.33628	0.535198	1	-1.33627
uc007bup.2	4933407L21Rik	0.641254	1	1.79053	0.643103	1	1.79076
uc007buq.1	Gpr55	0.102124	1	6.08709	0.0934265	1	6.08819
uc007bur.2	Spata3	1	1	-1	1	1	-1
uc007bus.2	Spata3	1	1	-1	1	1	-1
uc007but.2	Spata3	1	1	-1	1	1	-1
uc007buu.2	Spata3	1	1	-1	1	1	-1
uc007buv.2	Spata3	1	1	-1	1	1	-1
uc007buw.2	Spata3	1	1	-1	1	1	-1
uc007bux.2	2810459M11Rik	1	1	-1	1	1	-1
uc007buy.1	Psmd1	0.751665	1	1.32265	0.688298	1	1.32265
uc007buz.1	Htr2b	0.57876	1	14.8752	0.588922	1	14.8593
uc007bva.1	Armc9	0.596035	1	1.92536	0.593547	1	1.92525
uc007bvb.1	Armc9	0.173116	1	3.74531	0.139946	1	3.74778
uc007bvc.1	Armc9	1	1	-1	1	1	-1
uc007bvd.1	Armc9	1	1	1.43259	1	1	1.43483
uc007bve.1	Armc9	1	1	-1	1	1	-1
uc007bvf.1	Armc9	0.253543	1	2.50155	0.206694	1	2.501
uc007bvg.1	Armc9	1	1	-1	1	1	-1
uc007bvh.1	Armc9	1	1	-1	1	1	-1
uc007bvi.1	Armc9	1	1	-1	1	1	-1
uc007bvj.1	Armc9	1	1	-1	1	1	-1
uc007bvk.2	B3gnt7	0.413091	1	1.95415	0.339482	1	1.95425
uc007bvl.1	Ncl	0.40762	1	1.89186	0.314631	1	1.89186
uc007bvm.1	Snord82	1	1	3.31996	1	1	3.31981
uc007bvn.1	Nmur1	1	1	-1	1	1	-1
uc007bvo.2	1700019O17Rik	1	1	5.60352	1	1	5.53922
uc007bvp.1	Ptma	0.229026	1	-1.96011	0.18314	1	-1.96011
uc007bvq.1	Pde6d	1	1	-1	1	1	-1
uc007bvr.1	Cops7b	0.369076	1	2.34866	0.357625	1	2.34907
uc007bvs.1	Cops7b	1	1	-1	1	1	-1
uc007bvt.2	Nppc	0.436345	1	-2.05929	0.469863	1	-2.05684
uc007bvu.2	Dis3l2	0.716729	1	12.9069	0.738378	1	12.9355
uc007bvv.2	Dis3l2	1	1	-1	1	1	-1
uc007bvw.2	Dis3l2	1	1	-1	1	1	-1
uc007bvx.1	AK077157	0.271497	1	-4.80288	0.279273	1	-4.79618
uc007bvy.1	Alppl2	1	1	-1	1	1	-1
uc007bwa.2	Alpi	1	1	3.42664	1	1	3.45665
uc007bwb.1	Akp3	1	1	-1	1	1	-1
uc007bwc.1	Ecel1	1	1	-1	1	1	-1
uc007bwd.1	Ecel1	1	1	-1	1	1	-1
uc007bwe.2	Prss56	0.848942	1	-4.18901	0.839764	1	-4.1584
uc007bwf.1	Chrnd	1	1	-1	1	1	-1
uc007bwg.1	Chrnd	1	1	-1	1	1	-1
uc007bwh.1	Chrng	0.396264	1	3.60638	0.60888	1	3.7197
uc007bwi.1	Chrng	1	1	-1	1	1	-1
uc007bwj.1	Eif4e2	1	1	-1	1	1	-1
uc007bwk.1	Eif4e2	1	1	-1	1	1	-1
uc007bwl.1	Eif4e2	0.693482	1	-1.20194	0.672962	1	-1.20198
uc007bwm.1	Eif4e2	1	1	-1	1	1	-1
uc007bwn.1	Eif4e2	1	1	-1	1	1	-1
uc007bwo.1	Efhd1	0.682889	1	1.43118	0.748644	1	1.43232
uc007bwp.2	Gigyf2	1	1	3.33413	1	1	3.33059
uc007bwq.2	Gigyf2	0.378224	1	-1.65874	0.425958	1	-1.66023
uc007bwr.2	Gigyf2	1	1	-1	1	1	-1
uc007bws.2	Gigyf2	1	1	-1	1	1	-1
uc007bwt.2	Gigyf2	1	1	-1	1	1	-1
uc007bwu.2	Kcnj13	0.0436988	0.724485	-3.92454	0.043901	0.746323	-3.92465
uc007bwv.1	Gigyf2	0.0481557	0.768045	-5.30183	0.0519471	0.815498	-5.29909
uc007bww.2	3110079O15Rik	1	1	-1	1	1	-1
uc007bwx.2	Ngef	0.924524	1	1.39587	0.998207	1	1.39599
uc007bwy.2	Ngef	1	1	-1	1	1	-1
uc007bwz.2	Neu2	0.848942	1	-4.30524	0.841848	1	-4.31137
uc007bxa.2	Neu2	1	1	-1	1	1	-1
uc007bxb.2	Neu2	0.271497	1	-4.78411	0.279075	1	-4.77553
uc007bxc.2	Inpp5d	1	1	-1	1	1	-1
uc007bxd.2	Inpp5d	1	1	-1	1	1	-1
uc007bxe.2	Inpp5d	1	1	-1	1	1	-1
uc007bxf.2	Inpp5d	1	1	-1	1	1	-1
uc007bxg.2	Inpp5d	1	1	-1	1	1	-1
uc007bxh.2	Inpp5d	1	1	-1	1	1	-1
uc007bxi.2	Atg16l1	1	1	-1	1	1	-1
uc007bxj.2	Atg16l1	0.866961	1	-1.14782	0.860862	1	-1.14869
uc007bxl.2	Atg16l1	1	1	-1	1	1	-1
uc007bxm.2	Atg16l1	0.57876	1	14.586	0.615267	1	14.4657
uc007bxn.2	Atg16l1	1	1	-1	1	1	-1
uc007bxo.1	Atg16l1	0.542297	1	1.66591	0.536934	1	1.66598
uc007bxp.1	Sag	1	1	5.64687	1	1	5.60765
uc007bxq.1	Sag	0.716729	1	10.6528	0.717387	1	10.6543
uc007bxr.1	Sag	1	1	3.33413	1	1	3.3306
uc007bxs.1	Sag	0.977826	1	-1.01808	0.965641	1	-1.01486
uc007bxu.2	Dgkd	0.742464	1	2.42237	0.763576	1	2.41511
uc007bxv.2	Dgkd	1	1	-1	1	1	-1
uc007bxw.1	Usp40	1	1	-1	1	1	-1
uc007bxx.1	Usp40	1	1	5.60352	1	1	5.53929
uc007bxy.1	Usp40	1	1	-1	1	1	-1
uc007bxz.1	Usp40	1	1	-1	1	1	-1
uc007bya.1	Ugt1a10	1	1	5.64687	1	1	5.60765
uc007byb.1	Ugt1a9	0.5	1	-14.3542	0.5	1	-14.3542
uc007byc.1	Ugt1a7c	0.759934	1	-1.1521	0.752189	1	-1.15234
uc007byd.2	Ugt1a2	0.935565	1	1.27722	0.985768	1	1.28859
uc007bye.1	Ugt1a6a	9.70849e-05	0.00828248	-14.5791	0.000120431	0.0121709	-14.5868
uc007byf.1	Ugt1a6a	1	1	-1	1	1	-1
uc007byg.1	Ugt1a6a	1	1	-1	1	1	-1
uc007byh.1	Ugt1a5	1	1	3.31996	1	1	3.31981
uc007byi.1	Ugt1a2	1	1	3.33413	1	1	3.33058
uc007byj.2	Dnajb3	0.950157	1	1.13226	0.921877	1	1.13235
uc007byk.1	Ugt1a1	1	1	-2.56164	0.557184	1	-2.58317
uc007bym.2	Hjurp	0.189367	1	2.99264	0.130711	1	2.99335
uc007byn.2	Hjurp	1	1	-1	1	1	-1
uc007byo.1	A730008H23Rik	0.00280217	0.120095	28.6829	0.00187535	0.0979439	28.6839
uc007byq.1	Spp2	0.716729	1	10.6177	0.735066	1	10.6543
uc007byr.1	Glrp1	0.0409696	0.702076	8.75621	0.0665661	0.895032	8.74756
uc007bys.2	Gm19589	1	1	5.79177	1	1	5.79281
uc007byt.1	Arl4c	0.115362	1	3.38535	0.0956043	1	3.38534
uc007byu.1	2410088K16Rik	0.716729	1	12.6778	0.705749	1	12.6865
uc007byv.1	Sh3bp4	0.0479114	0.768045	4.77131	0.0255482	0.53091	4.7712
uc007byw.1	Agap1	1	1	-1	1	1	-1
uc007byx.1	Agap1	1	1	-1	1	1	-1
uc007byy.1	Agap1	1	1	-1	1	1	-1
uc007byz.2	4933400F21Rik	1	1	3.33413	1	1	3.33055
uc007bza.2	4933400F21Rik	1	1	-1	1	1	-1
uc007bzb.1	Gbx2	1	1	3.42664	1	1	3.45665
uc007bzc.1	D130058E05Rik	0.191515	1	-2.65926	0.214525	1	-2.6427
uc007bzd.1	Asb18	1	1	-1	1	1	-1
uc007bze.1	Asb18	1	1	-1	1	1	-1
uc007bzf.2	Iqca	1	1	-1	1	1	-1
uc007bzg.2	Iqca	1	1	3.42664	1	1	3.45681
uc007bzh.1	Cxcr7	0.681764	1	-1.21371	0.673788	1	-1.21373
uc007bzi.1	Cops8	0.560737	1	1.58834	0.499652	1	1.58835
uc007bzk.1	Col6a3	0.706576	1	1.72065	0.715149	1	1.72037
uc007bzm.2	Mlph	0.0265648	0.545894	6.42185	0.0803439	0.976897	6.41849
uc007bzn.2	Rab17	1	1	-1	1	1	-1
uc007bzo.2	Rab17	0.0524869	0.768045	-27.7085	0.0601654	0.844489	-27.7085
uc007bzp.2	Lrrfip1	1	1	-1	1	1	-1
uc007bzq.2	Lrrfip1	1	1	-1	1	1	-1
uc007bzr.2	Lrrfip1	1	1	-1	1	1	-1
uc007bzs.2	Lrrfip1	1	1	-1	1	1	-1
uc007bzt.2	Lrrfip1	0.900688	1	8.10299	0.892552	1	8.09723
uc007bzu.2	Lrrfip1	0.686371	1	-1.40306	0.685856	1	-1.40307
uc007bzv.1	Rbm44	0.786144	1	1.59994	0.793542	1	1.59955
uc007bzw.2	Ramp1	1	1	-1	1	1	-1
uc007bzx.2	Ramp1	0.95245	1	1.03047	0.971111	1	1.03047
uc007bzy.1	Ube2f	1	1	-1	1	1	-1
uc007bzz.1	Ube2f	1	1	-1	1	1	-1
uc007caa.1	Ube2f	1	1	-1	1	1	-1
uc007cab.1	Ube2f	1	1	-1	1	1	-1
uc007cac.1	Ube2f	1	1	5.79177	1	1	5.79279
uc007cad.1	Scly	1	1	-1	1	1	-1
uc007cae.1	Scly	0.262762	1	2.79614	0.250084	1	2.79693
uc007caf.1	Scly	0.427524	1	1.85716	0.361735	1	1.85714
uc007cah.1	Espnl	0.133541	1	6.58317	0.213656	1	6.56631
uc007cai.1	Klhl30	0.697765	1	1.39191	0.679752	1	1.39192
uc007caj.1	Fam132b	0.756337	1	-1.15775	0.759741	1	-1.15823
uc007cak.1	Ilkap	0.897831	1	1.22822	0.863918	1	1.22774
uc007cal.1	Ilkap	1	1	-1	1	1	-1
uc007cam.1	Ilkap	0.423837	1	2.18773	0.420584	1	2.18792
uc007can.2	DQ717209	1	1	-1	1	1	-1
uc007cao.2	DQ563831	1	1	-1	1	1	-1
uc007caq.2	DQ690636	1	1	-1	1	1	-1
uc007cas.3	1700020N18Rik	0.00187921	0.0871208	-67.7711	0.00287068	0.129816	-67.7711
uc007cat.2	Hes6	0.0559113	0.802119	7.75967	0.0434951	0.742306	7.76224
uc007cau.1	Hes6	1	1	-1	1	1	-1
uc007cav.1	Per2	1	1	-1	1	1	-1
uc007caw.1	Per2	0.57876	1	14.8752	0.588913	1	14.8593
uc007cax.2	Traf3ip1	0.0441958	0.731496	5.70904	0.0205117	0.485789	5.709
uc007cay.2	Traf3ip1	0.900688	1	10.1241	0.92119	1	10.0496
uc007caz.1	Asb1	1	1	-1	1	1	-1
uc007cba.1	Asb1	1	1	-1	1	1	-1
uc007cbb.3	Asb1	0.848942	1	-4.18901	0.839779	1	-4.15845
uc007cbc.1	Asb1	1	1	-1	1	1	-1
uc007cbd.1	Twist2	0.362999	1	-1.74663	0.441651	1	-1.73528
uc007cbe.2	Hdac4	1	1	-1	1	1	-1
uc007cbf.2	Hdac4	1	1	-1	1	1	-1
uc007cbg.2	Hdac4	1	1	-1	1	1	-1
uc007cbh.1	Ndufa10	0.514322	1	-1.40913	0.483415	1	-1.40913
uc007cbi.1	Olfr1416	1	1	-1	1	1	-1
uc007cbj.1	Olfr1415	1	1	3.33413	1	1	3.33053
uc007cbk.2	Olfr1414	1	1	-1	1	1	-1
uc007cbl.2	Olfr1413	1	1	-1	1	1	-1
uc007cbm.1	Olfr1412	1	1	-1	1	1	-1
uc007cbn.1	Olfr1411	1	1	-1	1	1	-1
uc007cbo.1	Olfr1410	1	1	-1	1	1	-1
uc007cbp.2	Olfr12	1	1	-1	1	1	-1
uc007cbq.2	Myeov2	1	1	3.33413	1	1	3.33055
uc007cbr.1	Otos	3.13809e-09	1.01938e-06	-37.5143	2.32629e-10	1.1461e-07	-37.467
uc007cbs.1	Gpc1	0.0266543	0.547162	5.84806	0.00954216	0.305602	5.84807
uc007cbt.1	Ankmy1	1	1	-1	1	1	-1
uc007cbu.1	Dusp28	0.219059	1	-2.00822	0.170744	1	-2.00824
uc007cbv.1	AK017177	1	1	1.0963	1	1	1.09579
uc007cbw.2	Rnpepl1	0.829182	1	1.23678	0.783616	1	1.23675
uc007cbx.1	Capn10	0.897831	1	1.22794	0.866008	1	1.22721
uc007cby.1	Capn10	0.215907	1	2.60329	0.163585	1	2.60312
uc007cbz.2	Gpr35	0.716729	1	10.6528	0.717378	1	10.6543
uc007cca.2	Gpr35	1	1	7.94219	1	1	7.8434
uc007ccb.2	Gpr35	0.473408	1	18.2788	0.498482	1	18.3911
uc007ccd.1	DQ718635	1	1	-1	1	1	-1
uc007cce.2	DQ688826	1	1	-1	1	1	-1
uc007ccf.1	DQ725291	1	1	-1	1	1	-1
uc007cch.2	DQ563910	1	1	-1	1	1	-1
uc007cci.2	DQ706488	1	1	-1	1	1	-1
uc007ccj.2	DQ706150	1	1	-1	1	1	-1
uc007ccl.1	DQ708492	1	1	-1	1	1	-1
uc007ccm.1	DQ705017	1	1	-1	1	1	-1
uc007ccn.1	DQ544943	1	1	-1	1	1	-1
uc007cco.1	DQ690520	1	1	-1	1	1	-1
uc007ccp.2	DQ561809	1	1	-1	1	1	-1
uc007ccq.2	DQ713653	1	1	-1	1	1	-1
uc007ccr.2	DQ705130	1	1	-1	1	1	-1
uc007ccs.1	DQ725337	1	1	-1	1	1	-1
uc007cct.2	DQ726768	1	1	-1	1	1	-1
uc007ccu.1	DQ725163	1	1	-1	1	1	-1
uc007ccv.2	DQ548345	1	1	-1	1	1	-1
uc007ccw.2	DQ561358	1	1	-1	1	1	-1
uc007ccx.2	DQ569107	1	1	-1	1	1	-1
uc007ccy.2	DQ722118	1	1	-1	1	1	-1
uc007ccz.1	DQ688408	1	1	-1	1	1	-1
uc007cda.1	DQ565461	1	1	-1	1	1	-1
uc007cdb.2	DQ547453	1	1	-1	1	1	-1
uc007cdc.2	Aqp12	1	1	-1	1	1	-1
uc007cdd.2	Aqp12	1	1	-1	1	1	-1
uc007cde.2	Kif1a	1	1	-1	1	1	-1
uc007cdf.2	Kif1a	1	1	-1	1	1	-1
uc007cdg.2	Kif1a	1	1	-1	1	1	-1
uc007cdh.2	Kif1a	1	1	3.33413	1	1	3.33057
uc007cdi.1	Agxt	1	1	5.62513	1	1	5.6271
uc007cdj.2	2310007B03Rik	1	1	-1	1	1	-1
uc007cdk.2	2310007B03Rik	1	1	-1	1	1	-1
uc007cdl.1	AK086911	0.0325534	0.609266	9.57084	0.118516	1	9.5662
uc007cdm.1	Sned1	0.029712	0.586095	5.81794	0.0493029	0.7926	5.81768
uc007cdn.1	Sned1	0.146053	1	3.62293	0.183943	1	3.61918
uc007cdo.1	Mterfd2	0.750794	1	1.32538	0.69874	1	1.32538
uc007cdp.1	Mterfd2	0.253972	1	2.79491	0.22018	1	2.79492
uc007cdq.1	Pask	0.57876	1	14.586	0.615278	1	14.4657
uc007cdr.1	Pask	1	1	1.02317	1	1	1.02094
uc007cdt.2	Pask	0.0717792	0.913289	53.8315	0.0677902	0.904701	53.8529
uc007cdu.1	Pask	0.499448	1	1.86228	0.456248	1	1.86335
uc007cdv.1	Ppp1r7	0.577635	1	1.56241	0.50779	1	1.5624
uc007cdw.1	Ano7	0.428111	1	2.34122	0.459301	1	2.34291
uc007cdx.1	Hdlbp	1	1	-1	1	1	-1
uc007cdy.1	Hdlbp	0.88143	1	1.22636	0.846139	1	1.22628
uc007cdz.1	Hdlbp	0.359202	1	2.12129	0.371168	1	2.12111
uc007cea.2	2015-09-02	1	1	-1	1	1	-1
uc007ceb.2	Farp2	0.0130622	0.34809	8.17337	0.00954828	0.305633	8.17306
uc007cec.2	Farp2	0.0832169	0.991909	3.87979	0.0517505	0.813449	3.87979
uc007ced.1	Stk25	0.743439	1	1.33245	0.692576	1	1.33245
uc007cee.1	Bok	0.00310254	0.130645	12.2376	0.000688365	0.0463518	12.2375
uc007cef.1	Thap4	1	1	-1	1	1	-1
uc007ceg.1	Thap4	1	1	-1	1	1	-1
uc007ceh.1	Thap4	0.426278	1	-2.42808	0.306571	1	-2.44809
uc007cei.1	AK143968	0.894478	1	-1.13223	0.897691	1	-1.13172
uc007cej.1	Atg4b	0.667224	1	1.4306	0.603436	1	1.43059
uc007cek.2	Dtymk	0.741966	1	-1.15453	0.728898	1	-1.15456
uc007cel.1	Dtymk	0.176973	1	2.88856	0.132567	1	2.8884
uc007cem.2	Dtymk	1	1	1.06389	0.992156	1	1.06391
uc007cen.1	Ing5	1	1	-1	1	1	-1
uc007ceo.2	D2hgdh	0.488379	1	2.75864	0.484049	1	2.75813
uc007cep.2	D2hgdh	1	1	-1	1	1	-1
uc007ceq.2	D2hgdh	1	1	-1	1	1	-1
uc007cer.2	D2hgdh	1	1	-1	1	1	-1
uc007ces.1	Gal3st2	0.234852	1	28.8918	0.260318	1	28.8558
uc007cet.1	Gm6086	0.276138	1	24.7265	0.260693	1	24.7118
uc007ceu.1	Neu4	1	1	-1	1	1	-1
uc007cev.1	Pdcd1	0.26668	1	-2.46943	0.304866	1	-2.45402
uc007cew.1	4930440C22Rik	1	1	-1	1	1	-1
uc007cex.2	Fam174a	0.900501	1	2.07174	0.981216	1	2.02871
uc007cey.2	Fam174a	0.000871995	0.050041	-6.64646	0.000187497	0.0169743	-6.64646
uc007cfa.1	St8sia4	0.148967	1	-4.92583	0.154684	1	-4.93342
uc007cfb.1	St8sia4	1	1	-1	1	1	-1
uc007cfc.1	Slco4c1	1.70841e-10	7.4267e-08	-106.866	1.23465e-10	6.95176e-08	-106.881
uc007cfd.1	AK035520	8.24468e-15	9.37372e-12	-246.135	4.22575e-15	6.24577e-12	-246.218
uc007cfe.1	Slco6b1	0.848942	1	-4.30524	0.841864	1	-4.31136
uc007cff.1	Slco6c1	1	1	-1	1	1	-1
uc007cfg.2	D1Ertd622e	0.188065	1	3.14211	0.141592	1	3.14291
uc007cfh.2	D1Ertd622e	1	1	-1	1	1	-1
uc007cfi.2	Ppip5k2	0.396264	1	3.77	0.398172	1	3.76976
uc007cfk.2	Ppip5k2	1	1	-1	1	1	-1
uc007cfl.1	Ppip5k2	0.5	1	-14.3542	0.5	1	-14.3542
uc007cfm.1	Gin1	0.118045	1	7.1196	0.119759	1	7.11924
uc007cfn.1	Gin1	0.246547	1	2.85986	0.240065	1	2.86033
uc007cfo.1	Pam	1	1	-1	1	1	-1
uc007cfp.1	Pam	1	1	-1	1	1	-1
uc007cfq.1	Pam	1	1	-1	1	1	-1
uc007cfr.1	Pam	0.156711	1	-3.94374	0.157304	1	-3.944
uc007cfs.2	B230216N24Rik	0.0741067	0.921674	-3.13826	0.0682598	0.909121	-3.13774
uc007cft.1	1810006J02Rik	0.00149327	0.0743755	-7.4555	0.00106406	0.0653933	-7.45088
uc007cfu.2	Slco6d1	1	1	-1	1	1	-1
uc007cfv.2	Slco6d1	1	1	-1	1	1	-1
uc007cfw.2	Slco6d1	1	1	-1	1	1	-1
uc007cfx.1	AK144617	0.0304595	0.592953	-4.45946	0.0745111	0.952967	-4.3834
uc007cfy.1	Cntnap5b	1	1	-1	1	1	-1
uc007cfz.1	Cntnap5b	1	1	-1	1	1	-1
uc007cgb.2	Gm20268	1	1	-1	1	1	-1
uc007cgc.1	Cdh20	0.405226	1	-3.40736	0.414065	1	-3.40315
uc007cge.1	AK039635	1	1	3.42664	1	1	3.45693
uc007cgf.3	Pign	0.0679608	0.890849	4.47845	0.0370765	0.674462	4.47908
uc007cgg.2	Pign	1	1	1.17816	1	1	1.16751
uc007cgh.2	Pign	1	1	-1	1	1	-1
uc007cgi.2	2310035C23Rik	0.215392	1	-2.60178	0.208903	1	-2.60184
uc007cgj.2	2310035C23Rik	0.0711287	0.913289	-3.33023	0.0753237	0.957522	-3.3319
uc007cgk.2	2310035C23Rik	1	1	-1	1	1	-1
uc007cgl.2	2310035C23Rik	1	1	-1	1	1	-1
uc007cgm.2	2310035C23Rik	1	1	-1	1	1	-1
uc007cgn.2	2310035C23Rik	1	1	-1	1	1	-1
uc007cgo.1	Tnfrsf11a	0.952224	1	1.14622	0.926417	1	1.14682
uc007cgp.1	Tnfrsf11a	0.432793	1	1.84781	0.363552	1	1.84789
uc007cgq.3	Zcchc2	1	1	-1	1	1	-1
uc007cgr.3	Zcchc2	1	1	-1	1	1	-1
uc007cgs.3	Zcchc2	1	1	-1	1	1	-1
uc007cgt.3	Zcchc2	1	1	-1	1	1	-1
uc007cgu.2	Phlpp1	1	1	-1	1	1	-1
uc007cgv.2	Phlpp1	0.128668	1	3.25516	0.0779561	0.965088	3.25509
uc007cgw.1	Bcl2	0.500087	1	-1.43293	0.480745	1	-1.43291
uc007cgx.1	AK085305	1	1	-1	1	1	-1
uc007cgy.2	Kdsr	0.74515	1	1.33374	0.696892	1	1.33377
uc007cgz.2	Vps4b	0.784569	1	-1.11288	0.776579	1	-1.11287
uc007cha.1	Serpinb5	1	1	-1	1	1	-1
uc007chb.1	Serpinb5	1	1	-1	1	1	-1
uc007chc.2	Serpinb12	1	1	7.91423	1	1	7.89329
uc007chd.2	Serpinb12	0.00858815	0.258919	-54.4169	0.0115563	0.334578	-54.4169
uc007che.2	Serpinb12	1	1	-1	1	1	-1
uc007chf.1	Serpinb13	1	1	-1	1	1	-1
uc007chg.2	Serpinb3a	1.25137e-08	3.47334e-06	-108.443	3.067e-07	7.19541e-05	-108.521
uc007chh.1	Serpinb3d	0.5	1	-14.3542	0.5	1	-14.3542
uc007chi.1	Serpinb3b	2.09165e-10	8.89644e-08	-561.877	5.2443e-10	2.31379e-07	-561.877
uc007chk.2	Serpinb3c	1	1	3.31996	1	1	3.31981
uc007chl.1	Serpinb11	0.00453556	0.171449	-24.3318	0.00658537	0.236407	-24.3598
uc007chm.2	Serpinb7	7.23568e-11	3.65625e-08	-628.649	1.45502e-10	7.965e-08	-628.649
uc007chn.2	Serpinb2	1	1	-1	1	1	-1
uc007chp.2	Serpinb2	1	1	-1	1	1	-1
uc007chr.2	Serpinb8	0.731394	1	-1.41324	0.730419	1	-1.41751
uc007chs.2	Serpinb8	1	1	-1	1	1	-1
uc007cht.2	Serpinb8	1	1	-1	1	1	-1
uc007chu.1	AK085943	0.848942	1	-4.30524	0.841877	1	-4.31135
uc007chv.1	Cdh7	1	1	-1	1	1	-1
uc007chw.1	Cdh7	1	1	-1	1	1	-1
uc007chx.1	Cdh19	0.000325486	0.0223237	-10.6773	0.000534373	0.0385747	-10.6914
uc007chy.1	Dsel	0.392065	1	1.96863	0.379566	1	1.96881
uc007chz.1	AK043174	1	1	-1	1	1	-1
uc007cia.1	Cntnap5a	0.405226	1	-2.71037	0.448704	1	-2.74327
uc007cib.1	Tsn	0.340047	1	2.07577	0.24649	1	2.07577
uc007cic.2	Mki67ip	0.670748	1	1.42495	0.604884	1	1.42495
uc007cid.1	Clasp1	0.848942	1	-4.30524	0.841855	1	-4.31137
uc007cie.1	Clasp1	0.67025	1	-1.64275	0.674155	1	-1.65302
uc007cif.1	Clasp1	1	1	-1	1	1	-1
uc007cih.2	2900060B14Rik	0.256761	1	-2.67993	0.286689	1	-2.66971
uc007cii.2	Clasp1	1	1	5.76913	1	1	5.76985
uc007cij.2	Clasp1	1	1	-1	1	1	-1
uc007cik.1	Tfcp2l1	1	1	-2.54198	0.557184	1	-2.5548
uc007cil.1	Tfcp2l1	0.955984	1	1.12437	1	1	1.1239
uc007cim.1	Gli2	0.0767185	0.944602	4.03713	0.0436326	0.74426	4.03723
uc007cin.1	Gli2	1	1	-1	1	1	-1
uc007cio.1	Gli2	1	1	-1	1	1	-1
uc007cip.1	Gli2	1	1	-1	1	1	-1
uc007ciq.1	AK039419	1	1	-1	1	1	-1
uc007cir.1	Inhbb	0.220492	1	2.56553	0.149634	1	2.56547
uc007cis.2	Ralb	0.89327	1	1.17086	0.864606	1	1.17086
uc007cit.1	AK053246	0.976141	1	1.30262	0.980838	1	1.30183
uc007ciu.2	Tmem185b	0.917283	1	1.14892	0.883839	1	1.14894
uc007civ.1	AK084486	0.57876	1	14.7094	0.658868	1	14.5167
uc007ciw.2	Epb4.1l5	1	1	-1	1	1	-1
uc007cix.2	Epb4.1l5	1	1	-1	1	1	-1
uc007ciy.2	Epb4.1l5	1	1	-1	1	1	-1
uc007ciz.1	Ptpn4	0.489256	1	1.75115	0.470751	1	1.75137
uc007cja.2	Tmem177	0.397257	1	1.93403	0.319267	1	1.93404
uc007cjb.1	Sctr	1	1	-1	1	1	-1
uc007cjc.1	Sctr	1	1	-1	1	1	-1
uc007cjd.1	Tmem37	0.0127567	0.342035	-4.12984	0.00494893	0.191739	-4.13015
uc007cje.1	Dbi	0.993039	1	1.80436	1	1	1.79435
uc007cjf.2	Dbi	1	1	1.01281	1	1	1.01281
uc007cjg.1	3110009E18Rik	0.57876	1	14.6681	0.618107	1	14.5563
uc007cjh.2	3110009E18Rik	0.6109	1	1.64523	0.584691	1	1.64497
uc007cji.1	Steap3	0.716729	1	12.9463	0.7123	1	12.9386
uc007cjj.1	Steap3	0.5	1	-14.3542	0.5	1	-14.3542
uc007cjk.1	C1ql2	1	1	5.76913	1	1	5.76995
uc007cjl.1	Marco	0.16541	1	3.48374	0.219655	1	3.48561
uc007cjm.2	En1	0.024988	0.524988	6.78915	0.15778	1	6.78381
uc007cjn.2	B230209K01Rik	0.32333	1	-3.31693	0.338431	1	-3.33148
uc007cjo.1	Insig2	0.0253706	0.527404	82.7469	0.0284534	0.569849	82.7758
uc007cjp.1	Insig2	0.391677	1	21.2296	0.439104	1	21.0375
uc007cjq.1	Insig2	0.764831	1	-1.25888	0.765269	1	-1.26183
uc007cjr.1	Ccdc93	0.976141	1	1.32977	0.970929	1	1.33005
uc007cjs.1	Ccdc93	0.470155	1	3.28727	0.529689	1	3.28019
uc007cju.2	Ccdc93	1	1	-1	1	1	-1
uc007cjw.2	Ddx18	0.0905279	1	3.74747	0.0535235	0.831196	3.74742
uc007cjx.2	Dpp10	0.904611	1	-1.34074	0.888706	1	-1.32863
uc007cjy.1	AK043935	0.271497	1	-3.48877	0.310032	1	-3.51761
uc007cjz.2	DQ544244	1	1	-1	1	1	-1
uc007cka.2	DQ725504	1	1	-1	1	1	-1
uc007ckb.1	DQ696253	1	1	-1	1	1	-1
uc007ckc.1	DQ726158	1	1	-1	1	1	-1
uc007ckd.2	DQ549908	1	1	-1	1	1	-1
uc007cke.2	Actr3	0.159805	1	3.95	0.136019	1	3.95167
uc007ckf.2	Actr3	1	1	-1	1	1	-1
uc007ckg.1	Slc35f5	0.957082	1	1.11085	0.929695	1	1.11086
uc007ckh.2	Gpr39	0.85174	1	-1.28071	0.883912	1	-1.25631
uc007cki.1	Lypd1	1	1	-1	1	1	-1
uc007ckj.1	Lypd1	0.32333	1	-3.76873	0.355026	1	-3.71374
uc007ckk.1	Nckap5	1	1	-1	1	1	-1
uc007ckl.1	Nckap5	1	1	-1	1	1	-1
uc007ckm.1	Nckap5	1	1	-1	1	1	-1
uc007ckn.1	Nckap5	1	1	-1	1	1	-1
uc007cko.1	AK016413	1	1	-1	1	1	-1
uc007ckp.1	Mgat5	1	1	-1	1	1	-1
uc007ckq.1	Mgat5	1	1	3.33413	1	1	3.33059
uc007ckr.1	Mgat5	1	1	-1	1	1	-1
uc007cks.1	Mgat5	1	1	-1	1	1	-1
uc007ckt.3	AK015544	0.270277	1	2.33404	0.196596	1	2.33408
uc007cku.1	Tmem163	1	1	-1	1	1	-1
uc007ckv.1	Acmsd	2.46962e-07	4.66475e-05	-25.89	7.04926e-08	1.93434e-05	-25.8944
uc007ckw.2	2900009J06Rik	0.392228	1	-2.01008	0.390389	1	-2.00997
uc007ckx.1	Ccnt2	1	1	-1	1	1	-1
uc007cky.1	Ccnt2	0.078336	0.958129	5.39449	0.0843994	1	5.3932
uc007ckz.1	Ccnt2	1	1	-1	1	1	-1
uc007cla.1	Ccnt2	0.31637	1	-1.74619	0.286243	1	-1.74609
uc007clb.1	Ccnt2	0.675818	1	1.45264	0.679453	1	1.45258
uc007clc.2	Rab3gap1	0.63203	1	1.47954	0.555194	1	1.47954
uc007cld.1	Zranb3	1	1	-1	1	1	-1
uc007cle.1	Zranb3	0.20124	1	31.7966	0.193113	1	31.7886
uc007clf.1	Zranb3	1	1	-1	1	1	-1
uc007clg.1	Zranb3	0.115523	1	43.6312	0.108215	1	43.6232
uc007clh.1	R3hdm1	0.936895	1	1.1906	0.926967	1	1.19114
uc007cli.1	R3hdm1	0.035016	0.644196	11.786	0.0537956	0.833295	11.7719
uc007clj.1	R3hdm1	0.0234132	0.500931	87.9268	0.0252578	0.528375	87.9048
uc007clk.1	AK037193	0.557684	1	-1.5842	0.56042	1	-1.58447
uc007cll.1	Ubxn4	0.933717	1	1.13197	0.896249	1	1.13197
uc007clm.1	Lct	0.407776	1	2.20933	0.377912	1	2.21054
uc007cln.1	Mcm6	1	1	-1	1	1	-1
uc007clo.1	Mcm6	0.446243	1	1.83935	0.378539	1	1.83955
uc007clp.2	Dars	0.834384	1	1.23769	0.799829	1	1.23768
uc007clr.2	Dars	0.731394	1	-1.41783	0.729253	1	-1.42738
uc007cls.1	Cxcr4	1	1	-1	1	1	-1
uc007clt.1	Cxcr4	1	1	-1	1	1	-1
uc007clu.2	Thsd7b	1	1	-1	1	1	-1
uc007clv.2	Thsd7b	1.00523e-05	0.00122789	-30.3916	6.28435e-05	0.00728505	-30.5092
uc007clw.1	Thsd7b	1	1	-1	1	1	-1
uc007clx.1	Daf2	1	1	-1	1	1	-1
uc007cly.1	Cd55	1.39476e-06	0.00021643	-16.2959	1.2704e-06	0.0002487	-16.2961
uc007clz.2	Cd55	3.54047e-05	0.00352384	-11.2488	8.91024e-05	0.00939006	-11.2395
uc007cmb.2	Zp3r	0.848942	1	-4.30524	0.84183	1	-4.31139
uc007cmc.1	C4bp	1	1	-1	1	1	-1
uc007cmd.2	Pfkfb2	1	1	3.42664	1	1	3.45693
uc007cme.2	Pfkfb2	1	1	-1	1	1	-1
uc007cmf.2	Pfkfb2	1	1	-1	1	1	-1
uc007cmg.2	Pfkfb2	0.73844	1	-1.1588	0.729956	1	-1.15874
uc007cmh.2	Yod1	0.88144	1	-1.03184	0.883966	1	-1.03176
uc007cmi.2	AA986860	0.20124	1	30.6635	0.219614	1	30.7666
uc007cmj.2	AA986860	1	1	1.32083	1	1	1.30363
uc007cmk.1	Fcamr	1	1	-1	1	1	-1
uc007cml.1	Fcamr	1	1	-1	1	1	-1
uc007cmn.1	Faim3	0.641254	1	1.83837	0.669375	1	1.84431
uc007cmo.1	Il24	1	1	-1	1	1	-1
uc007cmq.2	Il24	1	1	-1	1	1	-1
uc007cmr.1	Il20	1	1	-1	1	1	-1
uc007cms.1	Il19	1	1	-1	1	1	-1
uc007cmt.1	Il19	1	1	-1	1	1	-1
uc007cmu.2	Il10	0.830559	1	-1.12646	0.830724	1	-1.12652
uc007cmv.1	Mapkapk2	0.906957	1	-1.00692	0.917394	1	-1.00692
uc007cmw.1	Dyrk3	0.236017	1	-1.96106	0.198709	1	-1.96145
uc007cmx.2	Eif2d	1	1	3.33413	1	1	3.33062
uc007cmy.2	Eif2d	0.502572	1	-1.72171	0.530573	1	-1.71733
uc007cmz.2	Eif2d	1	1	7.85875	1	1	7.70437
uc007cna.2	Eif2d	1	1	-1	1	1	-1
uc007cnb.2	Eif2d	0.92647	1	1.18198	0.900193	1	1.18137
uc007cnc.1	Rassf5	0.172398	1	-2.38054	0.181466	1	-2.3787
uc007cnd.1	Rassf5	1	1	-1	1	1	-1
uc007cne.1	Ikbke	1	1	-1	1	1	-1
uc007cnf.1	Ikbke	0.435529	1	2.92902	0.481391	1	2.92961
uc007cng.2	Srgap2	0.080348	0.967269	52.3055	0.0711037	0.931816	52.3233
uc007cni.1	Srgap2	0.661402	1	-1.24344	0.641509	1	-1.24371
uc007cnj.1	Srgap2	0.276138	1	25.1315	0.267981	1	25.1084
uc007cnk.1	Fam72a	0.74246	1	1.3481	0.735018	1	1.34811
uc007cnl.1	Avpr1b	1	1	-1	1	1	-1
uc007cnm.1	Ctse	0.843762	1	1.22236	0.825652	1	1.22228
uc007cnn.2	Ctse	4.11681e-10	1.66705e-07	-41.9656	1.86514e-11	1.23898e-08	-41.9762
uc007cno.1	Ctse	0.00453556	0.171449	-24.3318	0.00658311	0.236407	-24.3598
uc007cnp.1	5430435G22Rik	0.549924	1	-1.54547	0.560203	1	-1.54302
uc007cnq.1	5430435G22Rik	1	1	-1	1	1	-1
uc007cnr.1	5430435G22Rik	0.669199	1	1.48714	0.757113	1	1.49361
uc007cns.1	Slc26a9	1	1	-1	1	1	-1
uc007cnt.2	Pm20d1	0.910775	1	-1.10508	0.897649	1	-1.10165
uc007cnu.3	Slc41a1	0.208563	1	2.62791	0.139426	1	2.62788
uc007cnv.3	Rab7l1	0.431067	1	-1.55512	0.40583	1	-1.5549
uc007cnw.2	Rab7l1	1	1	-1	1	1	-1
uc007cnx.2	Nucks1	1	1	-1	1	1	-1
uc007cny.2	Nucks1	1	1	-1	1	1	-1
uc007cnz.1	Slc45a3	0.716729	1	12.9463	0.712288	1	12.9386
uc007coa.1	Slc45a3	1	1	-1	1	1	-1
uc007cob.1	Elk4	0.115523	1	43.2473	0.131239	1	43.2386
uc007coc.1	Elk4	0.16006	1	3.00605	0.103527	1	3.00627
uc007cod.1	Elk4	0.597315	1	-1.30649	0.560946	1	-1.3065
uc007coe.2	Mfsd4	0.150728	1	36.8618	0.139747	1	36.8348
uc007cof.2	Mfsd4	1	1	-1	1	1	-1
uc007cog.2	Mfsd4	1	1	-1	1	1	-1
uc007coh.2	Cdk18	0.111274	1	3.47711	0.0719261	0.938086	3.47715
uc007coi.2	Lemd1	0.716729	1	10.6177	0.73506	1	10.6542
uc007coj.2	Lemd1	1	1	-1	1	1	-1
uc007cok.2	Lemd1	1	1	-1	1	1	-1
uc007col.1	Lemd1	1	1	-1	1	1	-1
uc007com.2	Lemd1	1	1	3.33413	1	1	3.33064
uc007con.1	Klhdc8a	0.286633	1	2.59993	0.442189	1	2.62034
uc007coo.2	Nuak2	1	1	-1	1	1	-1
uc007cop.2	Nuak2	1	1	-1	1	1	-1
uc007coq.1	AK155877	0.228138	1	-2.24027	0.232347	1	-2.24088
uc007cor.1	Tmcc2	3.16215e-07	5.86049e-05	-35.7465	7.51806e-07	0.000158176	-35.7175
uc007cos.1	Tmcc2	0.000215061	0.0159732	-40.353	0.000435264	0.0330682	-40.3968
uc007cot.1	Tmcc2	0.486482	1	1.83102	0.468067	1	1.83039
uc007cou.1	Dstyk	0.642031	1	1.4653	0.56997	1	1.46531
uc007cov.1	Dstyk	0.162035	1	6.13575	0.163524	1	6.1354
uc007cow.2	Rbbp5	1	1	-1	1	1	-1
uc007cox.2	Rbbp5	1	1	-1	1	1	-1
uc007coy.2	Rbbp5	1	1	3.33413	1	1	3.33066
uc007coz.2	Tmem81	0.963871	1	1.11279	0.939175	1	1.11292
uc007cpa.1	Cntn2	1	1	-1	1	1	-1
uc007cpb.1	Cntn2	1	1	-1	1	1	-1
uc007cpc.1	Cntn2	1	1	-1	1	1	-1
uc007cpd.2	Nfasc	1	1	-1	1	1	-1
uc007cpe.2	Nfasc	1	1	-1	1	1	-1
uc007cpf.2	Nfasc	1	1	-1	1	1	-1
uc007cpg.2	Nfasc	1	1	3.31996	1	1	3.3198
uc007cph.1	BC040754	1	1	-1	1	1	-1
uc007cpi.2	Lrrn2	0.181197	1	2.94678	0.185317	1	2.94692
uc007cpj.3	AB349340	0.923893	1	1.0066	0.932388	1	1.00663
uc007cpk.1	Mdm4	1	1	3.33413	1	1	3.33068
uc007cpl.1	Mdm4	1	1	-1	1	1	-1
uc007cpm.1	Mdm4	1	1	-1	1	1	-1
uc007cpn.1	Mdm4	1	1	-1	1	1	-1
uc007cpo.1	Mdm4	1	1	-1	1	1	-1
uc007cpp.1	Mdm4	1	1	-1	1	1	-1
uc007cpq.1	Pik3c2b	0.848942	1	-4.30524	0.841826	1	-4.31139
uc007cpr.1	Pik3c2b	0.271497	1	-3.41953	0.270941	1	-3.41969
uc007cps.2	Ppp1r15b	1	1	-1	1	1	-1
uc007cpt.2	Ppp1r15b	0.194569	1	2.70737	0.13337	1	2.70734
uc007cpu.2	Plekha6	1	1	7.85875	1	1	7.7044
uc007cpv.2	Plekha6	1	1	3.31996	1	1	3.3198
uc007cpw.2	Gm19461	1	1	1.03922	1	1	1.03989
uc007cpx.2	Plekha6	1	1	-1	1	1	-1
uc007cpy.1	AK020645	1	1	5.64687	1	1	5.60769
uc007cqa.1	Golt1a	1	1	-1	1	1	-1
uc007cqb.1	Kiss1	1	1	-1	1	1	-1
uc007cqc.1	Golt1a	1	1	-1	1	1	-1
uc007cqd.1	Kiss1	1	1	-1	1	1	-1
uc007cqe.1	Kiss1	1	1	-1	1	1	-1
uc007cqf.1	Ren2	0.792236	1	-1.74498	0.785698	1	-1.71874
uc007cqg.2	Etnk2	1	1	3.33413	1	1	3.3307
uc007cqh.3	Etnk2	1	1	-1	1	1	-1
uc007cqi.3	Etnk2	1	1	5.76913	1	1	5.76992
uc007cqj.1	Sox13	0.391677	1	19.2985	0.510089	1	19.2066
uc007cqk.1	Sox13	0.0638432	0.877552	7.36189	0.0639438	0.873682	7.36191
uc007cql.2	Snrpe	0.334213	1	-1.70419	0.314896	1	-1.70418
uc007cqm.1	Zc3h11a	1	1	-1	1	1	-1
uc007cqn.1	Zc3h11a	1	1	-1	1	1	-1
uc007cqo.1	Zc3h11a	1	1	-1	1	1	-1
uc007cqp.1	Zc3h11a	1	1	-1	1	1	-1
uc007cqq.1	Zc3h11a	0.743135	1	1.35932	0.73079	1	1.35956
uc007cqr.2	Zbed6	0.18002	1	2.80828	0.148621	1	2.80832
uc007cqs.2	Lax1	1	1	5.76913	1	1	5.76991
uc007cqt.2	Lax1	1	1	-1	1	1	-1
uc007cqu.3	Atp2b4	1	1	-1	1	1	-1
uc007cqv.3	Atp2b4	1	1	-1	1	1	-1
uc007cqw.1	Atp2b4	1	1	-1	1	1	-1
uc007cqx.1	Atp2b4	0.110429	1	5.86283	0.103289	1	5.86079
uc007cqy.2	Optc	1	1	-1	1	1	-1
uc007cqz.2	Optc	1	1	-1	1	1	-1
uc007cra.2	Optc	1	1	3.31996	1	1	3.3198
uc007crb.3	Optc	1	1	3.31996	1	1	3.31981
uc007crc.3	Prelp	0.768448	1	-1.12808	0.771662	1	-1.12807
uc007crd.1	Fmod	0.627282	1	1.4847	0.597749	1	1.4847
uc007cre.1	Btg2	0.00971211	0.28188	-4.35085	0.00605576	0.225171	-4.35107
uc007crf.1	Chit1	1	1	-1	1	1	-1
uc007crg.2	Chi3l1	3.17084e-15	4.07529e-12	-147.659	4.92844e-14	5.60336e-11	-147.543
uc007crh.1	Mybph	1	1	-1	1	1	-1
uc007cri.1	Mybph	1	1	-1	1	1	-1
uc007crj.1	Adora1	1	1	1.35178	1	1	1.45277
uc007crk.1	Adora1	1	1	-1	1	1	-1
uc007crl.2	Myog	0.838838	1	-1.07358	0.83353	1	-1.07236
uc007crm.2	Ppfia4	0.900688	1	10.19	0.923589	1	10.1241
uc007crn.2	Ppfia4	0.900688	1	8.13194	0.90928	1	8.14109
uc007cro.2	Ppfia4	1	1	3.42664	1	1	3.45692
uc007crp.2	Ppfia4	1	1	-1	1	1	-1
uc007crq.1	Tmem183a	1	1	-1	1	1	-1
uc007crr.1	Tmem183a	1	1	-1	1	1	-1
uc007crs.1	Tmem183a	0.665765	1	1.55987	0.6275	1	1.56091
uc007crt.2	4933406M09Rik	1	1	-2.47838	1	1	-2.47466
uc007cru.1	Cyb5r1	1	1	-1	1	1	-1
uc007crv.1	Cyb5r1	0.450751	1	-1.51876	0.432164	1	-1.51838
uc007crw.1	Cyb5r1	0.132754	1	3.49209	0.106834	1	3.49319
uc007crx.1	Adipor1	0.593793	1	-1.33539	0.568569	1	-1.33563
uc007cry.1	Adipor1	0.43092	1	1.9154	0.354452	1	1.9156
uc007crz.1	Klhl12	0.0846612	1	-2.9854	0.0735829	0.946539	-2.98314
uc007csa.1	Klhl12	1	1	-1	1	1	-1
uc007csb.1	Klhl12	0.624638	1	-1.35784	0.626444	1	-1.3579
uc007csc.1	Rabif	0.558183	1	1.59465	0.498268	1	1.59467
uc007csd.2	4931440L10Rik	1	1	-1	1	1	-1
uc007csf.2	Kdm5b	0.148967	1	-8.31055	0.161898	1	-8.32296
uc007csg.2	Kdm5b	0.817217	1	2.17116	0.854568	1	2.16738
uc007csi.1	Syt2	1	1	-1	1	1	-1
uc007csj.1	Syt2	1	1	-1	1	1	-1
uc007csk.1	Syt2	1	1	-1	1	1	-1
uc007csl.1	Ppp1r12b	1	1	-1	1	1	-1
uc007csm.1	Ppp1r12b	1	1	-1	1	1	-1
uc007csn.1	Ppp1r12b	1	1	-1	1	1	-1
uc007cso.3	Ppp1r12b	0.565362	1	1.7153	0.501776	1	1.71553
uc007csp.1	Ube2t	0.772594	1	-1.12626	0.773941	1	-1.12628
uc007csq.1	Lgr6	0.0786383	0.960173	4.05515	0.084322	1	4.05533
uc007csr.2	Ptprv	0.737391	1	-1.1595	0.742903	1	-1.15946
uc007css.1	Ptpn7	0.148967	1	-4.92583	0.154676	1	-4.93341
uc007cst.1	Ptpn7	0.0433258	0.722146	-7.94221	0.0777722	0.963974	-7.71259
uc007csu.1	Arl8a	0.617082	1	1.50145	0.558398	1	1.50146
uc007csv.2	Gpr37l1	0.0358994	0.651445	-4.34141	0.040166	0.704437	-4.3414
uc007csw.2	Elf3	1	1	-1	1	1	-1
uc007csx.2	Elf3	1	1	-1	1	1	-1
uc007csy.2	Rnpep	0.406154	1	2.14096	0.340496	1	2.14004
uc007csz.1	Timm17a	0.468204	1	-1.47379	0.425603	1	-1.47379
uc007cta.1	Lmod1	0.0299806	0.586095	-3.56223	0.0542623	0.837594	-3.55653
uc007ctc.1	Shisa4	0.228222	1	-1.9743	0.183803	1	-1.97448
uc007ctd.1	Shisa4	0.338073	1	2.24702	0.260062	1	2.24693
uc007cte.1	Ipo9	0.133539	1	4.23022	0.0919806	1	4.22848
uc007ctf.1	Ipo9	0.327373	1	22.7749	0.345124	1	22.8248
uc007ctg.2	Nav1	1	1	-1	1	1	-1
uc007cti.2	Nav1	1	1	7.88642	1	1	7.8659
uc007ctj.2	Nav1	0.287183	1	4.66672	0.378895	1	4.63224
uc007ctk.1	Nav1	1	1	-1	1	1	-1
uc007ctl.1	Nav1	1	1	3.31996	1	1	3.31982
uc007ctm.1	AK044378	0.213348	1	5.14969	0.303776	1	5.20164
uc007ctn.1	Nav1	0.00789096	0.258919	12.2783	0.00359259	0.153356	12.281
uc007cto.1	Csrp1	0.275004	1	2.30148	0.222054	1	2.30148
uc007ctp.1	AK188772	1	1	-1	1	1	-1
uc007ctq.2	Phlda3	0.883553	1	-1.02634	0.883806	1	-1.02634
uc007ctr.1	AK081809	0.473408	1	17.2299	0.472778	1	17.2308
uc007ctt.1	Lad1	0.0824705	0.9846	4.48969	0.0626343	0.861965	4.49055
uc007ctu.2	Tnnt2	1	1	-1	1	1	-1
uc007ctv.2	Tnnt2	1	1	-1	1	1	-1
uc007ctw.2	Tnnt2	1	1	-1	1	1	-1
uc007ctx.2	Tnnt2	1	1	-1	1	1	-1
uc007cua.2	Tnnt2	1	1	-1	1	1	-1
uc007cub.1	Pkp1	6.52534e-10	2.5719e-07	-74.8129	8.19506e-10	3.51087e-07	-74.786
uc007cuc.2	Igfn1	1	1	-1	1	1	-1
uc007cud.2	Igfn1	1	1	-1	1	1	-1
uc007cue.2	Tmem9	1	1	5.64687	1	1	5.60769
uc007cuf.1	Cacna1s	0.00422779	0.166745	-10.1226	0.00541905	0.205635	-10.1037
uc007cug.1	Cacna1s	1	1	-1	1	1	-1
uc007cuh.2	6530439I21	1	1	-1	1	1	-1
uc007cui.2	6530439I21	1	1	-1	1	1	-1
uc007cuj.2	6530439I21	1	1	-1	1	1	-1
uc007cuk.2	6530439I21	1	1	-1	1	1	-1
uc007cul.1	Kif21b	1	1	-1	1	1	-1
uc007cum.1	Kif21b	0.848942	1	-4.32361	0.842209	1	-4.33373
uc007cun.1	2310006M14Rik	1	1	3.31996	1	1	3.31984
uc007cuo.2	5730559C18Rik	0.000430877	0.027629	355.683	0.000722449	0.0480449	355.845
uc007cup.1	5730559C18Rik	1	1	3.42664	1	1	3.45699
uc007cuq.1	Camsap2	1	1	3.42664	1	1	3.457
uc007cur.2	Camsap2	1	1	-1	1	1	-1
uc007cus.1	9230116N13Rik	0.933089	1	1.15366	0.916615	1	1.15391
uc007cut.1	Ddx59	0.582979	1	2.47267	0.581975	1	2.47271
uc007cuu.2	Ddx59	0.349161	1	2.07052	0.275079	1	2.07039
uc007cuv.1	Kif14	0.521084	1	1.66146	0.44147	1	1.66149
uc007cuw.2	Zfp281	1	1	-1	1	1	-1
uc007cux.2	Zfp281	1	1	-1	1	1	-1
uc007cuy.1	Gm16880	0.131608	1	40.9388	0.13136	1	40.9389
uc007cuz.1	DQ556157	0.173238	1	5.75955	0.203669	1	5.77098
uc007cva.2	Nr5a2	0.848942	1	-4.32361	0.842222	1	-4.33371
uc007cvb.2	Nr5a2	1	1	-1	1	1	-1
uc007cvc.2	Nr5a2	1	1	-1	1	1	-1
uc007cvd.1	AK076660	0.549189	1	2.48801	0.425012	1	2.49125
uc007cve.2	Mir181a-1	0.67025	1	-1.81598	0.66917	1	-1.81679
uc007cvf.2	Ptprc	0.00322386	0.134698	-6.47559	0.00170189	0.0915617	-6.47216
uc007cvg.2	Ptprc	1	1	-1	1	1	-1
uc007cvh.2	Ptprc	1	1	-1	1	1	-1
uc007cvi.2	Ptprc	1	1	-1	1	1	-1
uc007cvj.2	Ptprc	1	1	-1	1	1	-1
uc007cvk.2	Ptprc	0.448646	1	-1.83923	0.457273	1	-1.84128
uc007cvl.1	AK040222	0.848942	1	-4.30524	0.841803	1	-4.31141
uc007cvm.1	Atp6v1g3	1	1	3.33413	1	1	3.33071
uc007cvn.1	Nek7	0.637927	1	-1.27039	0.612636	1	-1.27016
uc007cvo.1	Nek7	0.57876	1	14.8752	0.588893	1	14.8593
uc007cvp.1	Gm5833	0.5	1	-14.3542	0.5	1	-14.3542
uc007cvq.1	Gm5833	1	1	-1	1	1	-1
uc007cvr.1	Lhx9	1	1	-1	1	1	-1
uc007cvs.1	Lhx9	1	1	-1	1	1	-1
uc007cvt.1	Lhx9	1	1	-1	1	1	-1
uc007cvu.2	Lhx9	0.0481557	0.768045	-5.49972	0.111376	1	-5.57721
uc007cvv.1	2310009B15Rik	0.28402	1	-1.98882	0.272822	1	-1.98783
uc007cvw.1	2310009B15Rik	0.675836	1	-1.23025	0.656033	1	-1.23047
uc007cvx.1	AK006139	1	1	3.31996	1	1	3.31985
uc007cvy.2	Dennd1b	0.00835819	0.258919	-20.3265	0.0113931	0.334578	-20.35
uc007cvz.2	Dennd1b	1	1	-1	1	1	-1
uc007cwa.1	AK019844	1	1	1.2067	1	1	1.20211
uc007cwb.2	Dennd1b	1	1	-1	1	1	-1
uc007cwc.1	Crb1	0.20124	1	31.4623	0.310173	1	32.1773
uc007cwd.1	Crb1	0.101901	1	45.2135	0.176983	1	46.0796
uc007cwe.1	Crb1	1	1	-1	1	1	-1
uc007cwf.1	Crb1	1	1	-1	1	1	-1
uc007cwg.2	Zbtb41	1	1	5.64687	1	1	5.6077
uc007cwh.1	Aspm	0.0445681	0.736009	4.94928	0.024032	0.527785	4.94941
uc007cwi.1	Aspm	1	1	-1	1	1	-1
uc007cwj.1	Aspm	0.148967	1	-8.34602	0.161808	1	-8.36743
uc007cwk.2	F13b	1	1	3.42664	1	1	3.457
uc007cwl.1	Cfhr1	0.5	1	-14.3542	0.5	1	-14.3542
uc007cwm.1	AK015277	1	1	7.85875	1	1	7.70446
uc007cwn.2	Gm4788	1	1	-1	1	1	-1
uc007cwo.2	Gm4788	1	1	-1	1	1	-1
uc007cwp.2	Cfhr2	0.115163	1	4.08198	0.16633	1	4.07736
uc007cwq.1	Cfhr2	1	1	3.31996	1	1	3.31986
uc007cwr.1	Cfhr2	0.02997	0.586095	79.8403	0.0655966	0.888258	79.2399
uc007cws.1	Cfh	1	1	-1	1	1	-1
uc007cwt.1	Cfh	1	1	-1	1	1	-1
uc007cwu.1	Cfh	0.16787	1	4.88685	0.219295	1	4.87514
uc007cww.1	Kcnt2	1	1	7.88642	1	1	7.86595
uc007cwx.1	Cdc73	0.666642	1	1.43175	0.622719	1	1.43177
uc007cwy.2	B3galt2	0.0331783	0.616835	-3.37216	0.04193	0.725261	-3.37239
uc007cwz.1	Glrx2	0.391677	1	19.8907	0.407745	1	19.8952
uc007cxa.1	Glrx2	1	1	-1	1	1	-1
uc007cxb.1	Glrx2	1	1	-1	1	1	-1
uc007cxc.1	Glrx2	0.731394	1	-1.68219	0.72161	1	-1.60475
uc007cxd.1	Trove2	0.538867	1	1.626	0.472226	1	1.62602
uc007cxe.2	Uchl5	1	1	-1	1	1	-1
uc007cxf.2	Uchl5	1	1	-1	1	1	-1
uc007cxg.2	Rgs2	0.0120961	0.332156	-4.15758	0.0106745	0.329893	-4.15762
uc007cxh.1	Rgs13	0.5	1	-14.3542	0.5	1	-14.3542
uc007cxi.1	Rgs13	1	1	3.33413	1	1	3.33071
uc007cxj.2	Rgs1	1	1	-1	1	1	-1
uc007cxk.1	Rgs1	0.900688	1	10.19	0.923576	1	10.1242
uc007cxl.1	Rgs18	6.06693e-12	3.98537e-09	-65.567	3.31923e-14	3.92473e-11	-65.5685
uc007cxm.1	AK158929	0.937028	1	1.16406	0.913857	1	1.1637
uc007cxn.1	AK162963	1	1	3.42664	1	1	3.45701
uc007cxo.2	Fam5c	1	1	-1	1	1	-1
uc007cxp.2	Fam5c	1	1	-1	1	1	-1
uc007cxq.2	Fam5c	1	1	-1	1	1	-1
uc007cxr.1	Fam5c	0.0481557	0.768045	-5.5152	0.0799038	0.974622	-5.56355
uc007cxs.1	AK042726	1	1	-1	1	1	-1
uc007cxt.1	Pla2g4a	0.358641	1	2.02642	0.342509	1	2.02643
uc007cxu.2	7530420F21Rik	0.561657	1	3.00527	0.603547	1	3.01878
uc007cxv.1	Ptgs2	0.613463	1	1.52186	0.601639	1	1.52185
uc007cxw.1	Pdc	1	1	-1	1	1	-1
uc007cxx.2	Pdc	1	1	-1	1	1	-1
uc007cxy.1	BC003331	1	1	-1	1	1	-1
uc007cxz.1	BC003331	1	1	-1	1	1	-1
uc007cya.1	BC003331	1	1	-1	1	1	-1
uc007cyb.2	Tpr	0.542906	1	1.62023	0.467486	1	1.62025
uc007cyc.1	Tpr	1	1	3.31996	1	1	3.31987
uc007cyd.1	Tpr	1	1	-1	1	1	-1
uc007cye.1	Tpr	1	1	-1	1	1	-1
uc007cyf.1	Tpr	1	1	3.31996	1	1	3.31983
uc007cyg.2	Prg4	0.134776	1	-2.33749	0.133079	1	-2.3375
uc007cyh.2	Prg4	1	1	-1	1	1	-1
uc007cyj.1	Hmcn1	0.377004	1	1.99004	0.362581	1	1.99008
uc007cyk.1	AK143102	1	1	-1	1	1	-1
uc007cyl.1	Hmcn1	1	1	-1	1	1	-1
uc007cym.1	Ivns1abp	0.877753	1	-1.04005	0.882215	1	-1.03986
uc007cyn.1	Ivns1abp	1	1	-1	1	1	-1
uc007cyo.1	Ivns1abp	1	1	-1	1	1	-1
uc007cyp.1	Ivns1abp	1	1	-1	1	1	-1
uc007cyq.2	Swt1	0.843259	1	1.27949	0.896513	1	1.27686
uc007cyr.1	1190005F20Rik	1	1	-1	1	1	-1
uc007cys.1	1190005F20Rik	0.716729	1	12.3425	0.763207	1	12.1904
uc007cyt.1	1190005F20Rik	0.0103246	0.294029	-5.14068	0.0107263	0.330761	-5.13975
uc007cyu.1	1190005F20Rik	0.480614	1	-1.54994	0.481322	1	-1.55003
uc007cyv.2	1190005F20Rik	1	1	-1	1	1	-1
uc007cyw.2	1190005F20Rik	0.731394	1	-1.77147	0.731698	1	-1.77194
uc007cyx.1	Rnf2	1	1	-1	1	1	-1
uc007cyy.1	Rnf2	0.57876	1	13.5902	0.666343	1	14.0439
uc007cyz.2	Fam129a	1	1	-1	1	1	-1
uc007cza.2	Fam129a	1	1	-1	1	1	-1
uc007czb.1	Edem3	0.350466	1	-2.07351	0.374686	1	-2.08139
uc007czc.2	Edem3	0.742464	1	2.45485	0.744365	1	2.45438
uc007czd.2	1700025G04Rik	1	1	-1.06413	1	1	-1.06432
uc007cze.2	1700025G04Rik	0.492306	1	1.71145	0.409003	1	1.71144
uc007czf.2	Tsen15	0.664453	1	1.43693	0.634981	1	1.43694
uc007czg.2	Glt25d2	1	1	-1	1	1	-1
uc007czh.1	Rgl1	0.296595	1	2.2251	0.248119	1	2.22503
uc007czi.1	Apobec4	1	1	5.79177	1	1	5.79282
uc007czj.2	Arpc5	0.510822	1	-1.4152	0.478663	1	-1.41519
uc007czk.2	Arpc5	1	1	-1	1	1	-1
uc007czl.1	AK188430	1	1	-1	1	1	-1
uc007czm.1	Ncf2	0.00152763	0.0755803	-6.0584	0.000505388	0.0372201	-6.05882
uc007czn.1	Smg7	0.234852	1	29.1495	0.21942	1	29.1546
uc007czo.2	Smg7	0.0988669	1	7.70177	0.0802819	0.976414	7.70383
uc007czp.2	Smg7	1	1	-1	1	1	-1
uc007czq.1	Nmnat2	1	1	-1	1	1	-1
uc007czr.1	Lamc2	0.135284	1	-2.35187	0.109813	1	-2.35229
uc007czt.1	Lamc2	1	1	-1	1	1	-1
uc007czu.1	Lamc1	0.0265894	0.546021	5.86757	0.0112879	0.334578	5.86752
uc007czv.2	E330020D12Rik	0.900688	1	8.29881	0.920627	1	8.3692
uc007czw.2	E330020D12Rik	0.596909	1	-1.5573	0.598526	1	-1.55744
uc007czx.1	Shcbp1l	0.0580021	0.818725	9.524	0.0760455	0.963338	9.53123
uc007czy.1	Dhx9	0.32023	1	2.13976	0.234971	1	2.13977
uc007czz.1	Dhx9	1	1	-1	1	1	-1
uc007daa.1	Dhx9	1	1	-1	1	1	-1
uc007dab.1	Dhx9	0.289444	1	-2.2317	0.2895	1	-2.2317
uc007dac.1	Npl	0.123785	1	-2.39145	0.085209	1	-2.39156
uc007dad.1	Rgs8	0.392228	1	-1.95201	0.394635	1	-1.95158
uc007dae.2	Rgs16	0.0767628	0.944887	4.0965	0.0780177	0.96556	4.09651
uc007daf.1	Rnasel	1	1	-1	1	1	-1
uc007dag.2	Rnasel	1	1	-1	1	1	-1
uc007dah.1	Rnasel	1	1	1.01531	1	1	1.01549
uc007daj.2	Rnasel	1	1	-1	1	1	-1
uc007dal.2	Rgsl1	0.716729	1	12.9069	0.73837	1	12.9355
uc007dam.1	5830403L16Rik	1	1	5.79177	1	1	5.79281
uc007dan.1	AK044033	1	1	1.14535	1	1	1.14558
uc007dao.1	Gm5531	1	1	5.79177	1	1	5.79286
uc007dap.2	Teddm1	1	1	3.31996	1	1	3.3198
uc007daq.1	Glul	0.192445	1	-2.08	0.166718	1	-2.08002
uc007dar.1	AK043564	1	1	-1	1	1	-1
uc007das.1	AK154552	0.426278	1	-2.68359	0.428597	1	-2.68285
uc007dat.1	4930452N14Rik	0.405226	1	-2.71037	0.448699	1	-2.74326
uc007dau.1	AK015950	0.848942	1	-4.30524	0.841712	1	-4.31149
uc007dav.1	Cacna1e	0.280503	1	-1.94387	0.237508	1	-1.94455
uc007daw.1	AK029591	0.395297	1	-1.73267	0.380144	1	-1.73402
uc007dax.2	Ier5	0.748068	1	-1.14735	0.737227	1	-1.14736
uc007day.1	Mr1	1	1	-1	1	1	-1
uc007daz.1	Mr1	1	1	-1	1	1	-1
uc007dba.1	Mr1	0.742464	1	2.44191	0.787192	1	2.43051
uc007dbb.1	Stx6	0.226474	1	2.52793	0.159443	1	2.52792
uc007dbc.1	Stx6	0.57876	1	14.9172	0.569172	1	14.9305
uc007dbd.1	Stx6	0.052271	0.768045	61.3374	0.057937	0.844489	61.3201
uc007dbe.1	BC034090	0.0738109	0.918976	4.08941	0.0427853	0.73385	4.08934
uc007dbf.1	Xpr1	0.555656	1	1.59705	0.529174	1	1.59706
uc007dbg.1	Xpr1	1	1	7.91423	1	1	7.89334
uc007dbh.1	Xpr1	1	1	-1	1	1	-1
uc007dbi.1	AK147021	0.555587	1	-1.36952	0.574993	1	-1.37006
uc007dbk.2	Acbd6	0.121937	1	-3.09318	0.114524	1	-3.09347
uc007dbl.2	Acbd6	0.227787	1	3.35403	0.196924	1	3.35244
uc007dbn.2	Lhx4	0.67025	1	-2.08914	0.673008	1	-2.07825
uc007dbo.1	Qsox1	1	1	-1	1	1	-1
uc007dbp.1	Qsox1	0.980481	1	1.09289	0.967539	1	1.09291
uc007dbq.1	Qsox1	0.0209487	0.46543	14.1686	0.0121916	0.346196	14.1767
uc007dbr.1	Cep350	1	1	5.60352	1	1	5.53937
uc007dbs.2	Cep350	0.18726	1	2.78097	0.175544	1	2.78098
uc007dbu.2	Tor1aip1	1	1	-1	1	1	-1
uc007dbv.2	Tor1aip1	0.971201	1	1.19979	0.964356	1	1.19949
uc007dbw.2	Tor1aip1	1	1	-1	1	1	-1
uc007dbx.2	Tor1aip2	1	1	-1	1	1	-1
uc007dby.2	Tor1aip2	1	1	-1	1	1	-1
uc007dca.2	Tor1aip2	1	1	-1	1	1	-1
uc007dcb.2	Tor1aip2	0.817233	1	1.34471	0.780761	1	1.3451
uc007dcc.2	Tor1aip2	1	1	-1	1	1	-1
uc007dcf.3	Tdrd5	1	1	-1	1	1	-1
uc007dch.1	Nphs2	0.137767	1	-5.20676	0.147915	1	-5.22198
uc007dci.1	Axdnd1	1	1	-1	1	1	-1
uc007dcj.1	Soat1	0.483106	1	-1.45278	0.446208	1	-1.45278
uc007dck.1	Soat1	0.690544	1	1.71129	0.69378	1	1.71177
uc007dcl.2	Abl2	0.256199	1	3.92542	0.253744	1	3.92526
uc007dcn.2	Tor3a	0.487834	1	1.72726	0.435052	1	1.72725
uc007dco.2	Tor3a	0.716729	1	12.6395	0.715011	1	12.6413
uc007dcp.1	Fam20b	1	1	-1	1	1	-1
uc007dcq.1	Fam20b	1	1	-1	1	1	-1
uc007dcr.1	Fam20b	0.298757	1	2.86961	0.26987	1	2.87121
uc007dcs.2	Ralgps2	1	1	3.31996	1	1	3.31959
uc007dcu.2	Ralgps2	1	1	-1	1	1	-1
uc007dcv.2	Ralgps2	0.716729	1	10.6528	0.717363	1	10.6543
uc007dcw.2	Ralgps2	1	1	-1	1	1	-1
uc007dcx.2	Ralgps2	1	1	-1	1	1	-1
uc007dcy.2	Ralgps2	0.115523	1	42.158	0.14298	1	42.0427
uc007dcz.2	Ralgps2	0.101901	1	46.2513	0.108948	1	46.2043
uc007dda.1	Ralgps2	1	1	3.42664	1	1	3.45697
uc007ddb.2	Ralgps2	1	1	-1	1	1	-1
uc007ddc.1	Angptl1	1	1	3.42664	1	1	3.45702
uc007ddd.2	Angptl1	0.0070471	0.238347	-4.8521	0.0767549	0.96391	-4.80987
uc007dde.1	1700057K13Rik	1	1	-1	1	1	-1
uc007ddf.1	1700057K13Rik	1	1	-1	1	1	-1
uc007ddg.2	Rasal2	0.0977596	1	3.61131	0.0521521	0.81726	3.61134
uc007ddh.2	Rasal2	1	1	3.31996	1	1	3.31938
uc007ddi.1	2810025M15Rik	0.296476	1	2.22597	0.236648	1	2.22595
uc007ddj.1	BC026585	0.194998	1	2.81552	0.222238	1	2.81531
uc007ddk.1	BC026585	1	1	-1	1	1	-1
uc007ddl.2	Sec16b	1	1	-1	1	1	-1
uc007ddm.2	Sec16b	0.383077	1	2.50235	0.385413	1	2.50245
uc007ddn.2	Sec16b	0.641254	1	1.85012	0.710016	1	1.84391
uc007ddo.1	Sec16b	0.266028	1	4.75961	0.395589	1	4.72972
uc007ddp.2	Fam5b	1	1	-1	1	1	-1
uc007ddq.2	Fam5b	0.5	1	-14.3542	0.5	1	-14.3542
uc007ddr.3	Astn1	1	1	-1	1	1	-1
uc007dds.3	Astn1	1	1	-1	1	1	-1
uc007ddt.3	Astn1	1	1	-1	1	1	-1
uc007ddu.3	Astn1	1	1	-1	1	1	-1
uc007ddv.1	Pappa2	1	1	1.02621	1	1	1.02689
uc007ddx.1	1600012P17Rik	0.271497	1	-4.90687	0.296832	1	-4.92753
uc007ddy.1	AK016192	0.547435	1	-1.80734	0.561443	1	-1.82469
uc007ddz.1	Rfwd2	0.419771	1	-1.54982	0.381465	1	-1.54979
uc007dea.2	Tnr	0.547435	1	-1.82012	0.550663	1	-1.82554
uc007deb.2	4930523C07Rik	0.580153	1	-1.41569	0.580256	1	-1.4157
uc007dec.2	4930523C07Rik	0.137645	1	-2.3194	0.097137	1	-2.31934
uc007ded.1	4930562F07Rik	1	1	-1	1	1	-1
uc007dee.2	Tnn	0.29751	1	2.21881	0.241356	1	2.21881
uc007def.1	Mrps14	0.457261	1	-1.49016	0.410448	1	-1.49017
uc007deg.2	Cacybp	0.868934	1	-1.03851	0.870588	1	-1.03851
uc007deh.1	Rabgap1l	0.104992	1	-2.50907	0.0929057	1	-2.50899
uc007dei.2	Rabgap1l	8.25845e-11	4.0351e-08	-230.225	1.05333e-10	6.10528e-08	-230.153
uc007dej.2	Rabgap1l	0.887716	1	1.20809	0.862537	1	1.20861
uc007dek.1	Rabgap1l	1	1	-1	1	1	-1
uc007del.2	Rc3h1	0.996619	1	1.06825	0.980935	1	1.06827
uc007dem.2	Serpinc1	0.334065	1	-1.78539	0.319569	1	-1.78475
uc007deo.1	Zbtb37	0.396264	1	3.68224	0.50743	1	3.66473
uc007dep.1	Zbtb37	1	1	-1	1	1	-1
uc007deq.1	Zbtb37	1	1	-1	1	1	-1
uc007der.1	Zbtb37	1	1	-1	1	1	-1
uc007des.1	Zbtb37	1	1	-1	1	1	-1
uc007det.1	Gas5	1	1	-1	1	1	-1
uc007deu.1	Gas5	0.544709	1	1.63321	0.53116	1	1.63328
uc007dev.1	Gas5	1	1	-1	1	1	-1
uc007dew.1	Gas5	1	1	-1	1	1	-1
uc007dex.1	Gas5	1	1	-1	1	1	-1
uc007dey.1	Dars2	1	1	-1.00141	1	1	-1.00154
uc007dez.1	Dars2	0.20124	1	31.465	0.189475	1	31.4714
uc007dfa.2	Cenpl	1	1	-1	1	1	-1
uc007dfb.2	Cenpl	1	1	-1	1	1	-1
uc007dfc.2	Cenpl	1	1	-1	1	1	-1
uc007dfd.2	Cenpl	1	1	-1	1	1	-1
uc007dfe.2	Cenpl	0.371191	1	2.04786	0.30651	1	2.04828
uc007dff.1	Klhl20	0.168205	1	2.96992	0.122817	1	2.97024
uc007dfg.1	Klhl20	1	1	-1	1	1	-1
uc007dfh.1	Klhl20	0.759507	1	-1.17152	0.76079	1	-1.17196
uc007dfi.1	Klhl20	0.0160968	0.397445	-7.98717	0.0204265	0.485419	-8.01044
uc007dfj.2	Ankrd45	0.0688158	0.897916	5.45751	0.182872	1	5.46503
uc007dfl.1	Prdx6	0.596051	1	1.53929	0.545384	1	1.53916
uc007dfm.1	Prdx6	1	1	-1	1	1	-1
uc007dfn.2	Tnfsf4	0.213348	1	5.35239	0.288916	1	5.34276
uc007dfo.2	Tnfsf18	0.374274	1	2.16589	0.462566	1	2.16563
uc007dfp.1	AK181631	0.173533	1	2.904	0.119974	1	2.90403
uc007dfq.1	AK218564	0.397412	1	2.49501	0.379182	1	2.49545
uc007dfr.2	Fasl	1	1	3.31996	1	1	3.31918
uc007dfs.2	Fasl	1	1	-1	1	1	-1
uc007dft.2	Suco	0.260156	1	-1.87542	0.234605	1	-1.87537
uc007dfv.1	AK135878	1	1	-1	1	1	-1
uc007dfw.2	4930558K02Rik	1	1	3.42664	1	1	3.45706
uc007dfx.1	Pigc	0.731394	1	-1.37788	0.731585	1	-1.3779
uc007dfy.1	Pigc	1	1	-1	1	1	-1
uc007dfz.1	Dnm3	0.540155	1	-2.53463	0.556325	1	-2.49322
uc007dga.2	Dnm3	1	1	-1	1	1	-1
uc007dgb.2	Dnm3	1	1	-1	1	1	-1
uc007dgc.1	2810442N19Rik	0.298757	1	2.90016	0.264761	1	2.90148
uc007dgd.1	Dnm3	1	1	1.1049	1	1	1.1047
uc007dge.1	Dnm3	0.431263	1	3.63898	0.41657	1	3.63995
uc007dgf.1	Dnm3os	0.377302	1	1.97618	0.375526	1	1.97618
uc007dgg.2	Dnm3	0.473408	1	17.1392	0.470316	1	17.145
uc007dgh.1	Mettl13	1	1	3.33413	1	1	3.33071
uc007dgi.1	Mettl13	0.0603159	0.842811	5.87258	0.0543833	0.838601	5.87339
uc007dgj.1	Mettl13	0.357481	1	2.34656	0.322475	1	2.34795
uc007dgk.1	Vamp4	0.101737	1	-2.53118	0.0800341	0.974812	-2.53116
uc007dgl.1	Vamp4	0.270866	1	-1.85706	0.218945	1	-1.85693
uc007dgm.2	Myoc	3.00384e-08	7.46185e-06	-25.9039	0.000209192	0.0184867	-25.8002
uc007dgn.2	7420461P10Rik	0.148967	1	-8.08618	0.164071	1	-8.03008
uc007dgo.1	Prrc2c	0.716729	1	12.492	0.840267	1	12.253
uc007dgp.1	Prrc2c	1	1	-1	1	1	-1
uc007dgq.1	Prrc2c	1	1	-1	1	1	-1
uc007dgr.1	Prrc2c	0.0112577	0.312765	10.6794	0.00669225	0.238488	10.6798
uc007dgs.1	Prrc2c	1	1	-1	1	1	-1
uc007dgt.1	Prrc2c	1	1	-1	1	1	-1
uc007dgu.1	Prrc2c	1	1	-1	1	1	-1
uc007dgv.1	Fmo4	0.731394	1	-1.37337	0.729483	1	-1.37231
uc007dgw.1	Fmo4	0.5	1	-14.3542	0.5	1	-14.3542
uc007dgx.1	Fmo1	0.0207925	0.463877	-3.76287	0.0258523	0.535528	-3.76238
uc007dgy.1	Fmo1	0.0802095	0.967269	-3.48724	0.0815974	0.984628	-3.48659
uc007dgz.1	Fmo2	1	1	-1	1	1	-1
uc007dha.1	Fmo2	0.894478	1	-1.13911	0.879805	1	-1.14291
uc007dhb.1	Fmo2	0.848942	1	-4.18901	0.839794	1	-4.1585
uc007dhd.1	Fmo6	1	1	-1	1	1	-1
uc007dhe.1	Fmo3	0.731394	1	-1.72967	0.729404	1	-1.71692
uc007dhf.1	Fmo3	1	1	-1	1	1	-1
uc007dhg.2	4921528O07Rik	1	1	3.31996	1	1	3.31898
uc007dhh.1	Prrx1	1	1	-1	1	1	-1
uc007dhi.1	Prrx1	1	1	-1	1	1	-1
uc007dhj.1	AK038736	0.488403	1	-1.4638	0.466472	1	-1.46336
uc007dhk.1	Prrx1	0.908905	1	1.16082	0.90912	1	1.16082
uc007dhl.1	Gorab	1	1	-1	1	1	-1
uc007dhm.1	Gorab	1	1	1.02187	1	1	1.01495
uc007dhn.1	Gorab	1	1	-1	1	1	-1
uc007dho.1	Kifap3	0.111899	1	3.71156	0.0663098	0.892771	3.71174
uc007dhp.1	Kifap3	1	1	-1	1	1	-1
uc007dhq.1	Scyl3	1	1	-1	1	1	-1
uc007dhr.1	Scyl3	1	1	1.68361	1	1	1.68313
uc007dhs.1	BC055324	0.252384	1	3.14471	0.262081	1	3.14405
uc007dht.1	Scyl3	0.153769	1	5.0804	0.149412	1	5.08094
uc007dhu.1	BC055324	0.266028	1	4.79409	0.247485	1	4.79488
uc007dhv.2	2810422O20Rik	1	1	-1	1	1	-1
uc007dhw.2	2810422O20Rik	0.473408	1	15.9244	0.520707	1	16.1403
uc007dhx.1	Sele	0.0612483	0.852415	-3.46894	0.0663267	0.892771	-3.46619
uc007dhy.2	Sell	1	1	-1	1	1	-1
uc007dhz.2	Selp	0.0453259	0.745192	-3.25932	0.0702995	0.925652	-3.25439
uc007dib.2	Gm16548	1.85101e-09	6.43727e-07	-132.475	5.14799e-08	1.47031e-05	-132.548
uc007dic.1	F5	7.34239e-09	2.19237e-06	-31.7917	9.67865e-08	2.56597e-05	-31.747
uc007did.1	Slc19a2	0.900688	1	10.1241	0.921168	1	10.0496
uc007die.1	Slc19a2	1	1	-1	1	1	-1
uc007dif.2	4930455F23Rik	0.581336	1	-1.32974	0.550745	1	-1.3297
uc007dig.1	Blzf1	0.900688	1	10.157	0.908682	1	10.1297
uc007dih.1	Blzf1	1	1	-1	1	1	-1
uc007dii.2	Blzf1	1	1	-1	1	1	-1
uc007dik.1	Nme7	0.052271	0.768045	60.5767	0.0725826	0.94004	60.6246
[truncated: 57,123 more rows]

## Sheet: Canine
Supplementary Table 4C: Canine		AGGRESSIVE vs NONAGGRESSIVE						AGGRESSIVE vs NORMAL BONE
Geneid	Gene Name	PValue_common_aggvsnonagg	FDR_common_aggvsnonagg	FC_common_aggvsnonagg	PValue_tagwise_aggvsnonagg	FDR_tagwise_aggvsnonagg	FC_tagwise_aggvsnonagg	PValue_common_aggvsnormal	FDR_common_aggvsnormal	FC_common_aggvsnormal	PValue_tagwise_aggvsnormal	FDR_tagwise_aggvsnormal	FC_tagwise_aggvsnormal
ENSCAFT00000000001	ENPP1	0.300668	1	-2.50894	0.124586	1	-2.50904	0.296103	1	4.03285	0.0981797	1	4.0328
ENSCAFT00000000003	NA	0.430545	1	-2.10077	0.520185	1	-2.12422	0.618835	1	-1.5444	0.652366	1	-1.54514
ENSCAFT00000000005	ENPP3	1	1	1	1	1	1	1	1	-1	1	1	-1
ENSCAFT00000000006	PARD6G	0.414612	1	2.05585	0.409021	1	2.05545	0.519726	1	2.4185	0.51281	1	2.41851
ENSCAFT00000000007	NA	1	1	1	1	1	1	1	1	-1	1	1	-1
ENSCAFT00000000008	ADNP2	0.732905	1	1.34997	0.624388	1	1.34941	0.661658	1	-1.41167	0.584433	1	-1.41163
ENSCAFT00000000009	TXNL4A	0.856388	1	-1.1718	0.803207	1	-1.17169	0.47666	1	2.61616	0.288292	1	2.61611
ENSCAFT00000000011	PQLC1	0.99244	1	-1.0106	0.990082	1	-1.01167	0.439008	1	-2.0061	0.337766	1	-2.00603
ENSCAFT00000000012	CTDP1	0.412075	1	2.06446	0.352803	1	2.06247	0.830135	1	-1.11352	0.829891	1	-1.11349
ENSCAFT00000000013	NFATC1	0.0117112	0.296185	16.698	0.0533852	1	16.4498	0.153546	1	8.081	0.314676	1	8.07501
ENSCAFT00000000014	ATP9B	1	1	7.41651	1	1	7.31475	0.973008	1	8.67595	1	1	8.55396
ENSCAFT00000000017	SALL3	0.0353965	0.568703	-8.14433	0.203875	1	-8.22002	0.333768	1	6.38128	0.616869	1	6.41432
ENSCAFT00000000021	NA	0.444155	1	-2.04242	0.510181	1	-2.04694	0.777363	1	1.66096	0.835201	1	1.66143
ENSCAFT00000000022	GALR1	0.529182	1	3.5026	0.667659	1	3.70232	0.423357	1	23.6783	0.683932	1	23.4198
ENSCAFT00000000024	MBP	1	1	1	1	1	1	1	1	-1	1	1	-1
ENSCAFT00000000025	MBP	0.539161	1	-1.75374	0.594201	1	-1.75354	0.0313888	0.618748	214.358	0.0602255	0.904866	214.27
ENSCAFT00000000028	NA	0.416498	1	2.07078	0.411693	1	2.07076	0.519595	1	-1.76091	0.516659	1	-1.76089
ENSCAFT00000000033	ZNF516	0.0172338	0.371315	15.7786	0.0635675	1	16.4301	0.374117	1	-2.31981	0.470049	1	-2.32261
ENSCAFT00000000035	ZADH2	0.915543	1	1.09842	0.879392	1	1.09845	0.945139	1	1.22816	0.853219	1	1.22813
ENSCAFT00000000037	ZNF407	0.60548	1	1.58194	0.538719	1	1.58185	0.435113	1	-2.01997	0.371776	1	-2.01981
ENSCAFT00000000039	CNDP1	0.0268156	0.479567	-12.114	0.0807657	1	-12.2936	0.226558	1	-4.47228	0.314898	1	-4.47019
ENSCAFT00000000040	CNDP2	0.986147	1	-1.01587	0.981132	1	-1.01621	0.949873	1	1.06014	0.988456	1	1.06014
ENSCAFT00000000043	FAM69C	0.0866158	0.977533	-4.9278	0.136557	1	-4.93947	0.258347	1	-2.9607	0.312827	1	-2.96256
ENSCAFT00000000044	CYB5A	0.580834	1	-1.62477	0.461285	1	-1.62507	0.936254	1	1.04052	0.968739	1	1.04052
ENSCAFT00000000045	RPL34	0.276065	1	-2.63907	0.158399	1	-2.63858	0.470625	1	2.65331	0.317469	1	2.6532
ENSCAFT00000000046	TIMM21	0.745265	1	1.32954	0.661422	1	1.32861	0.764674	1	1.59537	0.632954	1	1.59535
ENSCAFT00000000047	FBXO15	0.732206	1	1.40724	0.773554	1	1.41014	0.381749	1	3.72906	0.488167	1	3.72846
ENSCAFT00000000048	NA	0.646422	1	1.49634	0.525531	1	1.49557	0.861656	1	-1.06513	0.868431	1	-1.06515
ENSCAFT00000000049	NETO1	0.0969395	0.997657	5.23228	0.161285	1	5.13287	0.00866872	0.330008	542.567	0.026501	0.550872	542.576
ENSCAFT00000000050	CBLN2	0.0951979	0.984392	32.7404	0.199788	1	32.5702	0.616297	1	-1.718	0.668105	1	-1.72705
ENSCAFT00000000051	NA	0.393176	1	2.13314	0.288852	1	2.13004	1	1	1.04412	1	1	1.04408
ENSCAFT00000000052	NA	0.171661	1	-25.0287	0.328705	1	-29.3605	1	1	-1	1	1	-1
ENSCAFT00000000053	NA	0.256146	1	-3.24429	0.372449	1	-3.30287	0.942828	1	1.65097	1	1	1.65296
ENSCAFT00000000054	NA	0.851688	1	1.17844	0.825221	1	1.17693	0.304059	1	-2.61324	0.237538	1	-2.61311
ENSCAFT00000000055	RTTN	0.707755	1	-1.39165	0.623945	1	-1.39102	0.516529	1	2.43694	0.359887	1	2.43705
ENSCAFT00000000056	CD226	1	1	-1.04671	1	1	-1.02549	0.204947	1	50.9553	0.336837	1	50.8487
ENSCAFT00000000060	CCDC102B	0.320962	1	2.69956	0.503835	1	2.62792	0.0394912	0.703262	36.471	0.183275	1	36.5095
ENSCAFT00000000061	NA	0.761443	1	1.39317	0.812877	1	1.42306	0.501949	1	3.53855	0.645861	1	3.54535
ENSCAFT00000000062	NA	0.725153	1	1.36419	0.672071	1	1.36266	0.434284	1	2.87502	0.323139	1	2.87492
ENSCAFT00000000063	TMX3	0.648439	1	1.4924	0.567241	1	1.4894	0.213449	1	-3.26557	0.126853	1	-3.26559
ENSCAFT00000000064	NA	0.795012	1	1.44252	0.846689	1	1.51951	0.085812	1	-5.89056	0.200039	1	-5.90979
ENSCAFT00000000065	NA	0.673215	1	1.46517	0.675391	1	1.46514	0.663695	1	1.8967	0.66718	1	1.89671
ENSCAFT00000000067	DSEL	0.123529	1	4.14147	0.039242	1	4.14	0.03032	0.607185	-8.76102	0.00410714	0.167352	-8.76072
ENSCAFT00000000068	NA	0.889471	1	1.1637	0.897074	1	1.16362	0.466065	1	2.75221	0.508631	1	2.75227
ENSCAFT00000000070	NA	0.645665	1	1.49476	0.59597	1	1.49279	0.441986	1	-1.99723	0.389205	1	-1.99722
ENSCAFT00000000071	NA	1	1	1	1	1	1	1	1	-1	1	1	-1
ENSCAFT00000000073	NA	0.923552	1	-1.08755	0.899353	1	-1.08754	0.309554	1	3.87618	0.158456	1	3.87617
ENSCAFT00000000075	CDH19	0.00653224	0.211494	-20.681	0.058343	1	-20.904	0.500306	1	20.932	0.656767	1	20.9809
ENSCAFT00000000076	CDH7	0.00925759	0.256161	-15.2143	0.0779282	1	-15.4443	0.50226	1	4.57507	0.694881	1	4.54692
ENSCAFT00000000078	SERPINB8	0.651472	1	-1.4875	0.528697	1	-1.48666	0.47219	1	2.65415	0.276392	1	2.65416
ENSCAFT00000000079	SERPINB7	0.0256479	0.467836	-23.7615	0.098503	1	-24.7097	1	1	4.86995	1	1	4.82948
ENSCAFT00000000080	SERPINB10	0.948583	1	-1.06262	0.944055	1	-1.06267	0.0572916	0.8267	16.1513	0.0371565	0.680799	16.1508
ENSCAFT00000000083	SERPINB2	0.74187	1	-1.40075	0.785554	1	-1.39933	0.296139	1	4.83482	0.410525	1	4.83108
ENSCAFT00000000084	SERPINB11	0.596279	1	-1.67997	0.667543	1	-1.69602	0.111561	1	80.5873	0.19692	1	80.62
ENSCAFT00000000087	SERPINB13	0.419267	1	3.2735	0.515384	1	3.15441	0.204947	1	48.8863	0.331174	1	48.9345
ENSCAFT00000000088	SERPINB12	1	1	-1.34589	1	1	-1.29774	1	1	-1.89766	0.963797	1	-1.91413
ENSCAFT00000000089	ITGA7	1	1	1	1	1	1	1	1	-1	1	1	-1
ENSCAFT00000000090	ITGA7	0.262587	1	3.07106	0.440212	1	3.27955	0.37503	1	4.59116	0.616803	1	4.57654
ENSCAFT00000000098	NA	0.495972	1	-1.82182	0.357525	1	-1.82152	0.325847	1	3.70955	0.159912	1	3.70947
ENSCAFT00000000100	RDH5	0.88067	1	-1.142	0.855349	1	-1.14124	0.935146	1	1.25095	0.884798	1	1.25097
ENSCAFT00000000104	NABP2	1	1	1	1	1	1	1	1	-1	1	1	-1
ENSCAFT00000000107	NA	0.310086	1	-6.77789	0.354388	1	-6.89513	1	1	5.02639	1	1	5.06696
ENSCAFT00000000112	CD63	0.918004	1	1.09421	0.889444	1	1.09421	0.698628	1	1.76484	0.550456	1	1.76483
ENSCAFT00000000114	GDF11	0.574501	1	10.5716	0.674692	1	10.4247	0.751906	1	12.4492	0.927085	1	12.2727
ENSCAFT00000000116	VPS4B	0.772763	1	1.28793	0.70848	1	1.28687	0.933854	1	1.03667	0.962522	1	1.03666
ENSCAFT00000000117	KDSR	0.777505	1	1.28212	0.67819	1	1.28229	0.756939	1	-1.23182	0.714224	1	-1.23182
ENSCAFT00000000118	BCL2	1	1	1	1	1	1	1	1	-1	1	1	-1
ENSCAFT00000000120	SARNP	0.901334	1	1.11525	0.865541	1	1.11551	0.478768	1	2.60497	0.295983	1	2.60491
ENSCAFT00000000121	NA	0.702148	1	1.39796	0.646363	1	1.39582	0.660474	1	-1.41481	0.62451	1	-1.41478
ENSCAFT00000000122	NA	0.949649	1	1.05922	0.930412	1	1.05891	1	1	1.02027	1	1	1.02027
ENSCAFT00000000123	PHLPP1	0.601216	1	1.58771	0.510222	1	1.58914	0.877506	1	1.35289	0.802799	1	1.35296
ENSCAFT00000000124	NA	0.590238	1	1.6105	0.49577	1	1.60879	0.978816	1	1.17161	0.928862	1	1.17156
ENSCAFT00000000125	TMEM198	0.394953	1	2.12465	0.232309	1	2.12595	0.883517	1	1.33919	0.773129	1	1.33917
ENSCAFT00000000126	ZCCHC2	0.187718	1	3.27366	0.207995	1	3.2773	0.400063	1	-2.15466	0.416137	1	-2.15473
ENSCAFT00000000127	MMP19	0.123589	1	4.03448	0.153143	1	4.04446	0.27775	1	4.36232	0.323283	1	4.36241
ENSCAFT00000000128	TNFRSF11A	1	1	1	1	1	1	0.666667	1	-9.2415	0.666667	1	-9.2415
ENSCAFT00000000129	WIBG	0.784358	1	-1.27133	0.712487	1	-1.27094	0.833918	1	1.43878	0.72243	1	1.43873
ENSCAFT00000000131	DGKA	0.668141	1	1.45715	0.539536	1	1.45615	0.217973	1	-3.22075	0.0902218	1	-3.22072
ENSCAFT00000000132	PMEL17	0.903903	1	1.13116	0.91694	1	1.13236	0.538392	1	2.40721	0.620143	1	2.40638
ENSCAFT00000000134	KIAA1468	0.737042	1	1.34443	0.655177	1	1.34238	0.294863	1	-2.66481	0.181266	1	-2.66471
ENSCAFT00000000136	PPIAP1	0.627663	1	1.53336	0.503122	1	1.53411	0.723137	1	1.69999	0.569213	1	1.69992
ENSCAFT00000000137	PIGN	1	1	1	1	1	1	1	1	-1	1	1	-1
ENSCAFT00000000140	CDK2	0.370789	1	2.20932	0.321791	1	2.20641	0.385033	1	3.21513	0.323505	1	3.21509
ENSCAFT00000000141	CDH20	0.000200397	0.0454423	-77.4934	0.00838254	1	-77.1532	0.751906	1	13.2696	0.852494	1	13.4034
ENSCAFT00000000142	RAB5B	0.458312	1	1.92549	0.372285	1	1.92192	0.253018	1	-2.94058	0.180362	1	-2.94052
ENSCAFT00000000143	SUOX	0.94375	1	1.0649	0.918147	1	1.06509	1	1	1.04929	1	1	1.04929
ENSCAFT00000000144	NA	0.000103451	0.0374288	-192.335	0.010383	1	-195.494	1	1	4.86995	1	1	4.82239
ENSCAFT00000000145	MC4R	0.522394	1	-1.9705	0.652788	1	-1.93271	0.126986	1	74.1718	0.254125	1	74.0673
ENSCAFT00000000149	CCBE1	0.670028	1	-1.46009	0.656515	1	-1.46056	0.321815	1	-2.51987	0.305084	1	-2.51978
ENSCAFT00000000153	LMAN1	0.338935	1	2.33595	0.180195	1	2.33434	0.552076	1	-1.66381	0.447142	1	-1.66384
ENSCAFT00000000154	CPLX4	0.171661	1	-25.2876	0.211956	1	-26.3986	1	1	-1	1	1	-1
ENSCAFT00000000155	RAX	0.109974	1	-4.46765	0.147791	1	-4.46806	0.133406	1	14.5734	0.175803	1	14.5787
ENSCAFT00000000157	GRP	0.347891	1	-2.38257	0.461945	1	-2.41473	0.0667099	0.898435	120.161	0.157621	1	120.054
ENSCAFT00000000158	SEC11C	0.387704	1	-2.14667	0.199891	1	-2.14656	0.534202	1	2.33946	0.305878	1	2.33944
ENSCAFT00000000159	ERBB3	0.285504	1	-2.73959	0.363808	1	-2.753	0.960632	1	1.22845	0.999249	1	1.22756
ENSCAFT00000000160	NA	0.74187	1	-1.40317	0.79076	1	-1.40399	0.0457454	0.746617	163.261	0.105894	1	163.099
ENSCAFT00000000162	ZNF532	0.178146	1	3.35577	0.114463	1	3.35403	0.340008	1	3.57874	0.246385	1	3.5788
ENSCAFT00000000163	NA	0.460568	1	1.91644	0.324858	1	1.91618	0.410342	1	3.01104	0.24106	1	3.01103
ENSCAFT00000000165	ZC3H10	0.783932	1	-1.27693	0.769488	1	-1.27774	0.846551	1	-1.08997	0.847899	1	-1.08998
ENSCAFT00000000166	MALT1	0.744526	1	1.34106	0.699023	1	1.3422	0.191185	1	-3.49549	0.12854	1	-3.49514
ENSCAFT00000000168	NA	0.236505	1	-3.02076	0.305339	1	-3.0238	0.844278	1	1.5184	0.891224	1	1.51922
ENSCAFT00000000169	ALPK2	0.936878	1	-1.06297	0.961408	1	-1.04143	4.96663e-06	0.0296845	-242.886	2.85942e-08	4.68892e-05	-243.168
ENSCAFT00000000170	ESYT1	1	1	1	1	1	1	1	1	-1	1	1	-1
ENSCAFT00000000173	SMARCC2	0.588986	1	1.60792	0.489336	1	1.60688	0.668821	1	-1.39647	0.622078	1	-1.39644
ENSCAFT00000000176	MYL6B	0.0740513	0.886953	-5.14469	0.046984	1	-5.14459	0.154743	1	6.89196	0.107506	1	6.89193
ENSCAFT00000000182	MYL1	1	1	-1.19847	1	1	-1.10854	0.423357	1	25.4337	0.626081	1	25.6014
ENSCAFT00000000183	RNF41	0.614596	1	1.55725	0.487478	1	1.55714	0.712393	1	1.72945	0.556316	1	1.7294
ENSCAFT00000000184	SLC39A5	0.729875	1	-1.36113	0.702439	1	-1.36039	0.851285	1	1.41822	0.816949	1	1.41816
ENSCAFT00000000185	ANKRD52	0.0207165	0.418589	9.27605	0.017758	1	9.27345	0.177667	1	-3.64155	0.168309	1	-3.64149
ENSCAFT00000000188	CS	0.59764	1	1.58959	0.518228	1	1.58841	0.389899	1	-2.19214	0.311822	1	-2.19211
ENSCAFT00000000190	NA	0.884329	1	1.13581	0.849772	1	1.13584	0.269568	1	4.36719	0.132359	1	4.36717
ENSCAFT00000000197	PAN2	0.364697	1	2.23706	0.253382	1	2.23587	0.806604	1	-1.15051	0.797777	1	-1.15044
ENSCAFT00000000198	IL23A	0.648366	1	1.51078	0.675688	1	1.51084	0.792434	1	-1.18153	0.794383	1	-1.18171
ENSCAFT00000000200	NEDD4L	0.900239	1	1.10878	0.915106	1	1.12324	0.094558	1	-5.3335	0.149777	1	-5.33511
ENSCAFT00000000201	NA	0.511309	1	1.78334	0.38514	1	1.78169	0.569214	1	-1.62045	0.488751	1	-1.62042
ENSCAFT00000000202	APOF	0.685532	1	1.47996	0.720018	1	1.48001	0.0777192	0.974637	16.9812	0.122741	1	16.9796
ENSCAFT00000000203	ATP8B1	0.803767	1	1.24381	0.731814	1	1.24371	0.0534234	0.797057	-6.73682	0.00910151	0.280691	-6.73659
ENSCAFT00000000206	TIMELESS	0.574501	1	10.5716	0.666718	1	10.4323	1	1	1.3471	1	1	1.32899
ENSCAFT00000000207	NARS	0.688845	1	1.42046	0.580319	1	1.42016	0.471124	1	-1.89668	0.354266	1	-1.89669
ENSCAFT00000000209	FECH	0.894651	1	-1.12768	0.880142	1	-1.12865	0.685877	1	-1.36607	0.665747	1	-1.36606
ENSCAFT00000000210	ONECUT2	0.580036	1	-2.16884	0.711991	1	-2.4057	1	1	-1.07898	1	1	-1.09158
ENSCAFT00000000211	MIP	0.0427055	0.648151	-9.98608	0.109269	1	-10.1624	1	1	-1.05934	1	1	-1.06278
ENSCAFT00000000212	ST8SIA3	0.0227874	0.431545	-12.9765	0.181857	1	-13.3186	1	1	1.43588	1	1	1.45781
ENSCAFT00000000213	SPRYD4	0.972235	1	1.03304	0.96534	1	1.03257	0.759594	1	1.61092	0.662743	1	1.61082
ENSCAFT00000000215	GLS2	0.704584	1	1.4062	0.71051	1	1.40679	0.611533	1	2.07951	0.622717	1	2.07952
ENSCAFT00000000216	ARPC3	0.863471	1	1.16266	0.797479	1	1.1626	0.74155	1	1.6514	0.553553	1	1.65139
ENSCAFT00000000217	RBMS2	0.987155	1	1.01615	0.983031	1	1.01612	0.809198	1	-1.14941	0.798548	1	-1.14943
ENSCAFT00000000220	BAZ2A	1	1	1	1	1	1	1	1	-1	1	1	-1
ENSCAFT00000000221	WDR7	1	1	1	1	1	1	1	1	-1	1	1	-1
ENSCAFT00000000223	WDR7	0.711445	1	-1.65989	0.761765	1	-1.82926	0.742694	1	-1.58256	0.751998	1	-1.58868
ENSCAFT00000000224	ATP5B	0.535889	1	1.72344	0.381062	1	1.72337	0.745146	1	1.64148	0.585044	1	1.64147
ENSCAFT00000000227	TXNL1	0.605391	1	-1.57903	0.540151	1	-1.57806	0.414755	1	3.00402	0.312913	1	3.00385
ENSCAFT00000000230	NACA	0.971918	1	-1.03176	0.961165	1	-1.03141	0.806798	1	1.49747	0.673466	1	1.49742
ENSCAFT00000000231	PRIM1	0.934534	1	1.07585	0.928796	1	1.07496	0.480353	1	2.61373	0.430396	1	2.61369
ENSCAFT00000000232	TCF4	0.037314	0.589996	-8.0193	0.112704	1	-8.14736	0.337742	1	-3.00321	0.431766	1	-3.00771
ENSCAFT00000000233	CCDC68	0.787678	1	1.27905	0.812725	1	1.28322	0.0179068	0.462795	323.339	0.0363997	0.671876	323.303
ENSCAFT00000000234	CCDC68	1	1	1	1	1	1	1	1	-1	1	1	-1
ENSCAFT00000000235	HSD17B6	0.300277	1	-2.53396	0.20106	1	-2.53399	0.189402	1	-3.52421	0.113944	1	-3.52418
ENSCAFT00000000237	RAB27B	0.238621	1	2.88704	0.328874	1	2.90739	0.00553378	0.26846	746.781	0.0209152	0.473866	746.959
ENSCAFT00000000238	C18orf54	0.754619	1	1.3195	0.691817	1	1.31828	0.587908	1	-1.57895	0.524885	1	-1.57897
ENSCAFT00000000239	STARD6	0.926777	1	1.08631	0.911092	1	1.08576	0.623145	1	-1.50028	0.579092	1	-1.50028
ENSCAFT00000000241	SDR9C7	0.361751	1	-15.8328	0.44004	1	-19.2339	1	1	-1	1	1	-1
ENSCAFT00000000242	POLI	0.874503	1	-1.15062	0.828384	1	-1.15078	0.90671	1	-1.00309	0.930954	1	-1.00313
ENSCAFT00000000245	RDH16	0.00448461	0.171219	-16.6866	0.00117096	0.672941	-16.6824	0.187269	1	6.58534	0.126173	1	6.58436
ENSCAFT00000000247	NA	0.399876	1	2.12522	0.451319	1	2.13254	0.513282	1	-1.79031	0.54357	1	-1.79064
ENSCAFT00000000248	NA	0.717509	1	-2.3742	0.771086	1	-2.23057	0.973008	1	8.89915	1	1	8.90499
ENSCAFT00000000249	TAC3	0.0172338	0.371315	-14.8618	0.0850137	1	-15.1884	1	1	1.40569	1	1	1.41135
ENSCAFT00000000252	MYO1H	0.110969	1	-6.67648	0.216536	1	-6.6851	0.973008	1	8.67595	1	1	8.60014
ENSCAFT00000000253	MYO1A	0.0951979	0.984392	29.3024	0.304611	1	29.0325	0.85812	1	1.99327	1	1	1.97474
ENSCAFT00000000254	DCC	0.786568	1	1.19383	0.857338	1	1.29008	0.500306	1	19.9449	0.739554	1	19.7109
ENSCAFT00000000256	TMEM194A	0.702791	1	1.39904	0.593899	1	1.39843	0.75807	1	-1.23011	0.7233	1	-1.23006
ENSCAFT00000000259	HSD17B4	0.875311	1	-1.1475	0.831255	1	-1.14731	0.93881	1	1.24083	0.858955	1	1.24078
ENSCAFT00000000260	NAB2	0.577058	1	1.63368	0.448713	1	1.63123	0.435839	1	-2.01811	0.318337	1	-2.01807
ENSCAFT00000000261	HSD17B4	0.574501	1	-7.53497	0.68897	1	-9.33272	1	1	-1	1	1	-1
ENSCAFT00000000262	MEX3C	0.310582	1	3.30939	0.424739	1	3.30136	0.432703	1	-2.15936	0.512331	1	-2.16361
ENSCAFT00000000266	MADH4	0.643325	1	1.50219	0.536592	1	1.50015	0.58939	1	-1.57204	0.509586	1	-1.572
ENSCAFT00000000267	TNFAIP8	1	1	1.30135	1	1	1.35518	0.973008	1	8.67595	1	1	8.57695
ENSCAFT00000000268	ELAC1	0.555615	1	1.68527	0.440415	1	1.68348	0.589816	1	-1.57204	0.51854	1	-1.57205
ENSCAFT00000000269	STAT6	0.81447	1	1.22811	0.771693	1	1.2275	0.451936	1	-1.96071	0.375502	1	-1.96068
ENSCAFT00000000270	ME2	0.794346	1	-1.25719	0.700013	1	-1.25738	0.661484	1	-1.41164	0.576215	1	-1.41164
ENSCAFT00000000273	DMXL1	0.622231	1	1.54239	0.517806	1	1.54182	0.406805	1	-2.12487	0.301866	1	-2.12477
ENSCAFT00000000275	MRO	1	1	1	1	1	1	1	1	-1	1	1	-1
ENSCAFT00000000276	MC2R	1	1	1	1	1	1	1	1	-1	1	1	-1
ENSCAFT00000000277	MC5R	1	1	1	1	1	1	1	1	-1	1	1	-1
ENSCAFT00000000278	NA	0.857707	1	-1.17044	0.810501	1	-1.17039	0.770387	1	-1.21091	0.744621	1	-1.21097
ENSCAFT00000000281	FAM210A	0.836896	1	1.19817	0.798877	1	1.1967	0.534663	1	-1.71214	0.464409	1	-1.71222
ENSCAFT00000000283	NA	0.171661	1	20.5423	0.331048	1	20.4997	0.586657	1	-2.07005	0.636211	1	-2.0744
ENSCAFT00000000284	NA	1	1	-5.69907	1	1	-5.46345	1	1	-1	1	1	-1
ENSCAFT00000000285	NA	0.387212	1	-2.1479	0.262135	1	-2.14788	0.592436	1	2.10496	0.447736	1	2.10496
ENSCAFT00000000291	NA	0.852069	1	1.18046	0.823455	1	1.18054	0.648063	1	-1.44295	0.61223	1	-1.44306
ENSCAFT00000000292	MOXD1	0.0871523	0.980819	4.85458	0.049639	1	4.86348	0.0339587	0.642293	23.2816	0.0137037	0.366299	23.2809
ENSCAFT00000000293	STX7	0.73752	1	-1.34143	0.619488	1	-1.34151	0.943436	1	1.23	0.841134	1	1.22999
ENSCAFT00000000295	LRP1	1	1	1	1	1	1	1	1	-1	1	1	-1
ENSCAFT00000000296	TAAR5	1	1	1	1	1	1	1	1	-1	1	1	-1
ENSCAFT00000000297	VNN1	0.10292	1	-4.57571	0.116959	1	-4.57824	0.504222	1	-1.86376	0.516501	1	-1.86381
ENSCAFT00000000298	SLC18B1	0.302719	1	-2.50531	0.157665	1	-2.50473	0.58693	1	2.14797	0.410154	1	2.14796
ENSCAFT00000000299	RPS12	0.566359	1	-1.65494	0.470409	1	-1.65493	0.384431	1	3.19582	0.248804	1	3.19582
ENSCAFT00000000301	NA	0.445879	1	-1.96037	0.287566	1	-1.96067	0.800377	1	1.51146	0.663981	1	1.5114
ENSCAFT00000000302	NA	1	1	1.30135	1	1	1.35523	0.973008	1	8.67595	1	1	8.57687
ENSCAFT00000000305	INHBC	1	1	-1.34589	1	1	-1.29928	1	1	4.86995	1	1	4.82929
ENSCAFT00000000309	SEMA6A	0.725712	1	-1.35871	0.748849	1	-1.35984	0.00199678	0.181945	1534.34	0.00460414	0.178921	1534.26
ENSCAFT00000000312	NA	0.195886	1	-4.14899	0.329282	1	-4.06073	0.687514	1	3.04381	0.804122	1	3.03638
ENSCAFT00000000313	SHMT2	0.257325	1	2.74581	0.111862	1	2.74434	0.116719	1	-4.57395	0.0323507	0.623722	-4.57399
ENSCAFT00000000314	EYA4	0.171661	1	21.4331	0.283281	1	21.5653	0.423357	1	25.4337	0.610169	1	25.5924
ENSCAFT00000000319	NDUFA4L2	0.161794	1	3.54901	0.0840768	1	3.55443	0.0908833	1	-5.20692	0.0402021	0.71342	-5.20711
ENSCAFT00000000321	NA	0.243502	1	-2.84787	0.15801	1	-2.84844	0.168232	1	6.89041	0.0871353	1	6.89095
ENSCAFT00000000323	STAC3	1	1	-1.01597	1	1	-1.24233	1	1	-1.06519	1	1	-1.08042
ENSCAFT00000000324	AP3S1	1	1	1	1	1	1	1	1	-1	1	1	-1
ENSCAFT00000000325	ATG12	0.763424	1	-1.30512	0.707937	1	-1.30634	0.710213	1	-1.31875	0.679118	1	-1.31879
ENSCAFT00000000326	NA	0.717509	1	-1.64855	0.760703	1	-1.71867	0.214744	1	-5.66897	0.302547	1	-5.6659
ENSCAFT00000000327	ATG12	1	1	1	1	1	1	1	1	-1	1	1	-1
ENSCAFT00000000328	TCF21	1	1	1.36944	1	1	1.46449	1	1	1.75331	1	1	1.73211
ENSCAFT00000000329	CDO1	0.696585	1	-1.40867	0.582962	1	-1.40922	0.598901	1	2.08674	0.408653	1	2.08669
ENSCAFT00000000331	TMED7	0.955775	1	1.04547	0.957591	1	1.04632	0.76749	1	-1.22314	0.769677	1	-1.22317
ENSCAFT00000000332	TBPL1	0.210277	1	-3.09969	0.185614	1	-3.09854	0.757784	1	1.63726	0.734709	1	1.63723
ENSCAFT00000000333	FEM1C	0.636034	1	1.51619	0.605612	1	1.51413	0.574096	1	-1.61439	0.552021	1	-1.61436
ENSCAFT00000000334	AK3	1	1	1	1	1	1	1	1	-1	1	1	-1
ENSCAFT00000000335	NA	0.647454	1	-1.49417	0.526011	1	-1.49414	0.669691	1	1.84997	0.500885	1	1.84992
ENSCAFT00000000337	CCDC112	0.661598	1	-1.47051	0.560352	1	-1.4719	0.535828	1	-1.70993	0.446007	1	-1.70994
ENSCAFT00000000338	SLC2A12	0.894668	1	-1.14781	0.896954	1	-1.14719	0.196372	1	-3.44833	0.204906	1	-3.4483
ENSCAFT00000000341	PGGT1B	0.880701	1	-1.1446	0.865709	1	-1.14375	0.863187	1	-1.06748	0.867412	1	-1.0675
ENSCAFT00000000342	SGK	1	1	-1.05151	0.939838	1	-1.10061	0.204947	1	49.305	0.356879	1	49.3987
ENSCAFT00000000344	R3HDM2	1	1	1	1	1	1	1	1	-1	1	1	-1
ENSCAFT00000000346	TRIM36	0.608535	1	-1.57403	0.589913	1	-1.57317	0.337134	1	-2.44165	0.317322	1	-2.44172
ENSCAFT00000000351	KCNN2	0.662568	1	-1.63116	0.751249	1	-1.72972	0.17153	1	57.5524	0.401937	1	57.2803
ENSCAFT00000000352	GLI1	0.522591	1	1.81318	0.527249	1	1.81242	0.327012	1	-2.51211	0.331406	1	-2.51211
ENSCAFT00000000353	ALDH8A1	1	1	7.41651	1	1	7.31482	0.973008	1	8.67595	1	1	8.55405
ENSCAFT00000000357	YTHDC2	0.721529	1	1.37009	0.683903	1	1.36827	0.454435	1	-1.95718	0.408165	1	-1.95708
ENSCAFT00000000358	NA	0.573683	1	-1.65089	0.531758	1	-1.65067	0.226054	1	5.39904	0.170696	1	5.39891
ENSCAFT00000000360	HBS1L	0.936976	1	-1.07183	0.907334	1	-1.07171	0.890177	1	-1.02392	0.91076	1	-1.02393
ENSCAFT00000000363	C-MYB	0.359041	1	-2.29826	0.406405	1	-2.30207	0.157849	1	8.77293	0.206642	1	8.77165
ENSCAFT00000000364	TMED9	0.715737	1	1.37586	0.601181	1	1.37582	0.770821	1	1.57875	0.611736	1	1.57875
ENSCAFT00000000365	MARS	0.545657	1	1.701	0.448451	1	1.69831	0.701822	1	-1.33238	0.667285	1	-1.33239
ENSCAFT00000000366	B4GALT7	1	1	1.08839	1	1	1.0734	0.714178	1	-1.34282	0.734911	1	-1.34542
ENSCAFT00000000369	DCTN2	0.971206	1	1.0334	0.962742	1	1.03296	0.995913	1	1.14722	0.946064	1	1.1472
ENSCAFT00000000370	N4BP3	0.235431	1	2.89757	0.152091	1	2.89638	0.181632	1	6.09175	0.0967913	1	6.09199
ENSCAFT00000000373	AHI1	0.848597	1	1.18338	0.781907	1	1.18325	0.519117	1	-1.75442	0.392935	1	-1.75442
ENSCAFT00000000374	NA	0.845208	1	1.19012	0.833004	1	1.18911	1	1	1.11302	1	1	1.11298
ENSCAFT00000000375	RMND5B	0.6505	1	1.48843	0.527224	1	1.48749	0.737693	1	-1.26535	0.695209	1	-1.26535
ENSCAFT00000000376	NHP2	0.618504	1	-1.5485	0.473272	1	-1.54845	0.894794	1	1.31764	0.78008	1	1.31762
ENSCAFT00000000377	HNRNPAB	0.449238	1	1.95076	0.31671	1	1.94845	0.90727	1	1.29522	0.824697	1	1.29522
ENSCAFT00000000378	PDE7B	0.734897	1	1.34716	0.684036	1	1.34674	0.0101566	0.350843	56.0529	0.00183112	0.0971958	56.0556
ENSCAFT00000000380	MTFR2	0.655774	1	1.47991	0.739754	1	1.49822	0.561409	1	2.32391	0.717435	1	2.32431
ENSCAFT00000000381	PHYKPL	0.205965	1	3.51956	0.339398	1	3.5966	0.829664	1	-1.14364	0.820697	1	-1.14513
ENSCAFT00000000383	BCLAF1	0.594632	1	1.61016	0.51842	1	1.60915	0.610204	1	-1.52726	0.564021	1	-1.52722
ENSCAFT00000000386	COL23A1	0.020968	0.421108	-25.9849	0.13603	1	-25.2436	1	1	4.86995	1	1	4.81724
ENSCAFT00000000388	KIF5A	0.244905	1	5.14161	0.503205	1	5.44899	0.85812	1	1.99327	1	1	1.97553
ENSCAFT00000000389	MAP7	0.121839	1	-4.11905	0.105099	1	-4.11876	0.117412	1	10.3875	0.0996456	1	10.387
ENSCAFT00000000391	PIP4K2C	0.856513	1	-1.17251	0.80325	1	-1.1731	0.464529	1	-1.91915	0.348089	1	-1.91911
ENSCAFT00000000393	ARHGEF25	0.801495	1	-1.24696	0.710936	1	-1.24722	0.651067	1	-1.43318	0.562468	1	-1.43318
ENSCAFT00000000395	CLK4	0.831115	1	1.20685	0.761559	1	1.20754	0.643948	1	1.92995	0.457661	1	1.92997
ENSCAFT00000000396	SLC26A10	0.0404581	0.621619	-7.02436	0.0683879	1	-7.03653	0.51178	1	2.63627	0.577702	1	2.63591
ENSCAFT00000000397	MAP3K5	0.375934	1	-2.19604	0.262976	1	-2.19481	0.150599	1	7.28916	0.060761	0.909255	7.28947
ENSCAFT00000000398	SLC26A10	0.497037	1	-1.9365	0.581319	1	-1.95654	0.648909	1	2.23619	0.747643	1	2.23626
ENSCAFT00000000399	PEX7	0.326794	1	-2.39809	0.197885	1	-2.39662	0.655497	1	-1.42998	0.599794	1	-1.43005
ENSCAFT00000000400	SLC35D3	1	1	-1.2791	1	1	-1.20201	0.751906	1	12.9907	0.851953	1	13.0404
ENSCAFT00000000401	B4GALNT1	0.38258	1	-2.39965	0.526294	1	-2.4869	1	1	1.17475	1	1	1.17322
ENSCAFT00000000403	IL20RA	0.600092	1	-1.61183	0.634208	1	-1.61043	0.0259457	0.557013	246.406	0.0421976	0.73519	246.413
ENSCAFT00000000408	IL22RA2	1	1	1	1	1	1	1	1	-1	1	1	-1
ENSCAFT00000000409	NA	0.243165	1	19.9616	0.40389	1	19.7444	0.706339	1	-1.78254	0.72766	1	-1.80239
ENSCAFT00000000410	RPA3	0.907093	1	-1.10973	0.878996	1	-1.11056	0.638309	1	1.95324	0.497025	1	1.95315
ENSCAFT00000000411	OS9	0.243165	1	16.8396	0.416129	1	16.6342	0.88505	1	2.15819	1	1	2.13149
ENSCAFT00000000412	OS9	0.869739	1	-1.15472	0.808805	1	-1.1545	0.79456	1	-1.16864	0.768627	1	-1.16863
ENSCAFT00000000413	IFNGR1	0.856852	1	-1.17111	0.78648	1	-1.17117	0.779068	1	1.55964	0.60138	1	1.55964
ENSCAFT00000000414	NA	0.666345	1	-1.47431	0.650441	1	-1.4744	1	1	-1.00435	1	1	-1.00438
ENSCAFT00000000416	OLIG3	0.658263	1	-1.67637	0.756131	1	-1.63961	0.628828	1	-1.66455	0.676873	1	-1.67
ENSCAFT00000000417	NA	1	1	1	1	1	1	1	1	-1	1	1	-1
ENSCAFT00000000419	PROP1	1	1	-1.34589	1	1	-1.29776	1	1	-1.89766	0.963829	1	-1.91413
ENSCAFT00000000421	TNFAIP3	0.433182	1	2.00468	0.328961	1	2.0064	0.182935	1	6.09115	0.0864168	1	6.09138
ENSCAFT00000000423	KIAA1244	1	1	1	1	1	1	1	1	-1	1	1	-1
ENSCAFT00000000424	HEBP2	0.544219	1	-1.7053	0.396002	1	-1.70508	0.437378	1	2.8462	0.240701	1	2.84611
ENSCAFT00000000425	NA	1	1	-1.34589	1	1	-1.29923	1	1	4.86995	1	1	4.82924
ENSCAFT00000000426	NHSL1	1	1	1	1	1	1	1	1	-1	1	1	-1
ENSCAFT00000000433	CCDC28A	0.58516	1	-1.61684	0.428165	1	-1.61673	0.692354	1	1.78821	0.504312	1	1.78818
ENSCAFT00000000434	AGAP2	1	1	1.36861	1	1	1.4611	1	1	-1.01235	1	1	1.0005
ENSCAFT00000000436	SAS	0.586694	1	-1.61223	0.478135	1	-1.61216	0.541061	1	2.30988	0.38739	1	2.30984
ENSCAFT00000000438	ABRACL	0.383604	1	-2.16105	0.272146	1	-2.16092	0.484486	1	2.5744	0.347469	1	2.57439
ENSCAFT00000000439	HECA	0.344888	1	2.30844	0.339139	1	2.30804	0.348843	1	-2.37799	0.344294	1	-2.37798
ENSCAFT00000000440	CDK4	0.550742	1	1.68964	0.417035	1	1.68945	0.30463	1	3.93166	0.139937	1	3.93164
ENSCAFT00000000441	TXLNB	0.91705	1	-1.10335	0.920772	1	-1.10352	0.0679089	0.911266	16.9346	0.0824011	1	16.9344
ENSCAFT00000000443	CITED2	0.661202	1	1.4694	0.572452	1	1.46755	0.617499	1	-1.50666	0.556677	1	-1.50666
ENSCAFT00000000445	NA	0.381015	1	2.17665	0.274709	1	2.17338	0.784857	1	1.54999	0.694055	1	1.54993
ENSCAFT00000000446	CYP27B1	0.0753658	0.896232	5.40201	0.0815069	1	5.40136	0.120686	1	8.83771	0.129789	1	8.83774
ENSCAFT00000000447	NA	0.388401	1	2.14373	0.411653	1	2.14639	0.979422	1	1.17724	0.989553	1	1.17721
ENSCAFT00000000448	METTL1	0.86217	1	1.16471	0.811772	1	1.16417	0.570115	1	2.19211	0.389706	1	2.19204
ENSCAFT00000000449	METTL21B	0.360426	1	2.24637	0.437203	1	2.26607	0.884371	1	1.34394	0.932452	1	1.34385
ENSCAFT00000000450	NA	0.408634	1	-2.1918	0.470185	1	-2.19944	0.0893999	1	-5.86991	0.133634	1	-5.87042
ENSCAFT00000000451	METTL21B	0.80467	1	-1.24178	0.732731	1	-1.24177	0.606515	1	2.05499	0.428171	1	2.05497
ENSCAFT00000000452	NMBR	0.0161359	0.363324	-10.756	0.0573396	1	-10.8173	1	1	1.08567	1	1	1.08433
ENSCAFT00000000455	VTA1	0.744813	1	-1.33029	0.643666	1	-1.33027	0.649603	1	1.91229	0.462954	1	1.91225
ENSCAFT00000000458	GPR126	0.64735	1	-1.49687	0.523526	1	-1.49517	0.000826284	0.130259	-36.5405	3.72871e-06	0.00128079	-36.5377
ENSCAFT00000000460	HIVEP2	0.34441	1	2.31904	0.225621	1	2.31952	0.952343	1	1.06343	0.985259	1	1.06348
ENSCAFT00000000463	AIG1	0.330896	1	-2.36989	0.149972	1	-2.36991	0.517145	1	2.41995	0.289233	1	2.41991
ENSCAFT00000000464	NA	0.0519728	0.733312	-9.57622	0.321453	1	-10.1461	1	1	-1.01235	1	1	1.00447
ENSCAFT00000000466	AVIL	0.886098	1	-1.13826	0.892676	1	-1.13927	0.300379	1	4.10217	0.336362	1	4.10242
ENSCAFT00000000467	ADAT2	0.74606	1	1.33595	0.741278	1	1.33551	1	1	1.01267	1	1	1.01267
ENSCAFT00000000471	PEX3	0.714519	1	-1.37909	0.613241	1	-1.379	0.74881	1	1.6341	0.603209	1	1.63402
ENSCAFT00000000474	CTDSP2	0.289715	1	2.58044	0.260162	1	2.57957	0.404841	1	-2.13453	0.382315	1	-2.13446
ENSCAFT00000000475	XRCC6BP1	0.463551	1	-1.91495	0.429704	1	-1.91425	0.415438	1	3.02448	0.370499	1	3.02437
ENSCAFT00000000476	FUCA2	0.87959	1	-1.14286	0.83195	1	-1.14345	0.569051	1	-1.62125	0.469826	1	-1.62129
ENSCAFT00000000477	CTXN1	0.832667	1	1.38936	0.863838	1	1.40957	0.0490786	0.76349	-7.6303	0.111751	1	-7.64799
ENSCAFT00000000479	PHACTR2	0.430197	1	2.03023	0.556945	1	2.09869	0.282234	1	-2.79399	0.395424	1	-2.79675
ENSCAFT00000000481	LRIG3	0.636459	1	1.51729	0.517433	1	1.51888	0.630988	1	1.97414	0.461239	1	1.97413
ENSCAFT00000000484	LTV1	0.595601	1	1.59465	0.445871	1	1.59386	0.944928	1	1.2279	0.851748	1	1.22788
ENSCAFT00000000487	SLC16A7	0.353556	1	2.3328	0.348948	1	2.33301	0.125925	1	8.50824	0.121785	1	8.50824
ENSCAFT00000000490	PLAGL1	0.590823	1	1.60867	0.449232	1	1.60975	0.788793	1	-1.17852	0.765314	1	-1.17851
ENSCAFT00000000491	SERF2	0.997129	1	-1.00338	0.996486	1	-1.00291	0.465716	1	2.68485	0.345394	1	2.68469
ENSCAFT00000000493	STX11	0.566831	1	1.65707	0.501413	1	1.65398	0.532422	1	-1.71962	0.481735	1	-1.71959
ENSCAFT00000000496	USP15	0.400488	1	-3.37742	0.516979	1	-3.16761	0.105857	1	-8.44727	0.218096	1	-8.44147
ENSCAFT00000000499	NA	0.795012	1	1.58197	0.831439	1	1.59208	0.617503	1	2.74855	0.723999	1	2.74746
ENSCAFT00000000501	UTRN	1	1	1.85496	1	1	1.94073	1	1	1.3471	1	1	1.33074
ENSCAFT00000000503	NA	0.916758	1	-1.1038	0.90987	1	-1.10402	0.756078	1	1.6379	0.722116	1	1.63781
ENSCAFT00000000507	FBXO30	0.466059	1	1.90033	0.3897	1	1.89807	0.823906	1	-1.12295	0.821841	1	-1.12293
ENSCAFT00000000508	NA	0.815285	1	1.22963	0.767094	1	1.23016	0.534104	1	2.35337	0.396592	1	2.35323
ENSCAFT00000000509	GRM6	0.191721	1	-4.68535	0.326772	1	-4.86808	0.88505	1	2.265	0.973983	1	2.27012
ENSCAFT00000000511	ADAMTS2	0.33625	1	2.34838	0.193974	1	2.34492	0.205726	1	-3.33514	0.0984975	1	-3.33504
ENSCAFT00000000513	MON2	0.413297	1	2.1927	0.523252	1	2.31681	0.975338	1	1.4302	1	1	1.43171
ENSCAFT00000000517	SHPRH	0.985445	1	-1.01772	0.979106	1	-1.01802	0.445299	1	-1.98482	0.308205	1	-1.98476
ENSCAFT00000000519	NA	0.660959	1	1.47189	0.628647	1	1.47011	1	1	1.11659	0.998038	1	1.11659
ENSCAFT00000000520	HNRNPH1	0.565491	1	1.65687	0.46183	1	1.65661	0.887514	1	-1.02744	0.90132	1	-1.02744
ENSCAFT00000000522	PPM1H	0.88712	1	-1.13294	0.834385	1	-1.13309	0.897073	1	1.31476	0.775732	1	1.31476
ENSCAFT00000000524	AVPR1A	0.0410444	0.629011	6.88288	0.015434	1	6.90518	0.000557834	0.11467	3768.71	5.08078e-05	0.00708783	3768.68
ENSCAFT00000000525	HNRNPH3	0.606183	1	1.57267	0.472998	1	1.57191	0.762699	1	1.59915	0.61548	1	1.59915
ENSCAFT00000000526	CMC2	0.227284	1	-2.94316	0.111304	1	-2.94296	0.636196	1	1.95602	0.488363	1	1.95596
ENSCAFT00000000528	GRM1	0.0402669	0.619318	-10.6208	0.114449	1	-10.9381	1	1	-1.03847	1	1	-1.03787
ENSCAFT00000000529	TMEM5	0.995856	1	-1.00593	0.994161	1	-1.00651	0.838352	1	1.42965	0.7352	1	1.42958
ENSCAFT00000000533	ADGB	0.00604977	0.202002	-24.3541	0.0678634	1	-25.3552	0.973008	1	8.67595	1	1	8.5715
ENSCAFT00000000535	ADGB	1	1	1	1	1	1	1	1	-1	1	1	-1
ENSCAFT00000000538	RUFY1	0.0127112	0.30634	-84.8481	0.11616	1	-90.6748	1	1	-1	1	1	-1
ENSCAFT00000000539	SRGAP1	0.456019	1	2.15464	0.53879	1	2.1186	0.346043	1	-2.45496	0.416969	1	-2.45634
ENSCAFT00000000545	CBY3	1	1	4.23441	1	1	4.19346	1	1	4.86995	1	1	4.82135
ENSCAFT00000000548	CANX	1	1	1	1	1	1	1	1	-1	1	1	-1
ENSCAFT00000000550	C12orf56	1	1	1	1	1	1	1	1	-1	1	1	-1
ENSCAFT00000000552	MAML1	1	1	1	1	1	1	1	1	-1	1	1	-1
ENSCAFT00000000553	LTC4S	0.455511	1	-1.95435	0.515443	1	-1.95845	0.0149935	0.423103	366.998	0.0327998	0.62873	367.101
ENSCAFT00000000554	XPOT	1	1	4.23441	1	1	4.19315	0.584788	1	-3.58998	0.621766	1	-3.62644
ENSCAFT00000000555	TBK1	0.891499	1	1.12729	0.841214	1	1.127	0.947019	1	1.05582	0.995274	1	1.05582
ENSCAFT00000000556	NA	0.183756	1	-3.42368	0.271004	1	-3.43213	0.692345	1	1.82995	0.778468	1	1.83112
ENSCAFT00000000560	STXBP5	0.551643	1	1.77851	0.650484	1	1.87164	0.0239996	0.536428	-10.678	0.0940316	1	-10.7222
ENSCAFT00000000561	STXBP5	0.626495	1	2.33528	0.706618	1	2.45202	0.0982497	1	-6.2692	0.217739	1	-6.30077
ENSCAFT00000000562	MGAT4B	0.7026	1	1.39795	0.601437	1	1.39772	0.591753	1	-1.56507	0.506086	1	-1.56504
ENSCAFT00000000563	GNS	0.491576	1	1.83267	0.408696	1	1.82975	0.177782	1	-3.63468	0.111712	1	-3.63455
ENSCAFT00000000565	TBC1D30	1	1	1	1	1	1	1	1	-1	1	1	-1
ENSCAFT00000000567	SQSTM1	0.974807	1	1.02798	0.969765	1	1.02782	0.36898	1	-2.28035	0.297081	1	-2.28035
ENSCAFT00000000570	C5orf45	0.740045	1	-1.33763	0.6183	1	-1.33772	0.709405	1	-1.31699	0.640732	1	-1.31699
ENSCAFT00000000572	WIF1	0.204672	1	-3.11395	0.0567468	1	-3.11395	0.000150635	0.0905692	1018.67	9.11937e-09	2.72523e-05	1018.67
ENSCAFT00000000575	SASH1	0.753428	1	1.31711	0.637968	1	1.3171	0.885981	1	-1.02976	0.905003	1	-1.02976
ENSCAFT00000000577	UST	0.936675	1	-1.07273	0.909586	1	-1.07297	0.0782765	0.978751	-5.60869	0.0143142	0.375563	-5.60889
ENSCAFT00000000579	NA	0.814159	1	-1.22867	0.737137	1	-1.22844	0.91481	1	1.28085	0.810911	1	1.28083
ENSCAFT00000000580	ENPP3	0.859267	1	-1.2827	0.886675	1	-1.26582	0.105002	1	83.4166	0.193899	1	83.4002
ENSCAFT00000000584	TAB2	0.404941	1	2.09043	0.244096	1	2.08918	0.162331	1	-3.82409	0.0585863	0.890082	-3.82398
ENSCAFT00000000586	IRAK3	0.7044	1	-1.40684	0.707382	1	-1.40674	0.893268	1	-1.02841	0.892472	1	-1.02843
ENSCAFT00000000588	ZC3H12D	0.0854023	0.970282	-5.00649	0.108092	1	-5.01109	0.146706	1	10.388	0.177503	1	10.3877
ENSCAFT00000000590	NA	0.576974	1	-1.63698	0.478682	1	-1.63772	0.645216	1	1.93498	0.519802	1	1.93483
ENSCAFT00000000591	NA	0.812084	1	-1.23135	0.754993	1	-1.23126	0.607425	1	2.05175	0.457852	1	2.05173
ENSCAFT00000000592	HELB	1	1	1	1	1	1	0.666667	1	-9.2415	0.666667	1	-9.2415
ENSCAFT00000000593	PPIL4	0.809348	1	1.23623	0.727163	1	1.2357	0.814969	1	-1.13627	0.800298	1	-1.13627
ENSCAFT00000000595	NA	0.953179	1	-1.06074	0.954281	1	-1.06033	0.962684	1	1.22064	0.968002	1	1.22066
ENSCAFT00000000597	MED23	0.444918	1	1.96775	0.300958	1	1.9668	0.558873	1	-1.64732	0.468424	1	-1.64724
ENSCAFT00000000598	TBC1D9B	0.541123	1	1.72183	0.485877	1	1.71977	0.574288	1	-1.61014	0.540116	1	-1.61005
ENSCAFT00000000601	ARG1	1	1	1.03514	1	1	-1.15462	0.973008	1	9.12879	1	1	9.27511
ENSCAFT00000000603	KATNA1	0.908593	1	1.10723	0.88571	1	1.10606	0.723131	1	1.70581	0.618086	1	1.70576
ENSCAFT00000000605	ARG1	0.341837	1	-3.03584	0.500683	1	-3.18718	1	1	1.43588	1	1	1.45293
ENSCAFT00000000607	GRIP1	0.00211773	0.111652	-166.649	0.0545264	1	-172.676	1	1	-1	1	1	-1
ENSCAFT00000000614	LATS1	0.372662	1	-2.98137	0.4795	1	-3.06106	0.344986	1	-3.24926	0.426038	1	-3.25226
ENSCAFT00000000617	TRIM39	0.754827	1	1.31699	0.741595	1	1.31608	0.819826	1	-1.13085	0.819427	1	-1.13082
ENSCAFT00000000618	NA	0.66431	1	1.46394	0.610972	1	1.46222	0.506412	1	2.47541	0.413115	1	2.47538
ENSCAFT00000000620	NUP43	0.978066	1	1.02512	0.969565	1	1.02491	0.740887	1	1.65379	0.58728	1	1.65372
ENSCAFT00000000621	RPS24	1	1	1	1	1	1	1	1	-1	1	1	-1
ENSCAFT00000000622	RASGEF1C	1	1	-5.69907	1	1	-5.46315	1	1	-1	1	1	-1
ENSCAFT00000000624	RPP21	0.436123	1	-1.98934	0.26784	1	-1.98881	0.776409	1	1.56655	0.623142	1	1.56653
ENSCAFT00000000625	PCMT1	0.847895	1	-1.18293	0.786896	1	-1.18283	0.633864	1	1.96241	0.448551	1	1.96237
ENSCAFT00000000626	LRP11	0.966922	1	1.03842	0.952102	1	1.03835	0.492471	1	-1.83227	0.360515	1	-1.83223
ENSCAFT00000000627	GNL1	0.786269	1	-1.26839	0.685999	1	-1.2685	0.928776	1	1.25597	0.817766	1	1.25598
ENSCAFT00000000628	NA	0.725321	1	-1.62644	0.78539	1	-1.58138	0.0131259	0.393657	-13.3602	0.0539938	0.846564	-13.3753
ENSCAFT00000000630	NA	0.0951979	0.984392	32.4108	0.257004	1	32.1393	0.812007	1	-1.30814	0.789873	1	-1.31928
ENSCAFT00000000631	NA	0.846737	1	-1.45249	0.892446	1	-1.38572	1	1	1.12867	1	1	1.1269
ENSCAFT00000000632	ABCF1	0.381128	1	2.16135	0.463375	1	2.18638	0.842951	1	-1.10026	0.83688	1	-1.10047
ENSCAFT00000000633	IYD	0.00484304	0.173596	-24.9951	0.0387063	1	-25.441	1	1	1.3761	1	1	1.37265
ENSCAFT00000000634	MAPK9	0.800523	1	-1.24815	0.725687	1	-1.24853	0.450215	1	-1.9662	0.328012	1	-1.96622
ENSCAFT00000000638	PLEKHG1	0.737526	1	1.34375	0.646351	1	1.34411	0.249046	1	-2.97001	0.129271	1	-2.9698
ENSCAFT00000000639	CAND1	0.66785	1	1.45693	0.532742	1	1.45665	0.515263	1	-1.76349	0.387204	1	-1.76349
ENSCAFT00000000642	DYRK2	0.630123	1	1.52821	0.482907	1	1.5279	0.381728	1	-2.22662	0.231641	1	-2.22658
ENSCAFT00000000643	IFN-GAMMA	0.539446	1	1.79016	0.609115	1	1.77636	0.00701896	0.297947	630.205	0.0238433	0.517454	630.097
ENSCAFT00000000644	IL26	0.574501	1	-7.53497	0.688914	1	-9.33206	1	1	-1	1	1	-1
ENSCAFT00000000645	PPP1R10	1	1	-1.07229	1	1	1.00889	0.500306	1	19.9449	0.741011	1	19.71
ENSCAFT00000000647	IL22	1	1	1	1	1	1	1	1	-1	1	1	-1
ENSCAFT00000000648	MRPS18B	0.95414	1	1.05185	0.935936	1	1.05135	0.523857	1	2.38691	0.326644	1	2.3869
ENSCAFT00000000649	MDM1	0.635242	1	1.55529	0.798974	1	1.64945	0.50226	1	4.3881	0.672767	1	4.38978
ENSCAFT00000000651	RAP1B	0.19826	1	-3.16782	0.112551	1	-3.16777	0.760613	1	1.60334	0.669447	1	1.60334
ENSCAFT00000000652	ATAT1	0.210596	1	3.12526	0.204042	1	3.12547	0.852515	1	1.40771	0.847696	1	1.40772
ENSCAFT00000000656	MTHFD1L	0.932043	1	-1.07904	0.904623	1	-1.07943	0.230847	1	-3.11297	0.105794	1	-3.11278
ENSCAFT00000000659	NUP107	0.248414	1	-2.80229	0.130516	1	-2.80149	0.587487	1	2.12662	0.436337	1	2.1266
ENSCAFT00000000663	MDM2	0.642862	1	-1.50209	0.539559	1	-1.50192	0.678383	1	-1.37679	0.626796	1	-1.3768
ENSCAFT00000000664	AKAP12	0.815102	1	1.22794	0.758546	1	1.22726	0.293803	1	-2.6685	0.184635	1	-2.66839
ENSCAFT00000000665	CPM	0.658235	1	-1.47832	0.573702	1	-1.47887	0.13207	1	8.04425	0.048639	0.797873	8.04435
ENSCAFT00000000666	NA	0.786568	1	1.27256	0.837684	1	1.36643	0.88505	1	2.30142	0.983647	1	2.31529
ENSCAFT00000000667	ZBTB2	0.754881	1	1.31523	0.666752	1	1.31388	0.742786	1	-1.25766	0.704225	1	-1.25764
ENSCAFT00000000670	RMND1	0.733529	1	-1.35099	0.654245	1	-1.3508	0.882617	1	-1.03476	0.896112	1	-1.03481
ENSCAFT00000000672	CPSF6	0.69964	1	1.43412	0.759838	1	1.46263	0.799712	1	1.57478	0.886475	1	1.57402
ENSCAFT00000000674	C6ORF211	0.786049	1	1.26926	0.693814	1	1.26907	0.620639	1	-1.49902	0.525278	1	-1.49905
ENSCAFT00000000675	LYZ	0.951656	1	1.05453	0.929735	1	1.05451	6.74126e-05	0.085917	2299.15	7.93635e-09	2.72398e-05	2299.14
ENSCAFT00000000677	CCDC170	0.073681	0.885142	-5.21826	0.0429634	1	-5.21557	0.236161	1	5.16012	0.171838	1	5.16046
ENSCAFT00000000678	YEATS4	0.373032	1	-2.20108	0.273272	1	-2.20067	0.476963	1	2.61879	0.354078	1	2.61871
ENSCAFT00000000680	ESR1	0.672946	1	-1.45203	0.672056	1	-1.45198	0.00950961	0.337914	102.53	0.00930562	0.284636	102.53
ENSCAFT00000000681	FRS2	0.482803	1	1.86099	0.43894	1	1.85803	0.411893	1	-2.1101	0.376029	1	-2.11006
ENSCAFT00000000684	CCT2	0.548784	1	-1.69398	0.424726	1	-1.69391	0.583727	1	2.13771	0.422944	1	2.1377
ENSCAFT00000000685	DHX16	0.991452	1	1.00988	0.987456	1	1.00996	0.937852	1	1.24	0.836994	1	1.24003
ENSCAFT00000000687	LRRC10	0.529182	1	-3.62406	0.677115	1	-4.27991	1	1	-1.8386	0.925578	1	-1.8117
ENSCAFT00000000688	BEST3	1	1	1	1	1	1	1	1	-1	1	1	-1
ENSCAFT00000000692	NA	0.198413	1	-3.17082	0.0891954	1	-3.16971	0.971548	1	1.18477	0.909592	1	1.18473
ENSCAFT00000000694	NRM	0.481215	1	1.86098	0.33908	1	1.86084	0.754523	1	-1.23551	0.722565	1	-1.23549
ENSCAFT00000000697	NRM	0.876746	1	-1.15127	0.859888	1	-1.15218	0.614585	1	2.0505	0.545351	1	2.05058
ENSCAFT00000000698	MYRFL	0.00482209	0.173201	-16.9271	0.030013	1	-16.979	0.0507132	0.773616	147.956	0.129125	1	147.765
ENSCAFT00000000700	MDC1	0.514369	1	1.7819	0.505229	1	1.78153	0.391442	1	-2.18977	0.383528	1	-2.18973
ENSCAFT00000000701	CNOT2	0.902146	1	-1.11375	0.857888	1	-1.11353	0.84057	1	1.42463	0.699575	1	1.42462
ENSCAFT00000000703	MDC1	0.574563	1	1.87189	0.65395	1	1.89143	0.349436	1	-2.51834	0.436693	1	-2.52339
ENSCAFT00000000705	TUBB	0.598338	1	1.58798	0.47741	1	1.58784	0.834535	1	-1.10514	0.831479	1	-1.10514
ENSCAFT00000000706	FLOT1	0.889313	1	-1.12949	0.832802	1	-1.1295	0.776229	1	1.56595	0.592609	1	1.56595
ENSCAFT00000000709	IER3	0.396071	1	2.12475	0.21594	1	2.12309	0.0422962	0.725175	-7.50916	0.00373937	0.158282	-7.50892
ENSCAFT00000000714	DDR1	0.125896	1	26.8196	0.215159	1	26.7385	0.638724	1	-1.84109	0.677865	1	-1.84673
ENSCAFT00000000717	PTPRB	0.574501	1	-7.53497	0.688871	1	-9.33154	1	1	-1	1	1	-1
ENSCAFT00000000718	GFPT2	0.742834	1	-1.33724	0.669988	1	-1.33868	0.269907	1	-2.82261	0.168871	1	-2.82276
ENSCAFT00000000719	PTPRB	0.0663023	0.836377	-5.81836	0.169583	1	-5.86699	0.163235	1	12.1479	0.316204	1	12.1343
ENSCAFT00000000721	PTPRR	0.608246	1	-1.57278	0.553202	1	-1.57201	0.669324	1	1.86017	0.596484	1	1.86028
ENSCAFT00000000723	TSPAN8	0.364918	1	-2.25186	0.335074	1	-2.25143	0.00627844	0.286888	681.722	0.0038027	0.160056	681.756
ENSCAFT00000000724	LGR5	0.000489123	0.0583795	-61.0971	0.0203553	1	-61.77	0.387157	1	-3.81677	0.486184	1	-3.8138
ENSCAFT00000000727	GTF2H4	0.774051	1	1.28641	0.679747	1	1.28623	0.819853	1	1.46869	0.67663	1	1.46872
ENSCAFT00000000728	ZFC3H1	0.916987	1	1.09662	0.887094	1	1.09716	0.614251	1	-1.51333	0.537143	1	-1.51329
ENSCAFT00000000730	THAP2	0.714077	1	-1.39145	0.699956	1	-1.39137	1	1	1.10533	1	1	1.10532
ENSCAFT00000000731	TMEM19	0.939801	1	-1.07046	0.922657	1	-1.07161	0.542786	1	-1.69155	0.466403	1	-1.69159
ENSCAFT00000000732	RAB21	0.611898	1	1.56862	0.52003	1	1.56708	0.601077	1	-1.54837	0.540857	1	-1.54838
ENSCAFT00000000735	TBC1D15	1	1	1	1	1	1	1	1	-1	1	1	-1
ENSCAFT00000000736	LAPTM4B	0.0355671	0.570525	8.61839	0.0809296	1	8.40236	0.0462537	0.748762	20.2092	0.115515	1	20.2132
ENSCAFT00000000737	MATN2	0.567355	1	-1.65436	0.52456	1	-1.65403	0.138234	1	7.5695	0.0937683	1	7.56934
ENSCAFT00000000738	C8orf47	1	1	1	1	1	1	1	1	-1	1	1	-1
ENSCAFT00000000739	NA	0.645124	1	1.49904	0.558394	1	1.49761	0.974202	1	1.17868	0.922106	1	1.17864
ENSCAFT00000000740	TPH2	0.00023586	0.0476209	-73.4346	0.00733913	1	-73.7116	0.604505	1	16.8088	0.720649	1	16.818
ENSCAFT00000000742	VARS2	0.0170405	0.368346	11.2185	0.0685347	1	11.7737	1	1	1.16914	1	1	1.16808
ENSCAFT00000000745	CNOT6	0.689025	1	1.42114	0.559757	1	1.42057	0.916048	1	1.27901	0.806076	1	1.27901
ENSCAFT00000000746	DPCR1	0.20558	1	4.82307	0.378384	1	5.12942	0.17153	1	57.5524	0.390845	1	57.2877
ENSCAFT00000000747	MUC22	1	1	1	1	1	1	1	1	-1	1	1	-1
ENSCAFT00000000748	C6ORF15	1	1	1.36861	1	1	1.46105	1	1	-1.01235	1	1	1.00049
ENSCAFT00000000750	CDSN	1	1	1	1	1	1	1	1	-1	1	1	-1
ENSCAFT00000000751	POP1	0.377186	1	-2.37208	0.485648	1	-2.40867	0.771583	1	-1.35706	0.77687	1	-1.35719
ENSCAFT00000000752	PSORS1C2	0.594151	1	1.62597	0.625605	1	1.62673	0.130456	1	8.31875	0.172288	1	8.31791
ENSCAFT00000000753	TRHDE	7.60071e-05	0.0374288	-91.9022	0.00323611	0.968952	-92.2804	0.776049	1	2.63711	0.871082	1	2.63219
ENSCAFT00000000758	KCNC2	1	1	1	1	1	1	1	1	-1	1	1	-1
ENSCAFT00000000760	SYNE1	1	1	1	1	1	1	1	1	-1	1	1	-1
ENSCAFT00000000761	CCHCR1	0.573828	1	1.65908	0.615986	1	1.66501	0.83016	1	1.46363	0.874823	1	1.4634
ENSCAFT00000000763	CAPS2	0.218574	1	-3.15387	0.297149	1	-3.16775	0.217462	1	6.76558	0.308957	1	6.76275
ENSCAFT00000000764	TCF19	0.782018	1	-1.27562	0.713764	1	-1.2766	0.228219	1	5.05685	0.0952005	1	5.05677
ENSCAFT00000000768	NA	0.00360627	0.15011	-28.9254	0.0161101	1	-29.0331	0.973008	1	8.89915	1	1	8.90269
ENSCAFT00000000770	STK3	0.901486	1	1.11466	0.863334	1	1.11452	0.375156	1	3.27078	0.187228	1	3.27072
ENSCAFT00000000771	FLT4	0.340286	1	2.34071	0.407368	1	2.35544	0.274089	1	4.47464	0.360151	1	4.47394
ENSCAFT00000000773	PDGFRB	0.509326	1	1.78807	0.351016	1	1.78818	0.844322	1	1.41641	0.717229	1	1.41642
ENSCAFT00000000774	KCNS2	1	1	1	1	1	1	1	1	-1	1	1	-1
ENSCAFT00000000775	DLA88	0.953149	1	1.05277	0.929769	1	1.05273	0.524645	1	2.38044	0.289625	1	2.38045
ENSCAFT00000000777	NA	0.532134	1	1.73215	0.465221	1	1.73106	0.701276	1	-1.33273	0.678882	1	-1.33273
ENSCAFT00000000778	OSR2	0.434209	1	1.98903	0.453467	1	1.99084	0.0123402	0.383441	58.6562	0.016669	0.411003	58.6564
ENSCAFT00000000779	DLA88	0.593812	1	-1.62524	0.617117	1	-1.62427	1	1	1.00835	1	1	1.00839
ENSCAFT00000000780	NA	0.574501	1	-7.53497	0.68886	1	-9.33141	1	1	-1	1	1	-1
ENSCAFT00000000781	IFGGD3	0.974934	1	1.03012	0.971774	1	1.02929	0.00110024	0.145198	2336.42	0.000266555	0.0247758	2336.47
ENSCAFT00000000784	NA	0.772349	1	-1.29794	0.760994	1	-1.29835	0.00259808	0.190764	1273.34	0.00159933	0.0889695	1273.37
ENSCAFT00000000785	NA	0.485833	1	1.8476	0.390706	1	1.84643	0.865045	1	-1.06004	0.871649	1	-1.06005
ENSCAFT00000000791	DLA88	0.970848	1	1.03247	0.963508	1	1.03232	0.303662	1	3.9438	0.177743	1	3.94381
ENSCAFT00000000793	MCCD1	1	1	1	1	1	1	1	1	-1	1	1	-1
ENSCAFT00000000795	PRR16	0.0167413	0.363324	72.2755	0.0573059	1	72.2055	0.592404	1	2.53892	0.750373	1	2.53646
ENSCAFT00000000796	NA	0.580036	1	1.73117	0.671398	1	1.83668	0.224574	1	-3.79461	0.346652	1	-3.78555
ENSCAFT00000000797	DDX39B	0.943597	1	-1.06431	0.91824	1	-1.0641	0.609736	1	2.04551	0.402777	1	2.04554
ENSCAFT00000000798	ATP6V1G1	1	1	-1.13627	1	1	-1.08064	0.726927	1	-1.45719	0.744262	1	-1.45473
ENSCAFT00000000799	SRFBP1	1	1	1	1	1	1	1	1	-1	1	1	-1
ENSCAFT00000000800	SRFBP1	0.30931	1	3.08198	0.392499	1	3.13495	0.269721	1	6.2084	0.457851	1	6.22145
ENSCAFT00000000802	LTA	0.400488	1	-2.8831	0.496635	1	-2.90886	0.973008	1	8.67595	1	1	8.60233
ENSCAFT00000000804	TNF	1	1	-1.23312	1	1	-1.16636	0.204947	1	49.305	0.405037	1	49.4166
ENSCAFT00000000806	ZNF474	0.0937671	0.984392	-6.98805	0.419509	1	-7.56573	0.973008	1	9.12879	1	1	9.287
ENSCAFT00000000809	SYNE1	1	1	-1.28362	1	1	-1.18092	0.546677	1	-2.81796	0.606017	1	-2.78131
ENSCAFT00000000811	VPS13B	0.243165	1	17.3886	0.323427	1	17.3705	1	1	1.17824	1	1	1.177
ENSCAFT00000000815	NA	0.497037	1	-1.93697	0.573963	1	-1.96851	0.794528	1	-1.2899	0.794573	1	-1.29194
ENSCAFT00000000817	GLIPR1	0.959504	1	1.04827	0.947863	1	1.04935	0.736564	1	1.66902	0.620395	1	1.66907
ENSCAFT00000000818	SNCAIP	0.190778	1	3.23984	0.0672278	1	3.23994	0.0504755	0.773616	16.4363	0.00475948	0.182875	16.4367
ENSCAFT00000000822	NA	0.967126	1	-1.03734	0.95489	1	-1.03707	0.548641	1	2.27992	0.363948	1	2.27982
ENSCAFT00000000824	RGS22	0.476226	1	-1.87623	0.359687	1	-1.87558	0.336545	1	3.63907	0.193299	1	3.63936
ENSCAFT00000000826	NA	0.587279	1	1.61092	0.463331	1	1.61051	0.710716	1	1.73224	0.564765	1	1.73223
ENSCAFT00000000827	NA	0.946954	1	1.06031	0.929183	1	1.05968	0.490293	1	2.5552	0.319887	1	2.55511
ENSCAFT00000000828	SNX24	1	1	4.23441	1	1	4.19341	1	1	4.86995	1	1	4.82129
ENSCAFT00000000829	MYCT1	1	1	1	1	1	1	1	1	-1	1	1	-1
ENSCAFT00000000831	VIP	0.20978	1	-4.59309	0.294443	1	-4.69344	0.604505	1	16.8088	0.70082	1	16.8167
ENSCAFT00000000832	NA	0.55159	1	1.73595	0.61645	1	1.75382	1	1	1.09975	1	1	1.10006
ENSCAFT00000000834	NA	1	1	4.23441	1	1	4.19348	1	1	4.86995	1	1	4.82138
ENSCAFT00000000835	RPL27A	0.0830437	0.950835	-5.69413	0.182364	1	-5.74333	0.83688	1	1.71072	0.922709	1	1.71476
ENSCAFT00000000837	FBXO43	0.0193256	0.399113	-10.0505	0.0488692	1	-10.0835	0.11885	1	76.4019	0.185675	1	76.4209
ENSCAFT00000000838	NA	1	1	1	1	1	1	1	1	-1	1	1	-1
ENSCAFT00000000839	NA	0.545683	1	1.70256	0.477303	1	1.70019	0.738166	1	1.66849	0.66235	1	1.66844
ENSCAFT00000000840	FBXO5	1	1	1	1	1	1	1	1	-1	1	1	-1
ENSCAFT00000000841	MTRF1L	0.770831	1	1.29712	0.729903	1	1.29786	0.884089	1	1.34474	0.830999	1	1.34468
ENSCAFT00000000846	CEP120	0.409863	1	2.07437	0.249857	1	2.07208	0.597188	1	-1.55332	0.506279	1	-1.55327
ENSCAFT00000000847	RGS17	0.313093	1	-2.49327	0.336012	1	-2.49492	0.698037	1	-1.3557	0.703631	1	-1.35568
ENSCAFT00000000849	SPAG1	0.910934	1	-1.10531	0.891889	1	-1.10579	0.796726	1	1.52714	0.718779	1	1.52711
ENSCAFT00000000852	NA	0.940069	1	-1.06859	0.915066	1	-1.06871	0.975498	1	1.17828	0.898553	1	1.17824
ENSCAFT00000000859	ACR	1	1	-1.77946	1	1	-2.17025	1	1	4.86995	1	1	4.80939
ENSCAFT00000000860	RNF19A	0.67966	1	-1.43638	0.532844	1	-1.43635	0.607656	1	-1.52777	0.494473	1	-1.52777
ENSCAFT00000000861	NA	0.855671	1	1.55085	0.888245	1	1.51857	0.318442	1	31.5022	0.473151	1	31.3573
ENSCAFT00000000865	NA	0.431566	1	2.01114	0.420934	1	2.0114	0.112851	1	8.94048	0.103529	1	8.94052
ENSCAFT00000000867	NA	1	1	7.41651	1	1	7.31482	0.973008	1	8.67595	1	1	8.55405
ENSCAFT00000000869	MIOX	1	1	1	1	1	1	1	1	-1	1	1	-1
ENSCAFT00000000870	SNX31	1	1	1	1	1	1	1	1	-1	1	1	-1
ENSCAFT00000000871	SCO2	0.973616	1	1.03054	0.964183	1	1.02987	0.744595	1	1.6471	0.604597	1	1.64714
ENSCAFT00000000872	CSNK1G3	0.0465147	0.686104	-8.36155	0.179563	1	-8.59638	0.869438	1	-1.33983	0.836705	1	-1.34739
ENSCAFT00000000874	PRRC2A	0.201045	1	3.14768	0.123267	1	3.14807	0.643352	1	-1.44879	0.604936	1	-1.44878
ENSCAFT00000000876	ARSA	0.680818	1	1.43465	0.540459	1	1.43445	0.34833	1	-2.37542	0.189115	1	-2.37541
ENSCAFT00000000877	NA	0.274891	1	2.64285	0.136299	1	2.64258	0.603447	1	2.06519	0.431233	1	2.06518
ENSCAFT00000000878	KIAA1116	0.787033	1	1.26817	0.697095	1	1.26804	0.745892	1	-1.25117	0.701374	1	-1.25113
ENSCAFT00000000880	MAPK8IP2	0.185367	1	3.82586	0.268302	1	3.77005	0.115562	1	-4.68286	0.182112	1	-4.68607
ENSCAFT00000000881	ZNF608	0.940776	1	-1.06748	0.916747	1	-1.06724	0.555372	1	2.25138	0.358423	1	2.25144
ENSCAFT00000000885	PABPC1	1	1	1	1	1	1	1	1	-1	1	1	-1
ENSCAFT00000000886	NA	0.0161366	0.363324	-15.4342	0.124241	1	-16.0082	0.751906	1	12.7172	0.898701	1	12.6725
ENSCAFT00000000888	LMF2	1	1	1	1	1	1	1	1	-1	1	1	-1
ENSCAFT00000000889	NA	0.544214	1	1.70418	0.475164	1	1.70363	0.849454	1	1.40623	0.792868	1	1.40623
ENSCAFT00000000891	NA	0.741195	1	1.33682	0.671822	1	1.33629	0.841478	1	1.42625	0.751419	1	1.42616
ENSCAFT00000000892	TIAM2	0.354043	1	2.27818	0.211965	1	2.27555	0.526867	1	-1.73259	0.430373	1	-1.73251
ENSCAFT00000000893	NA	0.765705	1	1.29925	0.690487	1	1.29848	0.967639	1	1.19125	0.901625	1	1.1912
ENSCAFT00000000894	NA	0.633736	1	-1.51996	0.491731	1	-1.51965	0.858727	1	1.38809	0.728755	1	1.38806
ENSCAFT00000000895	TFB1M	0.462914	1	-1.91939	0.373226	1	-1.91937	0.754771	1	1.62774	0.670364	1	1.6276
ENSCAFT00000000897	CLDN20	0.361751	1	13.9633	0.441905	1	13.9085	1	1	-1.05934	1	1	-1.06358
ENSCAFT00000000898	YWHAZ	0.742419	1	1.3338	0.666545	1	1.33277	0.410202	1	-2.11141	0.305717	1	-2.11143
ENSCAFT00000000899	ZNF706	0.795499	1	-1.25581	0.712101	1	-1.25584	1	1	1.09177	0.975686	1	1.09173
ENSCAFT00000000901	GRAMD3	1	1	1	1	1	1	1	1	-1	1	1	-1
ENSCAFT00000000904	ALDH7A1	0.745198	1	-1.34557	0.765479	1	-1.34625	0.682516	1	1.89963	0.722615	1	1.89994
ENSCAFT00000000905	GRHL2	1	1	1	1	1	1	1	1	-1	1	1	-1
ENSCAFT00000000906	BAG6	0.91193	1	-1.19996	0.941568	1	-1.24688	1	1	1.24479	1	1	1.23634
ENSCAFT00000000909	PHAX	0.73154	1	1.35368	0.649554	1	1.35387	0.633749	1	1.96926	0.483175	1	1.96916
ENSCAFT00000000910	CPT1B	0.727372	1	1.3609	0.679041	1	1.36192	0.756103	1	-1.23547	0.741164	1	-1.23539
ENSCAFT00000000911	C5orf48	0.03195	0.526057	-54.5052	0.177585	1	-60.0029	1	1	-1	1	1	-1
ENSCAFT00000000912	LMNB1	0.739914	1	1.33942	0.645566	1	1.33893	0.270226	1	4.39061	0.107076	1	4.39045
ENSCAFT00000000915	UBE2NL	1	1	-1.04746	1	1	-1.03574	0.48332	1	-1.93501	0.539947	1	-1.93644
ENSCAFT00000000918	NA	0.274408	1	-2.70745	0.305694	1	-2.70996	0.882668	1	1.3897	0.903919	1	1.38985
ENSCAFT00000000923	NOX3	0.00162105	0.0972759	-187.166	0.047206	1	-193.175	1	1	-1	1	1	-1
ENSCAFT00000000924	APOM	0.186827	1	-3.30255	0.127089	1	-3.30067	0.73553	1	1.68802	0.670713	1	1.68792
ENSCAFT00000000926	NA	0.816571	1	1.22683	0.758322	1	1.22546	0.716374	1	-1.30751	0.673892	1	-1.30753
ENSCAFT00000000927	GPANK1	0.654711	1	-1.48313	0.546208	1	-1.48395	0.825848	1	1.46052	0.711495	1	1.46045
ENSCAFT00000000929	LY6G5B	0.648597	1	1.49987	0.646818	1	1.4999	0.565103	1	-1.64024	0.563762	1	-1.64024
ENSCAFT00000000930	LY6G5C	0.357494	1	2.26367	0.533208	1	2.36431	0.0875722	1	20.0725	0.276776	1	20.0432
ENSCAFT00000000932	NCAPH2	0.737691	1	-1.34123	0.615916	1	-1.34132	0.68784	1	1.79658	0.481728	1	1.79658
ENSCAFT00000000933	ADM2	1	1	1	1	1	1	0.666667	1	-9.2415	0.666667	1	-9.2415
ENSCAFT00000000934	ABHD16A	0.945034	1	1.06244	0.918446	1	1.06237	0.771223	1	1.57851	0.595659	1	1.57853
ENSCAFT00000000935	RRM2B	0.359458	1	-2.2536	0.174214	1	-2.25354	0.38101	1	-2.23028	0.223839	1	-2.2303
ENSCAFT00000000936	NA	0.059047	0.774376	-7.22909	0.137068	1	-7.33179	0.85812	1	1.84501	0.931372	1	1.84316
ENSCAFT00000000938	LY6G6D	0.00852024	0.244826	-20.0486	0.0405251	1	-20.3576	0.751906	1	12.7172	0.829241	1	12.6902
ENSCAFT00000000939	NA	0.0042416	0.165478	-49.228	0.0403984	1	-50.6738	1	1	-1.89766	0.964471	1	-1.91397
ENSCAFT00000000940	ARID1B	0.358091	1	2.26178	0.240599	1	2.26175	0.592869	1	-1.56334	0.528873	1	-1.56326
ENSCAFT00000000941	LY6G6C	0.400488	1	-2.79622	0.530071	1	-3.07415	0.973008	1	8.67595	1	1	8.58064
ENSCAFT00000000945	C6orf25	1	1	1.403	1	1	1.15057	0.524528	1	-2.72837	0.608266	1	-2.76583
ENSCAFT00000000947	MEGF10	0.228759	1	-3.02099	0.300957	1	-3.01638	0.224798	1	6.14453	0.309833	1	6.14107
ENSCAFT00000000948	NA	0.07461	0.891502	5.14059	0.0497764	1	5.13842	0.388033	1	-2.19988	0.35125	1	-2.19984
ENSCAFT00000000950	MEGF10	1	1	1	1	1	1	1	1	-1	1	1	-1
ENSCAFT00000000951	TMEM242	0.994122	1	1.00765	0.992208	1	1.00718	0.714893	1	1.72322	0.579687	1	1.72312
ENSCAFT00000000953	DDAH2	0.500991	1	-1.80893	0.321252	1	-1.80902	0.533952	1	2.34188	0.309601	1	2.34185
ENSCAFT00000000958	ZDHHC14	0.47382	1	1.88855	0.388486	1	1.88888	0.00766974	0.312691	77.2236	0.00125594	0.0755179	77.225
ENSCAFT00000000959	PRRC1	0.629445	1	1.52858	0.515243	1	1.52918	0.994478	1	1.12742	0.951777	1	1.1274
ENSCAFT00000000960	CTXN3	0.574501	1	11.2625	0.673975	1	11.4291	0.751906	1	13.2696	0.925949	1	13.4699
ENSCAFT00000000961	NA	0.626495	1	-1.93899	0.680599	1	-1.93468	0.751906	1	12.9907	0.817753	1	13.0259
ENSCAFT00000000962	CLIC1	1	1	1	1	1	1	1	1	-1	1	1	-1
ENSCAFT00000000963	NA	0.786699	1	1.26782	0.822082	1	1.27397	0.513711	1	2.52751	0.618904	1	2.52877
ENSCAFT00000000964	PPP6R2	1	1	1	1	1	1	1	1	-1	1	1	-1
ENSCAFT00000000966	MSH5	0.582702	1	-1.62626	0.598624	1	-1.62732	0.545888	1	2.40966	0.569796	1	2.40971
ENSCAFT00000000969	SNX9	0.738754	1	1.34067	0.701273	1	1.33932	0.861909	1	1.38375	0.815447	1	1.38376
ENSCAFT00000000971	DENND6B	0.809884	1	1.23659	0.73826	1	1.23709	0.505281	1	-1.79419	0.392678	1	-1.79409
ENSCAFT00000000972	UBR5	0.411322	1	-2.06785	0.256105	1	-2.06711	0.653243	1	-1.429	0.583052	1	-1.42903
ENSCAFT00000000974	VWA7	0.188116	1	3.5931	0.235416	1	3.5803	1	1	1.11161	1	1	1.11145
ENSCAFT00000000977	NA	0.869684	1	1.15614	0.848185	1	1.15465	0.812433	1	-1.14359	0.808781	1	-1.1436
ENSCAFT00000000979	SNRPD2	0.478865	1	-1.86598	0.352885	1	-1.86596	0.180304	1	6.09066	0.0675988	0.961339	6.09064
ENSCAFT00000000982	VARS	0.452928	1	1.96151	0.410329	1	1.96067	0.903092	1	1.3075	0.876334	1	1.30753
ENSCAFT00000000983	HSPA1L	0.975781	1	-1.04032	0.9757	1	-1.04037	0.84847	1	-1.08866	0.84856	1	-1.08866
ENSCAFT00000000984	NA	0.477077	1	1.87378	0.314428	1	1.87352	0.171216	1	6.38955	0.0427323	0.739439	6.38972
ENSCAFT00000000985	KLF10	0.588075	1	1.60947	0.480165	1	1.60802	0.118102	1	-4.54742	0.0465986	0.777528	-4.54738
ENSCAFT00000000986	HSPA1	0.596426	1	1.59219	0.497511	1	1.59114	0.212007	1	5.36529	0.0962894	1	5.36533
ENSCAFT00000000988	NEU1	0.611167	1	-1.56274	0.449869	1	-1.56287	0.991444	1	1.15035	0.911352	1	1.15034
ENSCAFT00000000989	SLC12A2	0.400637	1	2.11474	0.311453	1	2.11566	0.658097	1	-1.42314	0.622451	1	-1.42305
ENSCAFT00000000990	AZIN1	0.939485	1	1.06876	0.91927	1	1.06826	0.125112	1	-4.40962	0.0455803	0.766698	-4.40961
ENSCAFT00000000995	NA	0.8934	1	1.12533	0.860705	1	1.1256	0.489248	1	2.55342	0.33082	1	2.55335
ENSCAFT00000000998	SYNJ2	0.238803	1	2.89307	0.223685	1	2.8929	0.733438	1	1.68352	0.720045	1	1.68354
ENSCAFT00000000999	SERAC1	0.827078	1	1.2139	0.790397	1	1.2125	0.958172	1	1.20653	0.912221	1	1.20653
ENSCAFT00000001002	ATP6V1C1	0.631714	1	1.52358	0.479634	1	1.52323	0.581608	1	2.14737	0.361666	1	2.14738
ENSCAFT00000001006	NA	0.293044	1	-2.5478	0.233627	1	-2.54762	0.227527	1	5.04432	0.161989	1	5.04425
ENSCAFT00000001007	TULP4	1	1	1	1	1	1	1	1	-1	1	1	-1
ENSCAFT00000001009	FZD6	0.325465	1	2.39767	0.165573	1	2.3967	0.515892	1	-1.76242	0.399904	1	-1.76237
ENSCAFT00000001010	TMEM181	1	1	1	1	1	1	1	1	-1	1	1	-1
ENSCAFT00000001011	CTHRC1	0.884791	1	1.13534	0.857456	1	1.13543	0.0537556	0.800415	15.4455	0.0145954	0.379668	15.4455
ENSCAFT00000001013	DYNLT1	0.758951	1	-1.30836	0.691425	1	-1.30826	0.373113	1	3.2862	0.223272	1	3.28617
ENSCAFT00000001014	SYTL3	0.746283	1	-1.3571	0.779883	1	-1.36319	0.090209	1	15.0843	0.148747	1	15.0858
ENSCAFT00000001022	EZR	0.987825	1	1.01341	0.985907	1	1.01332	0.454509	1	-1.95112	0.402793	1	-1.95112
ENSCAFT00000001023	NA	1	1	1	1	1	1	1	1	-1	1	1	-1
ENSCAFT00000001024	SLC44A4	0.323718	1	-3.01184	0.433137	1	-3.10925	0.85812	1	1.82337	0.945494	1	1.81833
ENSCAFT00000001027	RSPH3	0.77271	1	-1.29976	0.772738	1	-1.29976	0.722895	1	-1.31307	0.722908	1	-1.31307
ENSCAFT00000001031	DCAF13	0.708123	1	1.38892	0.626767	1	1.3872	0.989169	1	1.15476	0.93659	1	1.15474
ENSCAFT00000001032	TAGAP	1	1	1	1	1	1	1	1	-1	1	1	-1
ENSCAFT00000001034	FNDC1	1	1	4.36879	1	1	4.42228	1	1	5.02639	1	1	5.09003
ENSCAFT00000001036	RIMS2	1.0242e-05	0.0322889	-1153.94	0.00259463	0.933828	-1159.37	1	1	-1	1	1	-1
ENSCAFT00000001037	SOD2	0.869225	1	-1.15527	0.814328	1	-1.15551	0.910323	1	1.28877	0.805362	1	1.28877
ENSCAFT00000001040	EHMT2	0.442132	1	1.97078	0.34421	1	1.97003	0.82547	1	1.45658	0.74782	1	1.4566
ENSCAFT00000001041	NA	0.413297	1	3.33646	0.523043	1	3.49803	0.50226	1	4.30151	0.663392	1	4.29309
ENSCAFT00000001042	ZBTB12	0.794694	1	1.25751	0.775211	1	1.25659	0.982171	1	1.16984	0.963183	1	1.16984
ENSCAFT00000001043	DCSTAMP	0.170903	1	3.54079	0.200758	1	3.53617	0.00259808	0.190764	1276.08	0.00477542	0.183057	1276.01
ENSCAFT00000001047	DPYS	0.127325	1	-3.99057	0.164866	1	-3.99107	0.0346647	0.651944	24.3543	0.0563362	0.867781	24.3521
ENSCAFT00000001048	LRP12	0.89561	1	1.13397	0.902431	1	1.13765	0.021327	0.501445	-10.3966	0.0311316	0.610056	-10.3992
ENSCAFT00000001049	ZFPM2	1	1	1	1	1	1	1	1	-1	1	1	-1
ENSCAFT00000001052	PLXNB2	0.125563	1	4.01449	0.0500748	1	4.01488	0.204666	1	-3.3436	0.115041	1	-3.34354
ENSCAFT00000001053	SKIV2L	0.810483	1	1.23312	0.782297	1	1.23192	0.616155	1	-1.51069	0.5844	1	-1.51063
ENSCAFT00000001061	OXR1	0.851381	1	-1.17838	0.779439	1	-1.17847	0.625912	1	1.98866	0.406268	1	1.98865
ENSCAFT00000001063	ABRA	0.448466	1	1.97195	0.574812	1	1.96577	0.00367483	0.224578	155.186	0.0339237	0.642444	155.203
ENSCAFT00000001065	NA	0.725234	1	1.36065	0.632086	1	1.36037	0.884008	1	1.33774	0.784417	1	1.33773
ENSCAFT00000001066	NA	0.791224	1	-1.27736	0.790045	1	-1.27742	0.899465	1	1.33361	0.897813	1	1.3336
ENSCAFT00000001067	NA	0.476686	1	1.92053	0.484548	1	1.92054	0.798405	1	-1.17721	0.798816	1	-1.17722
ENSCAFT00000001068	MAPK12	1	1	1	1	1	1	1	1	-1	1	1	-1
ENSCAFT00000001069	HDAC10	1	1	1	1	1	1	1	1	-1	1	1	-1
ENSCAFT00000001070	HDAC10	0.450298	1	-1.9499	0.308853	1	-1.94918	0.595401	1	2.10693	0.429371	1	2.10694
ENSCAFT00000001071	NA	1	1	1	1	1	1	1	1	-1	1	1	-1
ENSCAFT00000001072	NA	0.649	1	1.49331	0.534013	1	1.49406	0.525096	1	2.38117	0.343538	1	2.38109
ENSCAFT00000001073	TUBGCP6	0.112678	1	4.26704	0.0973184	1	4.26745	0.761281	1	-1.22604	0.75826	1	-1.22602
ENSCAFT00000001075	NA	0.772272	1	-1.46246	0.793059	1	-1.47689	0.158134	1	62.7385	0.298594	1	62.9298
ENSCAFT00000001076	NELFE	0.771459	1	-1.29107	0.691111	1	-1.29173	0.656446	1	1.89484	0.49288	1	1.89478
ENSCAFT00000001077	NA	0.574501	1	10.5716	0.674761	1	10.4246	0.751906	1	12.4492	0.927194	1	12.2727
ENSCAFT00000001078	NA	0.945883	1	-1.06156	0.923374	1	-1.06113	0.894537	1	1.31895	0.783944	1	1.31898
ENSCAFT00000001079	DXO	1	1	7.41651	1	1	7.31486	0.973008	1	8.67595	1	1	8.55409
ENSCAFT00000001083	ANGPT1	0.526584	1	-1.74712	0.417836	1	-1.74736	0.986407	1	1.15878	0.936284	1	1.15873
ENSCAFT00000001085	RSPO2	0.045739	0.679019	6.64535	0.0393282	1	6.6491	0.00479864	0.256076	166.588	0.00327344	0.144496	166.586
ENSCAFT00000001086	NA	0.251631	1	-2.81791	0.22053	1	-2.81843	0.130804	1	8.76487	0.103806	1	8.76463
ENSCAFT00000001087	TRABD	0.782538	1	1.27391	0.686758	1	1.27353	0.910387	1	1.00405	0.940392	1	1.00406
ENSCAFT00000001089	FBN2	0.945854	1	1.06906	0.952803	1	1.0677	0.00196043	0.181945	1554.08	0.00662937	0.226736	1554.23
ENSCAFT00000001094	MOV10L1	1	1	1	1	1	1	1	1	-1	1	1	-1
ENSCAFT00000001095	EIF3E	0.775962	1	-1.28296	0.680921	1	-1.28298	0.48731	1	2.55913	0.272207	1	2.55912
ENSCAFT00000001096	MLC1	0.00644779	0.209458	-41.7781	0.0940886	1	-43.7027	1	1	4.86995	1	1	4.81016
ENSCAFT00000001099	TTLL8	0.165845	1	-4.28893	0.304518	1	-4.44315	0.364576	1	28.4953	0.530459	1	28.4789
ENSCAFT00000001100	IL17REL	0.361751	1	-15.8328	0.440064	1	-19.2341	1	1	-1	1	1	-1
ENSCAFT00000001103	CRELD2	0.369789	1	2.22038	0.218053	1	2.22168	0.921867	1	1.27043	0.832494	1	1.27043
ENSCAFT00000001104	NA	0.202669	1	3.21852	0.242423	1	3.22455	0.401576	1	-2.15091	0.431723	1	-2.15113
ENSCAFT00000001105	CI-MPR/IGF2R	1	1	-1.77946	1	1	-2.17036	1	1	4.86995	1	1	4.80937
ENSCAFT00000001106	ALG12	0.639471	1	-1.50906	0.494223	1	-1.50886	0.674576	1	-1.38494	0.597864	1	-1.38497
ENSCAFT00000001108	CYP21	0.87235	1	1.1718	0.878696	1	1.17142	0.504294	1	2.64634	0.534136	1	2.64628
ENSCAFT00000001110	ZBED4	0.0394979	0.614448	6.85678	0.037004	1	6.85365	0.287184	1	-2.71039	0.282019	1	-2.71038
ENSCAFT00000001112	NA	0.291847	1	-2.56429	0.211935	1	-2.56291	0.97655	1	1.17773	0.940364	1	1.17765
ENSCAFT00000001114	TMEM74	0.0578768	0.770347	6.58727	0.05807	1	6.58829	0.00240017	0.187411	-25.4193	0.00242203	0.11731	-25.4193
ENSCAFT00000001115	TRHR	1	1	1.03514	1	1	-1.1391	0.387157	1	-3.72076	0.5055	1	-3.66615
ENSCAFT00000001116	SLC27A6	0.557175	1	-1.68363	0.562653	1	-1.6837	0.0270388	0.57072	48.4185	0.029242	0.586836	48.418
ENSCAFT00000001119	ISOC1	0.687277	1	1.42758	0.588794	1	1.42778	0.727949	1	-1.28488	0.68865	1	-1.28494
ENSCAFT00000001120	NUDCD1	0.925893	1	-1.08509	0.897088	1	-1.08506	0.597058	1	2.09083	0.413138	1	2.09079
ENSCAFT00000001121	BRD1	0.198692	1	3.18729	0.230997	1	3.19573	0.686097	1	-1.37588	0.69521	1	-1.37597
ENSCAFT00000001124	ADAMTS19	0.00107061	0.0807935	-217.962	0.0388915	1	-223.97	1	1	-1	1	1	-1
ENSCAFT00000001126	KIAA1024L	0.0584385	0.770347	-44.5176	0.20388	1	-49.7613	1	1	-1	1	1	-1
ENSCAFT00000001128	ACAT2	0.912553	1	1.10225	0.880316	1	1.10127	0.385611	1	-2.21155	0.260915	1	-2.21165
ENSCAFT00000001131	NA	1	1	4.36879	1	1	4.4182	1	1	-1.8386	0.950084	1	-1.81736
ENSCAFT00000001135	FAM19A5	0.419267	1	2.25365	0.478054	1	2.3193	0.00385779	0.231498	-23.3157	0.0138198	0.36743	-23.3113
ENSCAFT00000001136	NA	1	1	-1.04914	1	1	-1.05064	0.388972	1	-2.32368	0.438318	1	-2.32333
ENSCAFT00000001138	PKHD1L1	1	1	7.41651	1	1	7.31486	0.973008	1	8.67595	1	1	8.55409
ENSCAFT00000001139	LYRM7	0.941106	1	-1.07385	0.947339	1	-1.07529	0.705415	1	1.77806	0.755665	1	1.77839
ENSCAFT00000001140	CDC42SE2	0.876936	1	1.1465	0.876662	1	1.14646	0.716155	1	-1.30934	0.715912	1	-1.30934
ENSCAFT00000001141	TCP1	0.684656	1	1.42764	0.556023	1	1.42753	0.874323	1	-1.04624	0.886896	1	-1.04625
ENSCAFT00000001142	EBAG9	0.426337	1	-2.02284	0.273946	1	-2.02295	0.393911	1	3.14821	0.210079	1	3.14799
ENSCAFT00000001143	NA	0.855671	1	1.58781	0.881422	1	1.56556	0.371658	1	-2.84151	0.45	1	-2.84431
ENSCAFT00000001145	PNLDC1	0.012315	0.305453	-13.0264	0.0539536	1	-13.1121	0.390284	1	-2.57118	0.471745	1	-2.57048
ENSCAFT00000001146	SYBU	0.571908	1	-1.64853	0.547233	1	-1.64895	0.0039525	0.234721	147.426	0.00213874	0.108882	147.429
ENSCAFT00000001147	NA	0.014558	0.337511	-29.1045	0.114077	1	-27.7644	1	1	5.02639	1	1	5.08784
ENSCAFT00000001148	NA	1	1	-1.3045	1	1	-1.23595	1	1	5.02639	1	1	5.07544
ENSCAFT00000001149	KCNV1	0.610282	1	1.58517	0.643576	1	1.58368	0.00663665	0.292091	132.419	0.0138025	0.367296	132.43
ENSCAFT00000001151	TBC1D22A	0.916163	1	-1.09778	0.882978	1	-1.09852	0.848945	1	-1.08393	0.850596	1	-1.08393
ENSCAFT00000001153	NA	0.33344	1	-2.35968	0.208013	1	-2.35942	0.418101	1	2.96837	0.262276	1	2.96824
ENSCAFT00000001155	NA	0.873633	1	-1.18597	0.886792	1	-1.18354	0.878002	1	1.42462	0.911578	1	1.42476
ENSCAFT00000001158	CERK	0.574501	1	-7.53497	0.688801	1	-9.33071	1	1	-1	1	1	-1
ENSCAFT00000001160	NA	0.404122	1	-2.09035	0.294742	1	-2.09019	0.421992	1	2.93721	0.286336	1	2.93717
ENSCAFT00000001161	SLC22A1	8.29912e-05	0.0374288	-547.157	0.00351206	0.968952	-551.639	1	1	-1	1	1	-1
ENSCAFT00000001165	SLC22A3	0.0192673	0.398648	10.7621	0.0703868	1	11.2776	0.0504419	0.773616	30.4899	0.148446	1	30.5051
ENSCAFT00000001166	TNXB	0.574501	1	10.5716	0.666724	1	10.4323	1	1	1.3471	1	1	1.32899
ENSCAFT00000001168	SLC22A2	0.00380283	0.154828	-51.4741	0.0747331	1	-53.5075	1	1	4.86995	1	1	4.81134
ENSCAFT00000001169	NA	0.406594	1	2.08975	0.354418	1	2.08708	0.604891	1	-1.5402	0.57965	1	-1.54012
ENSCAFT00000001170	GRAMD4	0.6137	1	1.599	0.615573	1	1.59887	0.738024	1	1.67526	0.740328	1	1.67526
ENSCAFT00000001172	NA	1	1	1	1	1	1	1	1	-1	1	1	-1
ENSCAFT00000001179	PLG	0.358231	1	-2.32267	0.384761	1	-2.3221	0.774281	1	-1.23488	0.776635	1	-1.23471
ENSCAFT00000001183	FNIP1	0.793832	1	1.25856	0.743932	1	1.25646	0.246337	1	-2.99126	0.159736	1	-2.99121
ENSCAFT00000001189	ATF6B	0.85527	1	1.17348	0.794539	1	1.17321	0.97225	1	1.09327	0.97291	1	1.09329
ENSCAFT00000001192	PRRT1	0.151268	1	-3.80042	0.245852	1	-3.8201	0.0806966	0.989552	21.1889	0.164904	1	21.1764
ENSCAFT00000001193	PPT2-EGFL8	0.39506	1	2.13228	0.384339	1	2.13148	0.451545	1	2.81616	0.437905	1	2.81618
ENSCAFT00000001195	AGPAT4	0.507778	1	1.79856	0.360311	1	1.79871	0.509246	1	-1.78289	0.400331	1	-1.7829
ENSCAFT00000001196	PARK2	0.319141	1	-2.59859	0.406644	1	-2.59357	1	1	1.22427	1	1	1.22546
ENSCAFT00000001197	EGFL8	0.855636	1	-1.17753	0.839526	1	-1.17681	0.336647	1	3.6709	0.273251	1	3.67093
ENSCAFT00000001199	PACRG	1	1	1	1	1	1	1	1	-1	1	1	-1
ENSCAFT00000001200	NA	0.578258	1	-1.80336	0.659794	1	-1.80472	0.126986	1	74.4498	0.227678	1	74.5789
ENSCAFT00000001203	QKI	1	1	4.23441	1	1	4.19352	1	1	4.86995	1	1	4.82142
ENSCAFT00000001204	CELSR1	1	1	1	1	1	1	1	1	-1	1	1	-1
ENSCAFT00000001208	RNF5	0.814906	1	-1.22793	0.729502	1	-1.2281	0.850104	1	1.40536	0.707734	1	1.40535
ENSCAFT00000001210	HNRNPDL	1	1	1.09245	1	1	1.11202	0.88051	1	-1.21089	0.861071	1	-1.21058
ENSCAFT00000001212	AGER	1	1	1.07932	1	1	1.0695	0.94705	1	-1.23938	0.82877	1	-1.24997
ENSCAFT00000001213	TRMU	0.771024	1	1.29409	0.719698	1	1.29401	1	1	1.01863	1	1	1.0187
ENSCAFT00000001214	AGER	1	1	1	1	1	1	1	1	-1	1	1	-1
ENSCAFT00000001217	C6orf118	1	1	1	1	1	1	1	1	-1	1	1	-1
ENSCAFT00000001218	GTSE1	0.396164	1	2.13262	0.302769	1	2.13342	0.00498346	0.257212	111.763	0.000626494	0.0463419	111.765
ENSCAFT00000001219	TTC38	0.70758	1	-1.39083	0.603039	1	-1.39083	0.777586	1	1.56925	0.636942	1	1.56931
ENSCAFT00000001220	PKDREJ	0.094621	0.984392	-5.75579	0.195467	1	-5.7111	0.423357	1	24.023	0.545568	1	23.9259
ENSCAFT00000001221	CDPF1	0.670199	1	-1.45623	0.614075	1	-1.45539	0.914549	1	1.29345	0.867266	1	1.29347
ENSCAFT00000001222	PPARA	0.357724	1	2.33639	0.369556	1	2.33616	0.708601	1	-1.32764	0.711398	1	-1.32766
ENSCAFT00000001223	PBX2	0.544902	1	1.70429	0.436489	1	1.70206	0.926656	1	1.26118	0.858108	1	1.26121
ENSCAFT00000001227	GPSM3	1	1	1	1	1	1	1	1	-1	1	1	-1
ENSCAFT00000001228	NOTCH4	1	1	1.168	1	1	1.13221	0.423357	1	23.6783	0.628044	1	23.4575
ENSCAFT00000001229	NA	0.792488	1	-1.30371	0.818849	1	-1.31024	0.047306	0.753969	155.369	0.121312	1	155.182
ENSCAFT00000001231	CSMD3	1	1	1	1	1	1	1	1	-1	1	1	-1
ENSCAFT00000001238	CSMD3	0.00022536	0.0476209	-56.6961	0.00479101	1	-56.905	0.553678	1	3.89633	0.676446	1	3.89087
ENSCAFT00000001240	BTNL2	1	1	1	1	1	1	1	1	-1	1	1	-1
ENSCAFT00000001241	MGST3	0.819724	1	-1.22074	0.75916	1	-1.22068	0.445103	1	2.791	0.270052	1	2.79098
ENSCAFT00000001246	NA	0.0137967	0.327744	-13.737	0.0503237	1	-13.8715	1	1	1.2246	1	1	1.22031
ENSCAFT00000001247	BTNL2	0.00634102	0.208236	-109.138	0.0613686	1	-114.063	0.666667	1	-9.2415	0.666667	1	-9.2415
ENSCAFT00000001248	NA	0.717509	1	-2.3742	0.771127	1	-2.23048	0.973008	1	8.89915	1	1	8.90499
ENSCAFT00000001254	DLA-DRA1	0.975814	1	1.02686	0.971108	1	1.02683	0.00051497	0.11308	436.265	2.97911e-05	0.00500156	436.265
ENSCAFT00000001257	FBLN1	0.23949	1	2.85754	0.12638	1	2.85694	0.000926326	0.13438	291.213	1.3985e-05	0.00290874	291.213
ENSCAFT00000001258	NA	0.385966	1	-2.46081	0.553639	1	-2.53929	0.792684	1	1.8471	0.939958	1	1.85425
ENSCAFT00000001259	PDE10A	1	1	1	1	1	1	1	1	-1	1	1	-1
ENSCAFT00000001264	DLA-DRB1	0.596017	1	-1.59281	0.497747	1	-1.59285	0.0048713	0.256106	87.9246	0.000262763	0.0246157	87.9243
ENSCAFT00000001265	T	0.574501	1	-7.53497	0.688828	1	-9.33102	1	1	-1	1	1	-1
ENSCAFT00000001266	NA	0.573276	1	-1.64809	0.508923	1	-1.64845	0.466167	1	2.70999	0.371431	1	2.70977
ENSCAFT00000001267	RIBC2	0.235026	1	-3.05805	0.341003	1	-3.08269	0.11885	1	77.4466	0.209163	1	77.3346
ENSCAFT00000001268	SFT2D1	0.417066	1	-2.04928	0.254466	1	-2.04887	0.628914	1	1.98406	0.444844	1	1.98399
ENSCAFT00000001272	DLA-DQA	0.358044	1	-2.46629	0.47068	1	-2.44375	0.0936898	1	95.053	0.17424	1	95.0319
ENSCAFT00000001273	ACSL6	1	1	1	1	1	1	1	1	-1	1	1	-1
ENSCAFT00000001274	TRPS1	0.134389	1	3.87499	0.0648888	1	3.86981	0.99285	1	1.12459	0.970563	1	1.12462
ENSCAFT00000001279	DLA-DQBC1	0.298718	1	-2.51835	0.160362	1	-2.51848	0.000359597	0.102345	639.791	1.37532e-06	0.000685003	639.783
ENSCAFT00000001280	IL3	0.361751	1	13.7107	0.514976	1	13.5299	0.604505	1	16.2032	0.832838	1	15.9859
ENSCAFT00000001282	EIF3H	1	1	4.36879	1	1	4.42225	1	1	5.02639	1	1	5.09
ENSCAFT00000001284	CSF2	1	1	1	1	1	1	1	1	-1	1	1	-1
ENSCAFT00000001285	UTP23	0.78354	1	-1.27284	0.702053	1	-1.27228	0.602987	1	2.07154	0.418661	1	2.07147
ENSCAFT00000001286	RAD21	0.810588	1	-1.23348	0.722495	1	-1.23356	0.696812	1	1.77037	0.499069	1	1.77037
ENSCAFT00000001287	SLC30A8	0.341837	1	-3.10048	0.457443	1	-3.24108	0.751906	1	12.9907	0.840972	1	13.036
ENSCAFT00000001288	MED30	0.613677	1	-1.55824	0.469187	1	-1.55825	0.333806	1	3.6351	0.139167	1	3.63501
ENSCAFT00000001289	P4HA2	0.804156	1	1.2425	0.733698	1	1.24239	0.393365	1	-2.17685	0.26912	1	-2.17687
ENSCAFT00000001291	TAP2	1	1	-1.00031	1	1	-1.00042	0.689612	1	-1.35505	0.631765	1	-1.35501
ENSCAFT00000001293	PSMB8	0.278714	1	-2.62331	0.111861	1	-2.62335	0.00264158	0.192572	145.477	8.58264e-06	0.00205187	145.474
ENSCAFT00000001294	PDLIM4	0.652795	1	1.48493	0.504707	1	1.48474	0.779899	1	-1.19263	0.746425	1	-1.19263
ENSCAFT00000001296	SMC1B	0.481585	1	-2.33792	0.573676	1	-2.40718	1	1	1.35436	1	1	1.3426
ENSCAFT00000001299	EXT1	1	1	4.36879	1	1	4.42223	1	1	5.02639	1	1	5.08998
ENSCAFT00000001302	EXT1	1	1	1	1	1	1	0.666667	1	-9.2415	0.666667	1	-9.2415
ENSCAFT00000001303	SAMD12	0.00369553	0.152538	-23.1115	0.0530252	1	-23.5245	0.364576	1	27.4057	0.561333	1	27.1809
ENSCAFT00000001305	TNFRSF11B	0.792949	1	-1.26215	0.790969	1	-1.26208	0.172142	1	6.48374	0.167269	1	6.48371
ENSCAFT00000001306	TAP1	0.880541	1	1.14056	0.847493	1	1.14008	0.529022	1	2.36371	0.38499	1	2.36373
ENSCAFT00000001307	NA	0.636739	1	1.51252	0.58468	1	1.51061	0.489002	1	2.5634	0.398749	1	2.56336
ENSCAFT00000001310	RPS6KA2	0.103164	1	4.44532	0.0467291	1	4.44806	0.216426	1	-3.23662	0.141005	1	-3.23644
ENSCAFT00000001312	MAL2	1	1	-1.02202	1	1	1.041	0.500306	1	20.932	0.647375	1	20.9787
ENSCAFT00000001314	FAM118A	0.657635	1	1.47536	0.669128	1	1.47605	0.526635	1	2.39565	0.547408	1	2.39562
ENSCAFT00000001318	NA	0.855671	1	-1.25384	0.849829	1	-1.48837	1	1	1.35436	1	1	1.33783
ENSCAFT00000001319	UPK3A	1	1	-1.3045	1	1	-1.23587	1	1	5.02639	1	1	5.0755
ENSCAFT00000001320	SLC22A4	0.227881	1	-3.11609	0.274405	1	-3.11792	0.743052	1	1.72003	0.783681	1	1.72012
ENSCAFT00000001323	NA	0.554422	1	-1.73011	0.597873	1	-1.72919	0.666882	1	1.9175	0.721006	1	1.91809
ENSCAFT00000001324	SLC22A5	0.895836	1	1.13097	0.891101	1	1.13066	0.97325	1	1.18983	0.96368	1	1.18985
ENSCAFT00000001326	FGFR1OP	0.914155	1	1.1001	0.885801	1	1.09922	0.511929	1	2.44775	0.344054	1	2.44766
ENSCAFT00000001328	DLA-DMA	0.993031	1	-1.01149	0.991944	1	-1.01231	0.152249	1	7.06425	0.0910355	1	7.06397
ENSCAFT00000001329	NA	1	1	1.03693	1	1	1.02364	0.53615	1	3.29889	0.670435	1	3.30493
ENSCAFT00000001331	KIAA0930	0.734565	1	1.34635	0.664252	1	1.3459	0.748737	1	1.6331	0.637846	1	1.63314
ENSCAFT00000001332	GPR31	0.296864	1	-3.25604	0.476864	1	-3.12705	0.318442	1	32.6369	0.518449	1	32.653
ENSCAFT00000001334	IRF1	0.530956	1	-1.73662	0.362636	1	-1.73706	0.65652	1	1.89425	0.459365	1	1.89426
ENSCAFT00000001335	IL5	1	1	1.30135	1	1	1.35529	0.973008	1	8.67595	1	1	8.57679
ENSCAFT00000001336	NA	0.842812	1	1.19003	0.807243	1	1.18805	0.142932	1	-4.11265	0.0776089	1	-4.11261
ENSCAFT00000001337	NUP50	0.33159	1	2.36805	0.198818	1	2.36469	0.94109	1	1.23476	0.868994	1	1.23474
ENSCAFT00000001339	UNC93A	0.797742	1	-1.34041	0.874753	1	-1.32075	0.417207	1	3.71496	0.584529	1	3.70762
ENSCAFT00000001341	MLLT4	1	1	1	1	1	1	1	1	-1	1	1	-1
ENSCAFT00000001343	PHF21B	0.132694	1	-6.00251	0.322967	1	-6.76421	0.131527	1	-7.71466	0.312884	1	-7.82839
ENSCAFT00000001345	KIF25	0.786568	1	-2.19114	0.831439	1	-2.20824	0.973008	1	9.12879	1	1	9.22152
ENSCAFT00000001346	NA	0.0951979	0.984392	29.6243	0.205032	1	29.4615	0.553678	1	3.81246	0.797832	1	3.79131
ENSCAFT00000001347	DACT2	0.574501	1	-7.53497	0.688854	1	-9.33133	1	1	-1	1	1	-1
ENSCAFT00000001348	SMOC2	0.143072	1	4.32482	0.229451	1	4.30768	0.197242	1	6.28711	0.314218	1	6.28989
ENSCAFT00000001349	SMOC2	0.574501	1	11.2625	0.673953	1	11.4291	0.751906	1	13.2696	0.925914	1	13.4699
ENSCAFT00000001350	ENPP2	0.164598	1	-3.49462	0.0532604	1	-3.49409	0.00103309	0.140471	317.76	4.91134e-06	0.00152886	317.762
ENSCAFT00000001353	RAD50	0.900097	1	1.12115	0.881406	1	1.12136	0.716534	1	-1.30922	0.694185	1	-1.30932
ENSCAFT00000001354	ARHGAP8	0.00337638	0.148382	-28.679	0.0163535	1	-28.9163	0.751906	1	12.7172	0.811243	1	12.6957
ENSCAFT00000001356	PRR5	1	1	1	1	1	1	1	1	-1	1	1	-1
ENSCAFT00000001357	LDOC1L	0.211338	1	3.06345	0.260015	1	3.0851	0.0491583	0.76395	-7.07187	0.0741992	1	-7.07313
ENSCAFT00000001359	KIAA1644	1	1	-1.34589	1	1	-1.29926	1	1	4.86995	1	1	4.82927
ENSCAFT00000001361	PARVG	0.924311	1	1.08614	0.92994	1	1.08807	0.0309711	0.613582	33.7327	0.0467179	0.778216	33.7323
ENSCAFT00000001362	NA	0.930127	1	-1.08389	0.914084	1	-1.08411	0.200572	1	-3.39838	0.124359	1	-3.39849
ENSCAFT00000001363	TAF2	0.876144	1	1.14651	0.837979	1	1.14543	0.546308	1	-1.67991	0.46265	1	-1.67988
ENSCAFT00000001364	IL13	0.834069	1	-1.29641	0.840743	1	-1.31616	0.0936898	1	94.0765	0.189544	1	94.1794
ENSCAFT00000001365	THBS2	0.361751	1	14.4796	0.419951	1	14.5355	0.00226574	0.185638	-34.2408	0.0165854	0.409521	-34.1072
ENSCAFT00000001366	NA	0.757238	1	-1.44015	0.81078	1	-1.40553	0.501949	1	3.48877	0.643582	1	3.49215
ENSCAFT00000001367	IL4	0.310086	1	-3.29088	0.482766	1	-3.76434	1	1	-1.03847	1	1	-1.03756
ENSCAFT00000001370	DSCC1	0.750062	1	1.32187	0.738052	1	1.32111	0.0848365	1	11.8681	0.0687581	0.970492	11.8679
ENSCAFT00000001371	NA	0.901221	1	1.1172	0.88896	1	1.11559	0.203665	1	-3.37593	0.141158	1	-3.37585
ENSCAFT00000001374	SAMM50	0.243906	1	2.86408	0.21495	1	2.86294	0.770658	1	1.58749	0.744869	1	1.58754
ENSCAFT00000001375	WDR27	1	1	-1.34589	1	1	-1.29777	1	1	-1.89766	0.963839	1	-1.91412
ENSCAFT00000001377	DEPTOR	0.361751	1	-15.8328	0.440087	1	-19.2343	1	1	-1	1	1	-1
ENSCAFT00000001378	DSE	0.866066	1	1.15944	0.80239	1	1.15951	0.739552	1	-1.26183	0.68715	1	-1.26185
ENSCAFT00000001379	BRD2	0.415318	1	2.05321	0.321968	1	2.05187	0.629676	1	-1.47894	0.586306	1	-1.4789
ENSCAFT00000001381	FAM26E	0.422112	1	2.03288	0.278595	1	2.03323	0.787229	1	-1.18022	0.767366	1	-1.18024
ENSCAFT00000001383	FAM26D	1	1	-1.34589	1	1	-1.29715	0.584788	1	-3.58998	0.617269	1	-3.6215
ENSCAFT00000001384	SAMM50	1	1	1	1	1	1	1	1	-1	1	1	-1
ENSCAFT00000001387	PNPLA3	0.253663	1	-2.90406	0.34974	1	-2.92626	0.51357	1	-1.81818	0.563456	1	-1.81989
ENSCAFT00000001390	NA	0.24293	1	-3.05419	0.357942	1	-3.08952	0.111561	1	80.5873	0.208505	1	80.6229
ENSCAFT00000001391	PNPLA5	0.310086	1	-3.29088	0.485664	1	-3.76947	0.973008	1	8.89915	1	1	8.90704
ENSCAFT00000001393	RSPH4A	0.616357	1	-1.71819	0.72364	1	-1.81141	1	1	1.12867	1	1	1.12696
ENSCAFT00000001394	DLA-DOA	0.52696	1	-1.78355	0.563578	1	-1.78204	0.0751686	0.958038	15.5766	0.107046	1	15.5796
ENSCAFT00000001395	SULT4A1	0.505628	1	-2.61958	0.56088	1	-2.58013	0.00027287	0.0956082	-80.1946	0.00235504	0.115563	-79.7375
ENSCAFT00000001396	HLA-DPB1	0.609029	1	-1.67776	0.675651	1	-1.69004	0.395776	1	4.37006	0.512667	1	4.37135
ENSCAFT00000001397	ZUFSP	0.938384	1	1.07149	0.911883	1	1.07181	1	1	1.00387	1	1	1.00384
ENSCAFT00000001398	KIF3A	0.574501	1	7.60547	0.629412	1	7.61021	0.214744	1	-5.66897	0.319853	1	-5.66535
ENSCAFT00000001399	KIF3A	0.765587	1	1.30755	0.716759	1	1.30822	0.593379	1	-1.56644	0.543573	1	-1.56652
ENSCAFT00000001400	EFCAB6	0.0069723	0.216709	-20.9254	0.0376017	1	-21.1627	0.226558	1	-4.47228	0.320019	1	-4.47009
ENSCAFT00000001401	KIF3A	1	1	1	1	1	1	1	1	-1	1	1	-1
ENSCAFT00000001402	MPPED1	0.00475154	0.171219	-45.1908	0.0825607	1	-45.9429	1	1	5.02639	1	1	5.09581
ENSCAFT00000001404	SCUBE1	0.923608	1	-1.10668	0.934435	1	-1.10407	0.00885122	0.331466	533.945	0.0237857	0.517343	533.807
ENSCAFT00000001405	KPNA5	1	1	1.30135	1	1	1.35534	0.973008	1	8.67595	1	1	8.57672
ENSCAFT00000001407	COL11A2	0.251371	1	2.85405	0.403281	1	3.00873	0.447144	1	3.31891	0.643856	1	3.31541
ENSCAFT00000001408	FAM162B	0.616357	1	1.84578	0.706043	1	1.83929	0.105002	1	83.3034	0.232953	1	83.4982
ENSCAFT00000001409	COL11A2	0.371159	1	2.27523	0.405013	1	2.2752	0.152752	1	7.54989	0.18864	1	7.54947
ENSCAFT00000001410	2015-09-08	0.232228	1	2.90611	0.125542	1	2.90112	0.171026	1	-3.71321	0.0869071	1	-3.7132
ENSCAFT00000001411	SOWAHA	0.551643	1	-1.94159	0.740478	1	-1.89738	0.776049	1	2.71344	0.86183	1	2.7201
ENSCAFT00000001412	TTLL12	0.262559	1	2.71836	0.195748	1	2.71528	0.747157	1	-1.24867	0.733637	1	-1.24862
ENSCAFT00000001414	GPRC6A	0.0937671	0.984392	-12.476	0.302003	1	-13.5103	1	1	5.02639	1	1	5.10557
ENSCAFT00000001416	TSPO	0.747467	1	-1.32603	0.628113	1	-1.32593	0.277587	1	-2.76786	0.121001	1	-2.76786
ENSCAFT00000001418	RXRB	0.518755	1	-1.76494	0.338913	1	-1.76476	0.986343	1	1.15892	0.90431	1	1.15893
ENSCAFT00000001419	SHROOM1	0.345388	1	2.33437	0.234902	1	2.33823	0.538248	1	-1.70296	0.467776	1	-1.7029
ENSCAFT00000001420	GDF9	0.550498	1	-1.70791	0.555684	1	-1.70812	0.786847	1	-1.18611	0.787294	1	-1.1861
ENSCAFT00000001421	RFX6	0.228134	1	-3.26184	0.434912	1	-3.35366	0.186976	1	54.7698	0.404435	1	55.0519
ENSCAFT00000001422	UQCRQ	0.54734	1	-1.6974	0.452815	1	-1.69729	0.387951	1	3.17174	0.257113	1	3.17171
ENSCAFT00000001424	MCAT	0.632393	1	-1.52356	0.506279	1	-1.52418	0.434826	1	-2.02174	0.309747	1	-2.02163
ENSCAFT00000001425	BIK	0.165845	1	-4.2868	0.26698	1	-4.32018	0.364576	1	28.1293	0.473821	1	28.0731
ENSCAFT00000001426	SLC39A7	0.904733	1	1.11045	0.858602	1	1.11048	0.962568	1	1.0791	0.980107	1	1.0791
ENSCAFT00000001427	ROS1	0.00153099	0.0969085	-40.9549	0.034134	1	-42.1353	0.973008	1	8.67595	1	1	8.57702
ENSCAFT00000001428	LEAP2	0.635242	1	-1.90478	0.721398	1	-1.99302	0.88505	1	2.30142	0.969664	1	2.31374
ENSCAFT00000001430	DCBLD1	1	1	-1.0067	1	1	-1.00686	1	1	1.04215	1	1	1.04216
ENSCAFT00000001431	HSD17B8	0.145526	1	-3.7202	0.0464613	1	-3.72	0.477019	1	2.61435	0.292224	1	2.61432
ENSCAFT00000001433	TTLL1	0.375012	1	-2.19834	0.250396	1	-2.19863	0.649837	1	-1.44194	0.595518	1	-1.44204
ENSCAFT00000001435	GOPC	0.577229	1	1.66558	0.611162	1	1.6772	0.654355	1	-1.45113	0.674577	1	-1.45129
ENSCAFT00000001437	NA	1	1	-5.69907	1	1	-5.43906	0.666667	1	-9.2415	0.666667	1	-9.2415
ENSCAFT00000001438	NUS1	0.648203	1	1.49243	0.509521	1	1.49213	0.997688	1	1.13257	0.933507	1	1.13256
ENSCAFT00000001439	SLC35F1	0.594541	1	-1.61132	0.567082	1	-1.61173	0.0042338	0.243067	902.3	0.00221674	0.111149	902.26
ENSCAFT00000001440	AFF4	0.147702	1	5.98236	0.240759	1	5.77267	0.369801	1	-2.40525	0.452949	1	-2.40784
ENSCAFT00000001441	CEP85L	0.567162	1	1.66335	0.574962	1	1.66419	0.908907	1	-1.00383	0.907058	1	-1.00384
ENSCAFT00000001442	RING1	0.9836	1	-1.02147	0.98066	1	-1.0225	0.84874	1	1.41357	0.791449	1	1.41357
ENSCAFT00000001444	AFF4	0.289241	1	2.6232	0.246839	1	2.62405	0.0965476	1	-5.0724	0.0714548	0.988134	-5.07194
ENSCAFT00000001447	PACSIN2	0.973901	1	-1.03044	0.962906	1	-1.0312	0.369262	1	-2.28141	0.233713	1	-2.28136
ENSCAFT00000001448	MCM9	0.00281359	0.134101	-30.0537	0.0284447	1	-30.328	0.751906	1	12.9907	0.845465	1	13.0378
ENSCAFT00000001452	COL14A1	0.37387	1	2.20255	0.273894	1	2.20407	0.00136415	0.163797	250.852	7.69054e-05	0.00961607	250.847
ENSCAFT00000001453	ASF1A	0.838424	1	1.19668	0.775313	1	1.19642	0.430801	1	2.88361	0.23406	1	2.8835
ENSCAFT00000001460	MRPL13	1	1	4.36879	1	1	4.42219	1	1	5.02639	1	1	5.08992
ENSCAFT00000001461	FAM184A	0.717509	1	2.45009	0.765513	1	2.53387	0.842447	1	-1.55871	0.823705	1	-1.56468
ENSCAFT00000001462	ARFGAP3	1	1	1	1	1	1	0.666667	1	-9.2415	0.666667	1	-9.2415
ENSCAFT00000001463	FAM184A	0.160134	1	-4.16375	0.328565	1	-4.29135	1	1	1.35468	1	1	1.34503
ENSCAFT00000001464	ARFGAP3	0.98616	1	-1.0157	0.98001	1	-1.01578	0.835402	1	-1.10424	0.830224	1	-1.10427
ENSCAFT00000001467	MAN1A1	1	1	1	1	1	1	1	1	-1	1	1	-1
ENSCAFT00000001468	A4GALT	0.594138	1	1.60063	0.559978	1	1.59918	0.624083	1	-1.49305	0.605331	1	-1.49299
ENSCAFT00000001471	VPS52	0.691605	1	1.41686	0.57277	1	1.41625	0.87032	1	1.36523	0.750264	1	1.36525
ENSCAFT00000001473	RPS18	0.462047	1	-1.91213	0.29146	1	-1.91212	0.658299	1	1.88328	0.468411	1	1.88328
ENSCAFT00000001474	B3GALT4	0.741431	1	-1.33783	0.682885	1	-1.33735	0.724041	1	1.7108	0.624662	1	1.71068
ENSCAFT00000001475	CYB5R3	0.574501	1	-7.53497	0.6888	1	-9.33069	1	1	-1	1	1	-1
ENSCAFT00000001476	WDR46	0.864777	1	-1.16106	0.809498	1	-1.16132	0.634009	1	1.96196	0.446881	1	1.96195
ENSCAFT00000001477	MTBP	0.837493	1	-1.19861	0.796421	1	-1.19912	0.570582	1	2.20514	0.441058	1	2.20502
ENSCAFT00000001479	PFDN6	0.231863	1	-2.91081	0.105139	1	-2.91044	0.380024	1	3.23423	0.204779	1	3.23417
ENSCAFT00000001480	TBC1D32	0.74968	1	-1.32587	0.742145	1	-1.32526	0.431836	1	-2.05023	0.421202	1	-2.05023
ENSCAFT00000001481	GJA1	0.123555	1	4.0345	0.0948324	1	4.03431	0.905452	1	-1.00237	0.912174	1	-1.00237
ENSCAFT00000001482	SNTB1	0.853075	1	1.17883	0.827927	1	1.17964	0.00196821	0.181945	215.256	0.000275274	0.0253117	215.253
ENSCAFT00000001484	NA	1	1	-1.72473	1	1	-2.04431	1	1	5.02639	1	1	5.09614
ENSCAFT00000001485	HSPA4	0.59157	1	1.6026	0.420126	1	1.60256	0.288091	1	-2.70145	0.130172	1	-2.70147
ENSCAFT00000001486	NA	0.609151	1	-1.58321	0.646571	1	-1.59065	0.0531533	0.79541	-6.86806	0.0802544	1	-6.86961
ENSCAFT00000001487	POLDIP3	1	1	1	1	1	1	1	1	-1	1	1	-1
ENSCAFT00000001488	POLDIP3	0.171855	1	-4.35716	0.273038	1	-4.44388	0.742694	1	-1.56401	0.751785	1	-1.5656
ENSCAFT00000001493	ZHX2	0.284583	1	2.59621	0.320176	1	2.59965	0.442387	1	2.83776	0.486869	1	2.83764
ENSCAFT00000001494	RRP7A	0.80358	1	-1.24613	0.744689	1	-1.24678	1	1	1.13373	0.95535	1	1.13372
ENSCAFT00000001495	RGL2	0.995627	1	-1.0049	0.9936	1	-1.00483	0.444028	1	2.79799	0.218738	1	2.798
ENSCAFT00000001498	FSTL4	0.171661	1	-25.6869	0.313793	1	-23.7311	1	1	-1	1	1	-1
ENSCAFT00000001499	NA	1	1	1.03514	1	1	-1.14948	1	1	-1.01235	1	1	1.00327
ENSCAFT00000001502	TAPBP	0.87432	1	1.1485	0.823834	1	1.14841	0.74848	1	1.63353	0.591934	1	1.63355
ENSCAFT00000001503	SERHL2	0.775697	1	-1.2863	0.696682	1	-1.28686	0.828984	1	-1.11773	0.823435	1	-1.11772
ENSCAFT00000001505	NFAM1	1	1	1	1	1	1	1	1	-1	1	1	-1
ENSCAFT00000001506	DERL1	0.900504	1	-1.11577	0.853229	1	-1.11585	0.692381	1	-1.34929	0.619689	1	-1.34931
ENSCAFT00000001507	HSF2	0.645857	1	1.49953	0.614694	1	1.49783	0.997732	1	1.14255	0.980582	1	1.14256
ENSCAFT00000001508	NA	0.821948	1	-1.22988	0.830344	1	-1.22956	0.460802	1	2.88212	0.489933	1	2.88231
ENSCAFT00000001511	ZBTB22	0.675152	1	-1.45259	0.617569	1	-1.45407	0.392026	1	-2.19007	0.325101	1	-2.18995
ENSCAFT00000001514	TCF20	0.85216	1	1.17809	0.820134	1	1.17773	0.35387	1	-2.35094	0.275082	1	-2.35083
ENSCAFT00000001517	NDUFA6	0.291211	1	-2.55718	0.143203	1	-2.55685	0.682734	1	1.81121	0.516577	1	1.81117
ENSCAFT00000001518	DAXX	0.735553	1	1.34524	0.644665	1	1.34413	0.645551	1	-1.44513	0.57593	1	-1.44509
ENSCAFT00000001519	SMDT1	0.0747087	0.892325	-5.1243	0.0146032	1	-5.12406	0.49188	1	2.5377	0.306424	1	2.53766
ENSCAFT00000001522	VDAC1	0.628635	1	1.52954	0.478126	1	1.52922	0.800197	1	-1.15932	0.777557	1	-1.15934
ENSCAFT00000001523	TBC1D31	0.661858	1	-1.47138	0.577571	1	-1.47056	1	1	1.10873	0.9805	1	1.10875
ENSCAFT00000001524	NAGA	0.879269	1	-1.14262	0.826296	1	-1.14284	0.796533	1	1.52024	0.64341	1	1.52026
ENSCAFT00000001525	KIFC1	0.910304	1	1.10374	0.888339	1	1.10284	0.0407005	0.713369	19.4683	0.00908632	0.280512	19.4685
ENSCAFT00000001527	TCF7	0.82255	1	1.23997	0.844297	1	1.24579	0.321389	1	-2.58214	0.372239	1	-2.58308
ENSCAFT00000001529	WBP2NL	1	1	1	1	1	1	1	1	-1	1	1	-1
ENSCAFT00000001531	SERINC1	0.7339	1	1.36047	0.752697	1	1.37069	0.196224	1	-3.49138	0.250928	1	-3.49121
ENSCAFT00000001532	SERINC1	0.557763	1	1.63652	0.664245	1	1.7098	0.502751	1	-1.91129	0.579434	1	-1.91116
ENSCAFT00000001534	ATAD2	0.793656	1	1.25773	0.70892	1	1.25715	0.427161	1	2.90728	0.220294	1	2.90727
ENSCAFT00000001535	SKP1	0.906518	1	-1.10825	0.869222	1	-1.10816	0.889632	1	1.32702	0.782023	1	1.32701
ENSCAFT00000001536	FAM83A	1	1	1	1	1	1	1	1	-1	1	1	-1
ENSCAFT00000001538	2015-09-03	0.458847	1	-1.97412	0.564512	1	-1.97784	0.138978	1	10.7394	0.265976	1	10.7265
ENSCAFT00000001539	FABP7	0.184748	1	-4.03886	0.287212	1	-4.07483	0.318442	1	33.4049	0.44265	1	33.5043
ENSCAFT00000001540	NA	1	1	1	1	1	1	1	1	-1	1	1	-1
ENSCAFT00000001542	PHF1	0.756837	1	-1.3135	0.672888	1	-1.31295	0.679558	1	1.82204	0.522023	1	1.82214
ENSCAFT00000001543	ZHX1	0.976793	1	1.02528	0.974077	1	1.02434	0.224328	1	-3.1674	0.181463	1	-3.16736
ENSCAFT00000001544	SMPDL3A	0.300189	1	-2.51286	0.161735	1	-2.51221	0.000448895	0.111324	4389.49	3.61214e-06	0.0012635	4389.24
ENSCAFT00000001545	CENPM	0.949277	1	1.06334	0.952971	1	1.06515	0.51694	1	2.50985	0.560277	1	2.50974
ENSCAFT00000001546	TNFRSF13C	0.746049	1	-1.34138	0.720483	1	-1.34136	0.839843	1	-1.09934	0.840958	1	-1.0994
ENSCAFT00000001547	PHF1	0.812184	1	1.24433	0.822308	1	1.24499	1	1	1.15094	1	1	1.15088
ENSCAFT00000001548	WDYHV1	0.370423	1	2.33604	0.474648	1	2.43142	0.831012	1	1.47714	0.936994	1	1.47748
ENSCAFT00000001550	CLVS2	0.582156	1	-1.69971	0.709593	1	-1.78524	0.158134	1	60.836	0.407205	1	60.4964
ENSCAFT00000001551	CUTA	0.342833	1	2.39868	0.393353	1	2.41107	0.852599	1	1.426	0.887511	1	1.42596
ENSCAFT00000001553	NA	0.0882057	0.984392	-5.11379	0.159977	1	-5.13309	0.88545	1	1.47545	0.940374	1	1.47723
ENSCAFT00000001554	PPP2CA	0.827939	1	-1.47674	0.859756	1	-1.47146	0.510026	1	-2.46563	0.563263	1	-2.45546
ENSCAFT00000001555	KLHL38	0.321403	1	-2.78115	0.463393	1	-2.77515	0.291356	1	7.29128	0.461597	1	7.31587
ENSCAFT00000001557	PPP2CA	0.361751	1	14.4796	0.444691	1	14.5524	1	1	1.85234	1	1	1.8618
ENSCAFT00000001558	SYNGAP1	0.576714	1	1.65875	0.576284	1	1.65876	0.987379	1	1.16069	0.987155	1	1.16069
ENSCAFT00000001559	SREBF2	0.224381	1	2.98095	0.106596	1	2.98098	0.0939049	1	-5.12167	0.0296667	0.59104	-5.12137
ENSCAFT00000001562	ANXA13	0.102813	1	-6.91765	0.276749	1	-7.42965	0.751906	1	12.7172	0.908111	1	12.6705
ENSCAFT00000001564	CCDC134	0.714681	1	1.38905	0.682049	1	1.38907	0.752568	1	-1.24589	0.742952	1	-1.24584
ENSCAFT00000001565	NA	0.829535	1	1.20836	0.811314	1	1.20682	0.400841	1	-2.15421	0.36246	1	-2.15415
ENSCAFT00000001566	UBE2B	0.937551	1	-1.0712	0.918062	1	-1.07083	0.769478	1	1.58411	0.650373	1	1.58407
ENSCAFT00000001567	CDKN2AIPNL	0.403751	1	-2.10004	0.344171	1	-2.0991	0.629052	1	1.99516	0.563506	1	1.99503
ENSCAFT00000001568	TRDN	0.361751	1	-15.8328	0.440111	1	-19.2346	1	1	-1	1	1	-1
ENSCAFT00000001569	TRDN	1	1	1	1	1	1	1	1	-1	1	1	-1
ENSCAFT00000001570	JADE2	0.574501	1	-7.53497	0.688874	1	-9.33158	1	1	-1	1	1	-1
ENSCAFT00000001573	TRDN	1	1	1	1	1	1	1	1	-1	1	1	-1
ENSCAFT00000001574	BAK1	0.881659	1	-1.13991	0.830699	1	-1.14027	0.575342	1	2.1737	0.370728	1	2.17366
ENSCAFT00000001579	NKAIN2	0.400488	1	-4.89754	0.519094	1	-5.34318	1	1	4.86995	1	1	4.8278
ENSCAFT00000001581	RNF217	1	1	1.43297	1	1	1.2512	0.199982	1	-5.2631	0.324936	1	-5.27816
ENSCAFT00000001582	TPD52L1	0.903304	1	1.11889	0.88502	1	1.11968	0.0383075	0.692129	20.9441	0.0124733	0.346423	20.9439
ENSCAFT00000001583	MEI1	0.807543	1	-1.24949	0.801012	1	-1.24907	0.698039	1	1.78463	0.682087	1	1.78465
ENSCAFT00000001587	FAM91A1	0.0127112	0.30634	-84.8481	0.116214	1	-90.6757	1	1	-1	1	1	-1
ENSCAFT00000001589	NA	0.110969	1	-6.67648	0.216014	1	-6.68504	1	1	-1.06519	1	1	-1.07454
ENSCAFT00000001591	SEC24A	1	1	4.23441	1	1	4.19356	1	1	4.86995	1	1	4.82146
ENSCAFT00000001592	NA	0.0402669	0.619318	-11.3806	0.105227	1	-11.371	0.214744	1	-5.81481	0.307936	1	-5.86379
ENSCAFT00000001594	FER1L6	1	1	4.23441	1	1	4.19359	1	1	4.86995	1	1	4.8215
ENSCAFT00000001595	NA	0.477615	1	1.86968	0.389813	1	1.86764	0.795529	1	1.52317	0.718758	1	1.52318
ENSCAFT00000001596	NA	0.803409	1	1.24515	0.748039	1	1.24563	0.534585	1	2.34216	0.38727	1	2.34208
ENSCAFT00000001597	TRMT12	0.853797	1	-1.17899	0.808532	1	-1.17986	0.911902	1	1.288	0.835878	1	1.28797
ENSCAFT00000001600	TATDN1	0.694374	1	-1.41396	0.614245	1	-1.41436	1	1	1.01022	1	1	1.01016
ENSCAFT00000001601	XRCC6	1	1	1	1	1	1	1	1	-1	1	1	-1
ENSCAFT00000001602	NDUFB9	0.287691	1	-2.57448	0.138806	1	-2.57441	0.478	1	2.60856	0.283423	1	2.60852
ENSCAFT00000001605	DESI1	0.940486	1	-1.07281	0.933042	1	-1.07245	0.494819	1	-1.83552	0.45708	1	-1.83546
ENSCAFT00000001606	NCOA7	0.724534	1	1.36343	0.664789	1	1.36248	1	1	1.13634	0.96248	1	1.1364
ENSCAFT00000001607	PMM1	0.904027	1	-1.11803	0.903965	1	-1.11804	0.976271	1	1.18939	0.976136	1	1.18939
ENSCAFT00000001612	MTSS1	0.18845	1	3.42496	0.402661	1	3.65807	0.11561	1	16.2565	0.368025	1	16.2172
ENSCAFT00000001613	HINT3	0.869822	1	-1.15617	0.838138	1	-1.15689	0.85275	1	-1.0812	0.856533	1	-1.08121
ENSCAFT00000001614	CSDC2	0.336744	1	2.45258	0.398887	1	2.49764	0.00896584	0.331867	-15.1646	0.0219074	0.490765	-15.1713
ENSCAFT00000001615	MTSS1	0.361213	1	2.30495	0.46939	1	2.34936	0.189313	1	7.11823	0.32458	1	7.11456
ENSCAFT00000001618	POLR3H	0.802848	1	-1.24585	0.731488	1	-1.24666	1	1	1.0958	0.977921	1	1.09578
ENSCAFT00000001619	DDX46	0.372115	1	2.20489	0.20238	1	2.20288	0.694106	1	-1.34648	0.629898	1	-1.34648
ENSCAFT00000001623	TXNDC15	0.794817	1	1.25614	0.717414	1	1.25631	0.931832	1	1.03426	0.96708	1	1.03424
ENSCAFT00000001624	TRMT11	0.626495	1	1.74481	0.707759	1	1.85826	0.364576	1	29.2353	0.534903	1	29.3402
ENSCAFT00000001625	NA	0.00241977	0.12298	-25.1126	0.0313854	1	-25.1633	0.942828	1	1.6936	1	1	1.70272
ENSCAFT00000001626	PCBD2	0.385732	1	-2.15772	0.280793	1	-2.15691	0.657471	1	1.88991	0.545231	1	1.88981
ENSCAFT00000001629	CATSPER3	1	1	-5.69907	1	1	-5.46276	1	1	-1	1	1	-1
ENSCAFT00000001630	NA	0.905652	1	1.11451	0.882223	1	1.11482	0.893694	1	-1.02189	0.906907	1	-1.02196
ENSCAFT00000001631	PITX1	0.0113917	0.289481	13.1814	0.0258418	1	13.294	0.436466	1	3.02452	0.518107	1	3.02498
ENSCAFT00000001632	NA	0.669409	1	-1.4559	0.546335	1	-1.45626	0.955206	1	1.21022	0.870986	1	1.21017
ENSCAFT00000001633	RSPO3	0.369248	1	2.38502	0.454242	1	2.35489	0.0273755	0.573475	47.7349	0.068521	0.968171	47.7369
ENSCAFT00000001634	RNF146	0.272927	1	2.65683	0.154064	1	2.65323	0.726355	1	-1.28596	0.691992	1	-1.28594
ENSCAFT00000001635	ECHDC1	0.9547	1	1.05103	0.941209	1	1.05061	0.40716	1	3.03669	0.251395	1	3.03665
ENSCAFT00000001637	NA	0.571392	1	1.97119	0.723546	1	1.87308	0.0990718	1	90.4908	0.330751	1	90.1222
ENSCAFT00000001638	KIAA0196	0.673595	1	1.44739	0.554042	1	1.44664	0.31707	1	-2.53497	0.181222	1	-2.53492
ENSCAFT00000001639	C6orf58	0.00704136	0.216709	-105.23	0.0926126	1	-111.172	1	1	-1	1	1	-1
ENSCAFT00000001642	NA	0.00211773	0.111652	-166.649	0.0545107	1	-172.676	1	1	-1	1	1	-1
ENSCAFT00000001643	TRIB1	0.188267	1	3.28125	0.133472	1	3.27947	0.869947	1	1.371	0.827159	1	1.37107
ENSCAFT00000001644	NA	0.00775071	0.23093	-14.6675	0.0349574	1	-14.6928	0.58551	1	2.74825	0.69876	1	2.75372
ENSCAFT00000001645	THEMIS	0.00216706	0.11302	-27.2542	0.0114816	1	-27.3751	0.364576	1	28.4953	0.452212	1	28.4852
ENSCAFT00000001646	NA	0.710137	1	-1.39491	0.700027	1	-1.39496	0.325641	1	3.9233	0.304189	1	3.92319
ENSCAFT00000001647	NA	0.819272	1	1.22241	0.74435	1	1.2227	0.674372	1	1.83638	0.491141	1	1.83634
ENSCAFT00000001648	NA	0.35246	1	2.36749	0.41713	1	2.38012	0.799905	1	-1.1801	0.801236	1	-1.17983
ENSCAFT00000001649	TIFAB	0.277947	1	2.67747	0.342822	1	2.69425	0.013533	0.400417	395.559	0.0303543	0.600038	395.536
ENSCAFT00000001650	NEUROG1	0.574501	1	7.60547	0.628301	1	7.61014	0.284129	1	-4.74287	0.380223	1	-4.73989
ENSCAFT00000001651	FAM84B	0.926237	1	1.20095	0.943131	1	1.20192	0.68469	1	-1.52718	0.710939	1	-1.53122
ENSCAFT00000001652	CXCL14	0.129426	1	3.94525	0.0908603	1	3.94464	0.000215765	0.0913977	954.089	3.61621e-05	0.00571782	954.084
ENSCAFT00000001654	SLC25A48	1	1	1	1	1	1	1	1	-1	1	1	-1
ENSCAFT00000001656	MYC	0.752671	1	1.31892	0.654918	1	1.31945	0.9522	1	1.06349	0.998168	1	1.06348
ENSCAFT00000001657	ACO2	0.523253	1	1.75368	0.403734	1	1.7527	0.655017	1	-1.4245	0.599517	1	-1.42448
ENSCAFT00000001658	GSDMC	1	1	1	1	1	1	1	1	-1	1	1	-1
ENSCAFT00000001661	LECT2	1	1	1	1	1	1	1	1	-1	1	1	-1
ENSCAFT00000001662	PHF5A	1	1	1	1	1	1	1	1	-1	1	1	-1
ENSCAFT00000001664	TOB2	0.299436	1	2.53851	0.315605	1	2.54016	0.368993	1	-2.28615	0.381382	1	-2.2862
ENSCAFT00000001665	TGFBI	1	1	1	1	1	1	1	1	-1	1	1	-1
ENSCAFT00000001666	FAM49B	0.988973	1	-1.01288	0.984218	1	-1.0131	0.688337	1	1.7968	0.511168	1	1.79674
ENSCAFT00000001667	TEF	0.0823078	0.94567	-5.15927	0.103359	1	-5.16144	0.508825	1	-1.85965	0.52646	1	-1.85939
ENSCAFT00000001668	FAM49B	0.551643	1	-1.85403	0.703291	1	-1.98032	1	1	-1.02585	1	1	-1.0226
ENSCAFT00000001669	TEF	0.444654	1	-2.10387	0.505334	1	-2.09343	0.10632	1	-5.08402	0.153487	1	-5.08618
ENSCAFT00000001670	SMAD5	0.292841	1	2.5565	0.200637	1	2.54939	0.283187	1	-2.73919	0.202226	1	-2.73906
ENSCAFT00000001671	ASAP1	0.444768	1	1.96965	0.374933	1	1.97012	0.600514	1	-1.5455	0.564741	1	-1.54544
ENSCAFT00000001672	ADCY8	0.00633492	0.208236	-22.4257	0.059845	1	-22.9444	0.751906	1	12.7172	0.867431	1	12.6799
ENSCAFT00000001673	LDHB	0.709209	1	1.38699	0.623998	1	1.38578	0.986598	1	1.15926	0.929883	1	1.15922
ENSCAFT00000001675	EP300	0.492793	1	1.83015	0.486927	1	1.82995	0.362081	1	-2.31445	0.356993	1	-2.31444
ENSCAFT00000001676	EFR3A	0.347389	1	-2.30304	0.273343	1	-2.30371	0.546812	1	-1.67891	0.503162	1	-1.67889
ENSCAFT00000001678	NA	0.717509	1	-3.33116	1	1	-3.13021	1	1	4.86995	1	1	4.8227
ENSCAFT00000001683	PTPRK	1	1	4.23441	1	1	4.19359	1	1	4.86995	1	1	4.8215
ENSCAFT00000001685	PTPRK	0.277805	1	-2.63497	0.165371	1	-2.63357	0.743544	1	1.66259	0.632646	1	1.66252
ENSCAFT00000001686	TRPC7	0.248346	1	-3.21633	0.323534	1	-3.20991	0.146425	1	63.8659	0.222894	1	63.8559
ENSCAFT00000001691	KCNQ3	0.00134697	0.0882309	-197.429	0.0432107	1	-203.429	1	1	-1	1	1	-1
ENSCAFT00000001695	RANGAP1	1	1	4.36879	1	1	4.42218	1	1	5.02639	1	1	5.08991
ENSCAFT00000001697	LAMA2	0.674476	1	-1.46784	0.714353	1	-1.47612	0.0645082	0.885514	-6.25657	0.111744	1	-6.25472
ENSCAFT00000001700	LRRC6	0.0220516	0.431147	-9.69136	0.0496455	1	-9.72106	0.918404	1	1.35774	0.957531	1	1.35766
ENSCAFT00000001704	TMEM71	1	1	1	1	1	1	1	1	-1	1	1	-1
ENSCAFT00000001705	CHADL	0.305259	1	2.67305	0.373234	1	2.67995	0.0701554	0.923133	18.4377	0.121552	1	18.435
ENSCAFT00000001707	ARHGAP18	0.192495	1	3.22136	0.094111	1	3.21691	0.0966523	1	10.0636	0.0276693	0.566736	10.0638
ENSCAFT00000001708	L3MBTL3	0.96773	1	-1.03892	0.959185	1	-1.03919	0.646733	1	-1.44577	0.597463	1	-1.44569
ENSCAFT00000001709	SAMD3	0.160532	1	-5.02352	0.473674	1	-5.39158	0.973008	1	9.12879	1	1	9.25362
ENSCAFT00000001710	TMEM200A	0.0340774	0.55256	7.40883	0.0300761	1	7.39271	0.118205	1	-4.57413	0.110401	1	-4.57406
ENSCAFT00000001714	L3MBTL2	0.649559	1	1.49262	0.573409	1	1.49058	0.801381	1	-1.15877	0.792479	1	-1.15873
ENSCAFT00000001715	NA	0.717509	1	2.45009	0.76671	1	2.53613	0.510026	1	-2.55746	0.572879	1	-2.56745
ENSCAFT00000001720	PHF20L1	0.908346	1	-1.13321	0.959566	1	-1.12666	0.17772	1	-3.92263	0.239076	1	-3.92133
ENSCAFT00000001722	PHF20L1	0.442155	1	-2.06808	0.498843	1	-2.07446	0.59677	1	-1.61999	0.621894	1	-1.61977
ENSCAFT00000001723	EP300	0.287909	1	2.59473	0.28227	1	2.59488	0.318205	1	-2.53067	0.313639	1	-2.53066
ENSCAFT00000001724	KLHL3	0.717509	1	-1.69056	0.774482	1	-1.80187	0.166332	1	-6.76473	0.283595	1	-6.83379
ENSCAFT00000001726	KLHL3	0.284106	1	2.61273	0.168428	1	2.61718	0.359558	1	-2.32589	0.259398	1	-2.32574
ENSCAFT00000001727	TG	1	1	1	1	1	1	1	1	-1	1	1	-1
ENSCAFT00000001728	SLA	0.535601	1	-1.82384	0.597253	1	-1.81639	0.0402972	0.708627	179.199	0.0783168	1	179.149
ENSCAFT00000001729	NA	0.529182	1	-2.88065	0.624231	1	-2.69746	0.546677	1	-2.89067	0.597443	1	-2.88867
ENSCAFT00000001730	HNRNPA0	0.251568	1	2.78277	0.131656	1	2.77919	0.974465	1	1.17831	0.914696	1	1.17831
ENSCAFT00000001732	WISP1	0.69029	1	1.48528	0.697305	1	1.49361	6.53664e-05	0.085917	-114.044	0.000114086	0.0127691	-114.086
ENSCAFT00000001733	XPNPEP3	0.952613	1	1.05479	0.935403	1	1.05485	0.531792	1	-1.71924	0.432042	1	-1.71914
ENSCAFT00000001738	DNAJB7	0.846737	1	1.3215	0.879502	1	1.31827	0.977416	1	1.30526	1	1	1.30256
ENSCAFT00000001739	NA	0.574501	1	-7.53497	0.688866	1	-9.33148	1	1	-1	1	1	-1
ENSCAFT00000001740	EPB41L2	0.895352	1	1.12221	0.854162	1	1.12177	0.691957	1	-1.35039	0.632112	1	-1.35037
ENSCAFT00000001742	ST13	0.991882	1	1.00919	0.989611	1	1.00841	0.589838	1	-1.57048	0.512682	1	-1.5705
ENSCAFT00000001745	ITPR3	0.233048	1	2.91338	0.183196	1	2.91196	0.686142	1	-1.36239	0.669533	1	-1.36236
ENSCAFT00000001747	NDRG1	0.519384	1	1.76311	0.39247	1	1.76306	0.614416	1	-1.51223	0.544257	1	-1.51221
ENSCAFT00000001749	MYOT	0.733005	1	1.36122	0.772129	1	1.35855	0.297409	1	4.06131	0.388878	1	4.06168
ENSCAFT00000001753	SLC25A17	0.787719	1	1.26625	0.747716	1	1.26481	0.577888	1	-1.60064	0.531007	1	-1.6007
ENSCAFT00000001756	MCHR1	1	1	4.36879	1	1	4.42214	1	1	5.02639	1	1	5.08987
ENSCAFT00000001757	NA	0.400488	1	4.10253	0.512675	1	4.25907	0.364576	1	27.7661	0.540488	1	27.6222
ENSCAFT00000001758	NA	0.00568422	0.193063	-23.9963	0.136623	1	-24.4015	0.973008	1	9.12879	1	1	9.27098
ENSCAFT00000001760	PKD2L2	0.857119	1	-1.1959	0.873467	1	-1.19926	0.707294	1	1.7781	0.762155	1	1.77829
ENSCAFT00000001762	AKAP7	0.766495	1	-1.29798	0.672738	1	-1.29772	0.848967	1	1.40904	0.721036	1	1.40905
ENSCAFT00000001763	NA	0.000564682	0.0619474	-274.024	0.00862188	1	-277.64	1	1	-1	1	1	-1
ENSCAFT00000001770	CTSL1	0.929124	1	1.08051	0.91318	1	1.07909	0.657978	1	-1.42112	0.618554	1	-1.42109
ENSCAFT00000001774	ST3GAL1	0.148554	1	3.6931	0.173173	1	3.69517	0.643527	1	1.93547	0.673035	1	1.93544
ENSCAFT00000001778	TRIM11	0.825883	1	1.21334	0.77313	1	1.21271	0.9364	1	1.24413	0.865608	1	1.2442
ENSCAFT00000001784	FAM13B	1	1	1	1	1	1	1	1	-1	1	1	-1
ENSCAFT00000001786	FAM13B	0.966692	1	1.05216	0.972582	1	1.06813	0.249046	1	-3.07	0.326774	1	-3.07078
ENSCAFT00000001789	MKL1	0.199199	1	3.17638	0.119767	1	3.17346	0.135967	1	-4.22027	0.0762145	1	-4.22003
ENSCAFT00000001791	NA	0.556059	1	2.05754	0.636838	1	2.01861	0.680593	1	2.13932	0.788193	1	2.14044
ENSCAFT00000001792	OBSCN	1	1	4.23441	1	1	4.19417	0.363686	1	-5.2823	0.454458	1	-5.33461
ENSCAFT00000001793	ZFAT	0.397152	1	-2.13719	0.446605	1	-2.13982	0.842224	1	-1.10867	0.840067	1	-1.10874
ENSCAFT00000001794	ZFAT	1	1	1	1	1	1	1	1	-1	1	1	-1
ENSCAFT00000001796	WNT8A	1	1	-1.3045	1	1	-1.23579	1	1	5.02639	1	1	5.07555
ENSCAFT00000001799	BRD8	0.704589	1	-1.40088	0.718871	1	-1.4015	0.779058	1	1.57042	0.799438	1	1.57053
ENSCAFT00000001800	NA	0.0937671	0.984392	-13.5244	0.194225	1	-14.2225	1	1	4.86995	1	1	4.82939
ENSCAFT00000001808	KHDRBS3	0.466498	1	-1.90819	0.369162	1	-1.90954	0.822609	1	1.47374	0.743706	1	1.4738
ENSCAFT00000001809	IBA57	0.847653	1	1.18446	0.819052	1	1.18298	1	1	1.01601	1	1	1.01603
ENSCAFT00000001810	NA	0.0267986	0.479567	59.0728	0.0788005	1	58.9851	0.291356	1	7.62306	0.476532	1	7.61168
ENSCAFT00000001811	NA	0.800053	1	-1.25001	0.762213	1	-1.24963	0.107048	1	9.3292	0.0478572	0.791514	9.32863
ENSCAFT00000001815	FAM135B	2.48418e-05	0.0335852	-173.448	0.00443393	1	-172.333	0.973008	1	9.12879	1	1	9.22279
ENSCAFT00000001816	GUK1	0.253068	1	-2.7706	0.110083	1	-2.77056	0.234595	1	4.90982	0.0802162	1	4.90979
ENSCAFT00000001819	C1orf35	0.794069	1	-1.25753	0.719387	1	-1.25744	0.873538	1	1.35963	0.766725	1	1.35968
ENSCAFT00000001822	SGSM3	0.913866	1	1.10132	0.881438	1	1.10201	0.517546	1	-1.75881	0.410471	1	-1.75873
ENSCAFT00000001823	COL22A1	0.0651683	0.826258	6.32398	0.142284	1	6.43443	0.194984	1	6.66982	0.3346	1	6.67405
ENSCAFT00000001825	WNT3A	1	1	-5.69907	1	1	-5.46248	1	1	-1	1	1	-1
ENSCAFT00000001826	KCNK9	0.000960441	0.0778104	-47.576	0.0301523	1	-48.27	0.973008	1	8.89915	1	1	8.90634
ENSCAFT00000001827	WNT3	0.148165	1	4.36518	0.278247	1	4.33372	0.382791	1	3.41114	0.564219	1	3.40795
ENSCAFT00000001830	TRAPPC9	0.886451	1	-1.13549	0.86704	1	-1.13502	0.596254	1	-1.55822	0.557332	1	-1.55809
ENSCAFT00000001834	PRSS38	0.00787642	0.233049	-22.0982	0.0603204	1	-22.9467	0.0865029	1	-9.61451	0.203473	1	-9.71809
ENSCAFT00000001836	UQCC2	0.0771431	0.912646	-5.04893	0.0286585	1	-5.04875	0.337241	1	3.5995	0.213862	1	3.59946
ENSCAFT00000001838	JMJD4	0.605064	1	-1.57659	0.455771	1	-1.57696	0.815676	1	1.48094	0.669973	1	1.48097
ENSCAFT00000001840	OR6F1	1	1	1	1	1	1	1	1	-1	1	1	-1
ENSCAFT00000001841	IP6K3	0.505628	1	3.55935	0.619172	1	3.10912	1	1	1.23921	1	1	1.23511
ENSCAFT00000001843	LEMD2	0.856757	1	1.1723	0.800047	1	1.17222	0.792939	1	-1.17153	0.771476	1	-1.17149
ENSCAFT00000001844	OR2AK2	1	1	1	1	1	1	1	1	-1	1	1	-1
ENSCAFT00000001847	NA	1	1	1	1	1	1	1	1	-1	1	1	-1
ENSCAFT00000001848	MLN	1	1	1	1	1	1	1	1	-1	1	1	-1
ENSCAFT00000001850	NA	0.310086	1	-3.32492	0.402225	1	-3.44855	0.80589	1	-1.96457	0.795607	1	-1.96356
ENSCAFT00000001851	AAED1	0.510989	1	1.79265	0.409125	1	1.78955	0.352495	1	-2.36309	0.261655	1	-2.36305
ENSCAFT00000001852	NA	0.68546	1	-1.4384	0.685625	1	-1.4384	0.419778	1	3.15777	0.420112	1	3.15777
ENSCAFT00000001853	BRD8	0.658263	1	-1.59197	0.693696	1	-1.5989	0.501538	1	3.17259	0.61933	1	3.16889
ENSCAFT00000001855	BRD8	0.574501	1	-7.53497	0.688847	1	-9.33125	1	1	-1	1	1	-1
ENSCAFT00000001856	BRD8	1	1	1	1	1	1	1	1	-1	1	1	-1
ENSCAFT00000001857	AGO2	0.375508	1	2.20722	0.351886	1	2.2049	0.357415	1	-2.34776	0.338454	1	-2.34769
ENSCAFT00000001860	CDC14B	0.685567	1	1.44311	0.67512	1	1.44221	0.432902	1	-2.04681	0.420849	1	-2.04678
ENSCAFT00000001863	NA	1	1	1	1	1	1	1	1	-1	1	1	-1
ENSCAFT00000001864	HABP4	0.887543	1	-1.13662	0.865123	1	-1.13674	0.385553	1	-2.22479	0.314778	1	-2.22475
ENSCAFT00000001866	NA	0.604129	1	1.577	0.463143	1	1.57651	0.44893	1	2.77227	0.245572	1	2.77224
ENSCAFT00000001867	KIF20A	0.361751	1	-15.8328	0.440135	1	-19.2348	1	1	-1	1	1	-1
ENSCAFT00000001868	GRM4	0.387772	1	3.3759	0.560461	1	3.09391	0.356053	1	4.77771	0.622339	1	4.76065
ENSCAFT00000001869	NA	0.69496	1	1.41014	0.628974	1	1.40924	0.804667	1	-1.15235	0.796842	1	-1.15235
ENSCAFT00000001872	HMGA1	0.99914	1	-1.0018	0.998666	1	-1.00208	0.767638	1	1.58743	0.630471	1	1.5875
ENSCAFT00000001873	CDC23	0.97977	1	1.02332	0.971266	1	1.02329	1	1	1.06556	1	1	1.06553
ENSCAFT00000001874	NA	0.23391	1	-2.89847	0.0986641	1	-2.89838	0.801661	1	1.51113	0.668036	1	1.51105
ENSCAFT00000001875	NUDT3	0.60566	1	-1.57367	0.451358	1	-1.57356	0.428761	1	2.89408	0.210554	1	2.89404
ENSCAFT00000001876	ZNF367	0.815748	1	-1.68607	0.870149	1	-1.60271	1	1	1.06012	1	1	1.0581
ENSCAFT00000001879	RPS10	0.0748219	0.892396	-5.11897	0.0269874	1	-5.11893	0.265944	1	4.41752	0.150618	1	4.41751
ENSCAFT00000001880	GFRA3	1	1	1	1	1	1	1	1	-1	1	1	-1
ENSCAFT00000001882	SLC35D2	0.900051	1	-1.11817	0.893001	1	-1.1176	0.819556	1	-1.13348	0.81898	1	-1.13352
ENSCAFT00000001885	PTK2	1	1	-1.01249	1	1	-1.01053	0.603722	1	-1.57662	0.63497	1	-1.57699
ENSCAFT00000001886	HSD17B3	0.798181	1	1.3662	0.856116	1	1.32809	0.0766058	0.964471	22.4257	0.226836	1	22.3969
ENSCAFT00000001888	PTK2	1	1	1	1	1	1	1	1	-1	1	1	-1
ENSCAFT00000001889	ERCC6L2	1	1	1	1	1	1	1	1	-1	1	1	-1
ENSCAFT00000001890	ERCC6L2	1	1	-1.00344	1	1	1.00802	0.500324	1	-1.86337	0.550725	1	-1.86378
ENSCAFT00000001893	CDC25C	0.294251	1	2.58019	0.289393	1	2.57978	0.0278497	0.57922	30.5759	0.026202	0.547949	30.5759
ENSCAFT00000001902	PACSIN1	0.539588	1	-1.72046	0.411977	1	-1.72124	0.187702	1	-3.52742	0.0878255	1	-3.52707
ENSCAFT00000001903	FAM53C	0.469671	1	1.89762	0.321641	1	1.89783	0.451098	1	-1.96477	0.334336	1	-1.96465
ENSCAFT00000001904	TNRC6B	0.768084	1	-1.3131	0.782329	1	-1.31105	0.471839	1	-1.92766	0.491821	1	-1.92752
ENSCAFT00000001905	SPDEF	0.574501	1	-7.53497	0.688844	1	-9.33121	1	1	-1	1	1	-1
ENSCAFT00000001906	ERCC6L2	1	1	1.00065	1	1	1.00772	0.265747	1	-2.87844	0.334404	1	-2.87902
ENSCAFT00000001907	DENND3	0.361751	1	13.9633	0.437603	1	13.9106	1	1	1.78583	1	1	1.77899
ENSCAFT00000001908	TRIM58	1	1	4.36879	1	1	4.42213	1	1	5.02639	1	1	5.08985
ENSCAFT00000001910	C6orf106	0.943957	1	-1.06372	0.917512	1	-1.06369	0.741258	1	-1.25888	0.690867	1	-1.25886
ENSCAFT00000001912	GNG5P2	0.681138	1	-1.43881	0.638787	1	-1.4376	0.796829	1	-1.17595	0.791706	1	-1.17595
ENSCAFT00000001913	NA	0.72747	1	-1.36369	0.706316	1	-1.36353	0.706255	1	1.77249	0.669856	1	1.77241
ENSCAFT00000001915	TRIM58	1	1	1	1	1	1	1	1	-1	1	1	-1
ENSCAFT00000001916	SLC45A4	0.0294854	0.512292	7.69718	0.0422198	1	7.73981	0.178491	1	-3.64023	0.205549	1	-3.64047
ENSCAFT00000001918	GPR20	1	1	1.89458	1	1	1.95801	0.706196	1	-2.02281	0.718378	1	-2.02757
ENSCAFT00000001919	UHRF1BP1	0.655919	1	1.48646	0.622266	1	1.48612	0.638912	1	-1.45934	0.619148	1	-1.45926
ENSCAFT00000001921	OR11L1	1	1	1	1	1	1	1	1	-1	1	1	-1
ENSCAFT00000001923	KDM3B	0.652546	1	1.48638	0.519304	1	1.48665	0.685297	1	-1.36377	0.617645	1	-1.36373
ENSCAFT00000001928	PTP4A3	0.108162	1	4.55537	0.121487	1	4.55029	0.0484755	0.76203	18.0734	0.0582452	0.886882	18.0731
ENSCAFT00000001929	TAF11	0.934825	1	-1.07492	0.906925	1	-1.07533	0.971986	1	1.18257	0.892366	1	1.18255
ENSCAFT00000001931	NA	1	1	-1.72473	1	1	-2.04422	1	1	5.02639	1	1	5.09612
ENSCAFT00000001934	NA	1	1	1	1	1	1	1	1	-1	1	1	-1
ENSCAFT00000001935	REEP2	0.225656	1	-3.12321	0.32204	1	-3.15227	0.828282	1	-1.2041	0.822754	1	-1.20458
ENSCAFT00000001939	OR2L13	1	1	1	1	1	1	1	1	-1	1	1	-1
ENSCAFT00000001940	NA	1	1	1	1	1	1	1	1	-1	1	1	-1
ENSCAFT00000001943	OR14C36	1	1	1	1	1	1	1	1	-1	1	1	-1
ENSCAFT00000001944	NA	0.0738112	0.885142	35.5174	0.23943	1	35.2293	0.90635	1	1.64359	1	1	1.63016
ENSCAFT00000001945	NA	0.244905	1	-8.18523	0.398662	1	-9.44144	1	1	4.86995	1	1	4.80217
ENSCAFT00000001946	NA	1	1	1	1	1	1	1	1	-1	1	1	-1
ENSCAFT00000001950	NA	0.361751	1	-15.8328	0.440086	1	-19.2343	1	1	-1	1	1	-1
ENSCAFT00000001951	OR2T6	0.574501	1	-7.53497	0.68884	1	-9.33117	1	1	-1	1	1	-1
ENSCAFT00000001952	TSNARE1	0.340865	1	2.59481	0.430264	1	2.56807	0.928428	1	1.28567	0.976775	1	1.2851
ENSCAFT00000001956	NA	0.171661	1	-25.0287	0.328609	1	-29.3595	1	1	-1	1	1	-1
ENSCAFT00000001957	OR04B08	1	1	1	1	1	1	1	1	-1	1	1	-1
ENSCAFT00000001958	OR2T11	1	1	1	1	1	1	1	1	-1	1	1	-1
ENSCAFT00000001959	BAI1	0.139708	1	4.99012	0.254915	1	4.82053	0.104604	1	-4.98291	0.195666	1	-4.99024
ENSCAFT00000001961	NA	1	1	1	1	1	1	1	1	-1	1	1	-1
ENSCAFT00000001962	EGR1	0.0581602	0.770347	5.7565	0.00803305	1	5.76043	0.434722	1	-2.01968	0.306254	1	-2.01966
ENSCAFT00000001964	NA	1	1	1	1	1	1	1	1	-1	1	1	-1
ENSCAFT00000001971	SLURP1	1	1	-1.77946	1	1	-2.17019	1	1	4.86995	1	1	4.8094
ENSCAFT00000001973	LYPD2	0.574501	1	-7.53497	0.688918	1	-9.3321	1	1	-1	1	1	-1
ENSCAFT00000001975	LYNX1	1	1	1	1	1	1	1	1	-1	1	1	-1
ENSCAFT00000001978	PTCH1	0.433965	1	2.01959	0.389938	1	2.02054	0.690206	1	-1.35949	0.676401	1	-1.35942
ENSCAFT00000001982	ANKS1A	0.267163	1	2.72694	0.285652	1	2.72841	0.530918	1	-1.72772	0.541285	1	-1.72777
ENSCAFT00000001986	TNRC6B	1	1	1	1	1	1	1	1	-1	1	1	-1
ENSCAFT00000001987	ETF1	0.149456	1	-4.42152	0.371231	1	-4.58836	0.85812	1	1.93286	1	1	1.94665
ENSCAFT00000001989	FAM83F	1	1	1	1	1	1	1	1	-1	1	1	-1
ENSCAFT00000001990	TCP11	1	1	1	1	1	1	1	1	-1	1	1	-1
ENSCAFT00000001991	FANCC	1	1	1.403	1	1	1.15748	0.247544	1	-4.7144	0.411162	1	-4.77738
ENSCAFT00000001992	NA	1	1	4.36879	1	1	4.42211	1	1	5.02639	1	1	5.08983
ENSCAFT00000001993	LY6E	0.687174	1	1.42414	0.630272	1	1.42334	0.0133913	0.398894	46.58	0.00266913	0.125666	46.5821
ENSCAFT00000001995	C9orf3	0.668718	1	1.4591	0.548371	1	1.46008	0.327928	1	-2.4792	0.192364	1	-2.4793
ENSCAFT00000001996	LY6H	1	1	4.36879	1	1	4.42212	1	1	5.02639	1	1	5.08984
ENSCAFT00000001997	C9orf3	0.874036	1	1.18364	0.892531	1	1.1924	0.74565	1	-1.29567	0.755056	1	-1.29551
ENSCAFT00000002000	AKR1B1	0.0738112	0.885142	35.5174	0.242897	1	35.2268	0.721631	1	2.41838	0.949655	1	2.39844
ENSCAFT00000002001	HSPA9	0.361005	1	2.24551	0.194348	1	2.24466	0.71559	1	-1.30523	0.661282	1	-1.30524
ENSCAFT00000002002	AKR1B1	0.700518	1	1.42287	0.727512	1	1.42657	0.772987	1	1.63572	0.812419	1	1.63558
ENSCAFT00000002003	RHPN1	0.826424	1	1.21655	0.782091	1	1.21636	0.503991	1	-1.80261	0.427265	1	-1.80261
ENSCAFT00000002005	SCUBE3	0.125896	1	26.5047	0.236347	1	26.3589	0.318442	1	31.5022	0.522127	1	31.3272
ENSCAFT00000002006	GRAP2	0.448705	1	1.97032	0.403491	1	1.96946	0.210796	1	-3.31625	0.172819	1	-3.31611
ENSCAFT00000002010	ZC3H3	0.377614	1	2.20642	0.346375	1	2.20636	0.939729	1	1.24094	0.923517	1	1.24098
ENSCAFT00000002015	NA	0.718358	1	-1.40804	0.722937	1	-1.40959	0.459848	1	-1.98569	0.476743	1	-1.98561
ENSCAFT00000002017	ENTHD1	0.858622	1	-1.25573	0.853397	1	-1.30248	0.186976	1	54.3413	0.357972	1	54.5369
ENSCAFT00000002018	SLC35B4	0.562638	1	1.66706	0.507179	1	1.6648	0.356405	1	-2.34451	0.298415	1	-2.34436
ENSCAFT00000002020	ZNF76	0.566305	1	1.65988	0.457891	1	1.65798	0.906358	1	1.29711	0.830306	1	1.29708
ENSCAFT00000002021	FBP1	0.0679157	0.849893	-6.50948	0.0653937	1	-6.50946	5.94286e-05	0.085917	-107.308	5.03707e-05	0.00708783	-107.327
ENSCAFT00000002022	LRGUK	1	1	1	1	1	1	1	1	-1	1	1	-1
ENSCAFT00000002026	FBP2	0.307564	1	-2.78548	0.449767	1	-2.76876	0.333768	1	6.38128	0.503233	1	6.40475
ENSCAFT00000002028	DEF6	0.659371	1	-1.474	0.569318	1	-1.47495	0.34903	1	3.53985	0.202999	1	3.53992
ENSCAFT00000002029	CTSL	1	1	1.13411	1	1	1.09334	1	1	1.81884	1	1	1.81966
ENSCAFT00000002031	EXOC4	0.996765	1	1.00385	0.99534	1	1.00366	0.825174	1	-1.11987	0.813814	1	-1.11988
ENSCAFT00000002032	PPARD	0.19727	1	3.18536	0.0583325	1	3.18422	0.719359	1	-1.29866	0.659722	1	-1.29867
ENSCAFT00000002033	CHCHD3	0.897331	1	-1.12	0.857617	1	-1.12031	0.692108	1	1.78469	0.527608	1	1.78467
ENSCAFT00000002034	ACAN	0.126922	1	4.03131	0.0815257	1	4.03747	0.000612054	0.116472	710.983	9.58548e-05	0.0112354	710.973
ENSCAFT00000002036	FANCE	0.974158	1	1.02931	0.965013	1	1.02853	0.847288	1	1.41207	0.733252	1	1.41203
ENSCAFT00000002038	RPL10A	0.895823	1	-1.12133	0.864724	1	-1.12132	0.35912	1	3.39919	0.207524	1	3.39918
ENSCAFT00000002040	EEF1D	0.523854	1	-1.75181	0.400666	1	-1.75181	0.328111	1	3.68284	0.173708	1	3.68284
ENSCAFT00000002041	DAPK1	0.865866	1	-1.16245	0.819991	1	-1.16164	0.0838304	1	-5.43717	0.0227293	0.502027	-5.43656
ENSCAFT00000002044	TIGD5	0.758542	1	1.32181	0.72874	1	1.31915	0.0384324	0.693137	-7.91928	0.0203444	0.466595	-7.91831
ENSCAFT00000002048	CACNA1I	1	1	-5.69907	1	1	-5.46223	1	1	-1	1	1	-1
ENSCAFT00000002052	CTNNA1	0.346408	1	2.30321	0.218418	1	2.30227	0.618075	1	-1.50406	0.553187	1	-1.50406
ENSCAFT00000002053	ATF4	0.503891	1	1.80097	0.316964	1	1.80089	0.837635	1	-1.10042	0.831836	1	-1.10042
ENSCAFT00000002059	PYCRL	0.881025	1	-1.14098	0.830743	1	-1.14147	0.604017	1	2.0667	0.407055	1	2.06667
ENSCAFT00000002060	TEAD3	0.207799	1	3.11126	0.084278	1	3.11202	0.821602	1	-1.12633	0.813116	1	-1.12636
ENSCAFT00000002062	TEAD3	1	1	1.89458	1	1	1.96175	0.0968738	1	-7.85533	0.195235	1	-7.87467
ENSCAFT00000002068	TSTA3	0.501262	1	-1.80787	0.345015	1	-1.80794	0.551471	1	2.26567	0.356339	1	2.26565
ENSCAFT00000002070	ZCCHC6	1	1	1	1	1	1	1	1	-1	1	1	-1
ENSCAFT00000002071	TAB1	1	1	1	1	1	1	0.666667	1	-9.2415	0.666667	1	-9.2415
ENSCAFT00000002073	SIL1	0.86822	1	-1.15671	0.81439	1	-1.15664	0.986605	1	1.15861	0.914887	1	1.15858
ENSCAFT00000002075	ISCA1	0.749239	1	-1.32336	0.668426	1	-1.32316	0.3139	1	3.8361	0.154144	1	3.83602
ENSCAFT00000002076	TULP1	0.180033	1	-4.6944	0.311398	1	-4.80569	0.416756	1	-2.63163	0.505438	1	-2.61761
ENSCAFT00000002077	SYNGR1	0.579891	1	-1.62836	0.457186	1	-1.62894	0.00371912	0.225899	137.348	9.76276e-05	0.0113521	137.34
ENSCAFT00000002078	C9orf153	0.410886	1	-2.07194	0.278461	1	-2.07077	0.0794101	0.984483	12.1142	0.0175039	0.425272	12.1139
ENSCAFT00000002081	MAPK15	0.901839	1	1.15674	0.916675	1	1.14776	0.655168	1	-1.46815	0.678739	1	-1.46762
ENSCAFT00000002084	NA	0.83582	1	1.19907	0.782736	1	1.19895	0.840991	1	1.42348	0.736641	1	1.42346
ENSCAFT00000002086	FKBP5	0.777443	1	-1.28214	0.74346	1	-1.28246	0.305576	1	3.92931	0.221567	1	3.92938
ENSCAFT00000002087	NAA35	0.935961	1	1.07375	0.915327	1	1.0732	1	1	1.04477	1	1	1.04475
ENSCAFT00000002088	NA	0.474631	1	2.50526	0.559359	1	2.50373	0.146425	1	63.8659	0.248286	1	63.8536
ENSCAFT00000002089	CLPSL2	1	1	1	1	1	1	1	1	-1	1	1	-1
ENSCAFT00000002090	CLPS	0.0951979	0.984392	-34.6596	0.241549	1	-39.5564	1	1	-1	1	1	-1
ENSCAFT00000002091	LHFPL5	0.125896	1	-29.7364	0.210785	1	-32.4043	1	1	-1	1	1	-1
ENSCAFT00000002092	MATR3	0.424664	1	2.28537	0.558682	1	2.41688	0.783613	1	-1.30924	0.78419	1	-1.31191
ENSCAFT00000002093	GOLM1	0.617814	1	1.54813	0.548981	1	1.54648	0.312677	1	-2.56056	0.238109	1	-2.5605
ENSCAFT00000002094	NA	0.413209	1	2.05909	0.357565	1	2.05655	0.681803	1	-1.37224	0.663314	1	-1.37225
ENSCAFT00000002096	RPL3	0.892162	1	-1.1259	0.851793	1	-1.12592	0.523713	1	2.38442	0.337081	1	2.38441
ENSCAFT00000002097	MATR3	0.453537	1	-1.95185	0.376665	1	-1.95087	0.884249	1	-1.03482	0.893586	1	-1.0348
ENSCAFT00000002099	MLANA	0.00809195	0.237544	-19.4796	0.0576201	1	-19.6181	0.751906	1	13.2696	0.855548	1	13.4066
ENSCAFT00000002100	KIAA2026	0.0736813	0.885142	5.29348	0.0919389	1	5.30592	0.551775	1	-1.67592	0.566776	1	-1.67601
ENSCAFT00000002101	PDGFB	0.0602868	0.780932	5.70161	0.0168675	1	5.70668	0.00547488	0.268187	84.6169	0.000351364	0.0304353	84.6196
ENSCAFT00000002104	CBX7	0.90838	1	-1.10923	0.89612	1	-1.10948	0.829334	1	-1.11585	0.828976	1	-1.11579
ENSCAFT00000002105	APOBEC3H	0.385478	1	-2.17552	0.380244	1	-2.17541	0.0067759	0.294747	645.699	0.00622769	0.217671	645.708
ENSCAFT00000002106	IL33	1	1	-1.21187	1	1	-1.30734	0.500306	1	20.2701	0.644358	1	20.1768
ENSCAFT00000002107	TPD52L3	1	1	1	1	1	1	1	1	-1	1	1	-1
ENSCAFT00000002110	NPTXR	0.842578	1	-1.19714	0.837828	1	-1.19743	0.381261	1	-2.2365	0.370096	1	-2.23646
ENSCAFT00000002113	DNAL4	0.796117	1	-1.26335	0.773694	1	-1.26422	0.83347	1	1.45557	0.795235	1	1.45556
ENSCAFT00000002114	SRPK1	0.556712	1	1.67717	0.416435	1	1.6761	0.411404	1	3.00828	0.222542	1	3.00823
ENSCAFT00000002115	NA	0.855231	1	-1.20303	0.867609	1	-1.22357	0.853491	1	1.43712	0.935219	1	1.43847
ENSCAFT00000002116	AGTPBP1	0.00735657	0.221171	-39.3559	0.100901	1	-41.2602	1	1	4.86995	1	1	4.80944
ENSCAFT00000002119	SUN2	1	1	4.23441	1	1	4.19298	1	1	-1.89766	0.951489	1	-1.91702
ENSCAFT00000002125	SLC26A8	0.574501	1	-7.53497	0.688995	1	-9.33302	1	1	-1	1	1	-1
ENSCAFT00000002126	GTPBP1	0.348865	1	2.29226	0.319354	1	2.29111	0.703895	1	-1.32778	0.695613	1	-1.32776
ENSCAFT00000002127	MAPK14	0.564119	1	1.66058	0.475471	1	1.65779	0.790017	1	-1.1773	0.778119	1	-1.17729
ENSCAFT00000002128	PLXNA4	0.761443	1	1.86948	0.820067	1	1.74609	0.58219	1	-1.75575	0.637397	1	-1.75904
ENSCAFT00000002129	JOSD1	0.855974	1	1.17075	0.845986	1	1.17025	0.576631	1	-1.60502	0.559878	1	-1.605
ENSCAFT00000002130	NA	0.937284	1	-1.07193	0.909569	1	-1.07226	0.987787	1	1.15679	0.91274	1	1.15676
ENSCAFT00000002131	MAPK13	0.055856	0.770347	5.87388	0.0215175	1	5.86932	0.00272837	0.193529	144.016	0.000285203	0.0258273	144.012
ENSCAFT00000002133	CBY1	0.867382	1	-1.17285	0.865052	1	-1.17315	0.763205	1	-1.23468	0.762109	1	-1.23469
ENSCAFT00000002134	UHRF2	0.183957	1	3.30182	0.0953072	1	3.29431	0.965381	1	1.19288	0.91354	1	1.1929
ENSCAFT00000002136	FAM227A	0.323718	1	-2.6301	0.476471	1	-2.77533	0.785058	1	2.03737	0.922239	1	2.02998
ENSCAFT00000002138	NTRK2	0.131125	1	4.5322	0.193588	1	4.48095	0.0121383	0.379676	427.101	0.030555	0.601686	427.155
ENSCAFT00000002144	NA	0.360459	1	-2.24718	0.211115	1	-2.24714	0.549887	1	2.27158	0.369774	1	2.27156
ENSCAFT00000002145	RMI1	0.936564	1	1.07289	0.910161	1	1.07262	0.651098	1	1.90877	0.465128	1	1.90871
ENSCAFT00000002149	BRPF3	0.529182	1	3.55331	0.614755	1	3.68069	0.423357	1	24.023	0.581448	1	23.905
ENSCAFT00000002150	DMC1	1	1	1	1	1	1	0.0665714	0.898435	-42.2075	0.156628	1	-42.2075
ENSCAFT00000002152	SCRIB	0.476164	1	1.87551	0.351321	1	1.87543	0.465186	1	-1.91648	0.368789	1	-1.91643
ENSCAFT00000002155	PNPLA1	0.102813	1	-6.79972	0.187095	1	-6.78078	0.751906	1	12.7172	0.821662	1	12.6925
ENSCAFT00000002157	C6orf222	0.400488	1	-2.79622	0.530077	1	-3.07416	0.973008	1	8.67595	1	1	8.58063
ENSCAFT00000002158	ETV7	0.78491	1	1.27145	0.7278	1	1.27138	0.025245	0.549155	28.1956	0.00376281	0.158808	28.1952
ENSCAFT00000002159	PLXNA2	0.729784	1	1.37428	0.737887	1	1.3736	0.482456	1	2.65472	0.501146	1	2.65465
ENSCAFT00000002160	NA	0.809286	1	1.23913	0.792057	1	1.23791	0.946876	1	1.22988	0.925469	1	1.22985
ENSCAFT00000002161	NA	0.924883	1	-1.08606	0.892271	1	-1.08609	0.433728	1	2.85992	0.223428	1	2.8599
ENSCAFT00000002162	DDX17	0.591799	1	1.60445	0.512208	1	1.60214	0.513204	1	-1.77321	0.449171	1	-1.77312
ENSCAFT00000002163	KCTD20	0.557013	1	1.67771	0.470124	1	1.67459	0.62366	1	-1.49515	0.574904	1	-1.49515
ENSCAFT00000002165	NA	0.465634	1	1.89895	0.479556	1	1.9004	0.882288	1	-1.03888	0.88029	1	-1.03888
ENSCAFT00000002167	NA	0.242386	1	-3.09155	0.380098	1	-3.18144	0.393458	1	-2.5862	0.491805	1	-2.59024
ENSCAFT00000002168	PUF60	0.391581	1	-2.13779	0.26833	1	-2.137	0.361106	1	3.41943	0.213889	1	3.4192
ENSCAFT00000002169	PODXL	1	1	1	1	1	1	1	1	-1	1	1	-1
ENSCAFT00000002173	NRBP2	0.408062	1	2.08094	0.285933	1	2.07763	0.195372	1	-3.44039	0.104674	1	-3.4402
ENSCAFT00000002174	KDELR3	0.364485	1	2.23533	0.267815	1	2.23167	0.689648	1	-1.35586	0.657255	1	-1.35591
ENSCAFT00000002175	C9orf64	0.73479	1	1.34603	0.61541	1	1.34591	0.876303	1	1.35292	0.743241	1	1.35291
ENSCAFT00000002177	KCNJ4	0.843175	1	-1.26883	0.871651	1	-1.27211	0.703709	1	-1.45796	0.721697	1	-1.45956
ENSCAFT00000002178	MKLN1	0.769725	1	1.29269	0.680769	1	1.29191	0.826124	1	-1.11861	0.818069	1	-1.1186
ENSCAFT00000002183	STK38	0.378611	1	2.1815	0.279433	1	2.17534	0.278702	1	-2.77018	0.196523	1	-2.77012
ENSCAFT00000002186	SRSF3	0.584502	1	1.61674	0.442708	1	1.61637	0.590169	1	2.11418	0.399772	1	2.11417
ENSCAFT00000002187	CSNK1E	0.464743	1	1.91463	0.492301	1	1.91791	0.957484	1	1.21376	0.971713	1	1.21373
ENSCAFT00000002188	CSNK1E	0.431108	1	2.08778	0.49042	1	2.09617	0.833676	1	-1.13115	0.83064	1	-1.13143
ENSCAFT00000002191	RAB44	0.846737	1	-1.25155	0.849914	1	-1.31571	0.789777	1	1.96578	0.93152	1	1.97561
ENSCAFT00000002192	NA	1	1	1	1	1	1	1	1	-1	1	1	-1
ENSCAFT00000002193	GLDC	0.230792	1	-3.25685	0.33296	1	-3.30852	0.251176	1	40.9554	0.374041	1	41.0058
ENSCAFT00000002195	KIF27	0.508119	1	-1.80674	0.465021	1	-1.80573	0.838168	1	-1.10931	0.839111	1	-1.10927
ENSCAFT00000002202	TMEM184B	1	1	1	1	1	1	1	1	-1	1	1	-1
ENSCAFT00000002210	NA	0.28815	1	2.58006	0.148686	1	2.57581	0.597064	1	-1.55373	0.514543	1	-1.55378
ENSCAFT00000002211	CPNE5	1	1	1	1	1	1	1	1	-1	1	1	-1
ENSCAFT00000002212	CPNE5	0.328419	1	2.93952	0.424545	1	2.92794	0.0589304	0.837809	132.784	0.12629	1	132.83
ENSCAFT00000002213	PLA2G6	0.920147	1	-1.10235	0.920925	1	-1.10236	0.822054	1	1.49205	0.825581	1	1.49204
ENSCAFT00000002215	PLA2G6	0.427776	1	2.27428	0.52677	1	2.31171	0.597111	1	2.39569	0.719622	1	2.39348
ENSCAFT00000002216	GKAP1	0.866137	1	1.15013	0.897557	1	1.17861	0.269721	1	6.34203	0.431956	1	6.34988
ENSCAFT00000002222	BAIAP2L2	0.548072	1	1.72242	0.591088	1	1.71906	0.0273619	0.573475	29.7719	0.0505891	0.811925	29.7745
ENSCAFT00000002223	PPIL1	0.705349	1	1.39288	0.630395	1	1.39285	0.182188	1	6.0411	0.0785161	1	6.04107
ENSCAFT00000002225	SLC16A8	0.706626	1	-1.39459	0.715785	1	-1.39477	0.00670313	0.293169	90.4706	0.00879816	0.274451	90.4721
ENSCAFT00000002227	PICK1	0.998651	1	-1.00385	0.998239	1	-1.00457	0.277374	1	4.30892	0.137597	1	4.30876
ENSCAFT00000002228	C6orf89	0.938059	1	-1.07142	0.921429	1	-1.07182	0.847347	1	-1.08655	0.849581	1	-1.08659
ENSCAFT00000002231	SOX10	0.27287	1	3.07886	0.414684	1	3.23948	0.574755	1	-1.68675	0.634532	1	-1.6891
ENSCAFT00000002232	POLR2F	0.281576	1	-2.60704	0.156688	1	-2.60685	0.38595	1	3.18838	0.226055	1	3.18834
ENSCAFT00000002233	UBQLN1	0.574501	1	-7.53497	0.688941	1	-9.33237	1	1	-1	1	1	-1
ENSCAFT00000002234	COPG2	0.588131	1	-1.61513	0.472698	1	-1.61472	0.724971	1	-1.28969	0.687878	1	-1.28961
ENSCAFT00000002235	C22orf23	0.270948	1	-2.67005	0.151747	1	-2.6681	0.553252	1	-1.66462	0.474401	1	-1.66462
ENSCAFT00000002236	UBQLN1	0.255923	1	2.75649	0.201184	1	2.75336	0.34808	1	-2.37839	0.301953	1	-2.37836
ENSCAFT00000002237	PI16	0.0591342	0.774806	5.79389	0.0494712	1	5.78646	0.00643766	0.291014	104.334	0.00451614	0.177712	104.333
ENSCAFT00000002240	PLEC	0.0993349	1	4.48966	0.0749413	1	4.48991	0.0629755	0.871681	-6.22952	0.0459369	0.769495	-6.22951
ENSCAFT00000002244	MICALL1	0.20978	1	3.4028	0.339026	1	3.58207	0.195217	1	-3.72478	0.317587	1	-3.73348
ENSCAFT00000002246	MICALL2	0.773014	1	1.41866	0.81674	1	1.40582	0.391619	1	-2.29606	0.466379	1	-2.29886
ENSCAFT00000002249	KDM4C	0.746392	1	1.33656	0.690271	1	1.33741	0.301079	1	-2.63385	0.217382	1	-2.63362
ENSCAFT00000002251	EIF3L	1	1	-5.69907	1	1	-5.46228	1	1	-1	1	1	-1
ENSCAFT00000002252	FGD2	1	1	1	1	1	1	1	1	-1	1	1	-1
ENSCAFT00000002253	GALR3	1	1	7.41651	1	1	7.3149	0.973008	1	8.67595	1	1	8.55414
ENSCAFT00000002255	GRINA	0.994857	1	-1.00625	0.992763	1	-1.0064	0.463019	1	-1.92384	0.341683	1	-1.92377
ENSCAFT00000002256	SPATC1	1	1	-1.3045	1	1	-1.23582	1	1	5.02639	1	1	5.07553
ENSCAFT00000002258	PIM1	0.902526	1	1.1157	0.878662	1	1.11646	0.391235	1	3.1748	0.260913	1	3.17493
ENSCAFT00000002259	FRMD3	0.268606	1	-2.74399	0.353544	1	-2.75292	0.0149935	0.423103	363.848	0.0407496	0.72057	363.747
ENSCAFT00000002260	NA	0.00244486	0.123208	-160.152	0.0373027	1	-165.286	0.666667	1	-9.2415	0.666667	1	-9.2415
ENSCAFT00000002268	MEST	0.095358	0.985026	4.65972	0.0801172	1	4.65826	0.331447	1	3.69245	0.302251	1	3.69237
ENSCAFT00000002269	RASEF	0.0171982	0.371084	-10.2521	0.0650363	1	-10.3092	0.206461	1	10.0873	0.341443	1	10.0761
ENSCAFT00000002272	NA	0.243165	1	-20.7382	0.281223	1	-22.478	0.666667	1	-9.2415	0.666667	1	-9.2415
ENSCAFT00000002273	CEP41	0.778217	1	1.35548	0.820248	1	1.38232	0.736651	1	-1.32145	0.749689	1	-1.32145
ENSCAFT00000002274	CEP41	0.512823	1	1.78346	0.536695	1	1.78684	1	1	1.03656	1	1	1.03655
ENSCAFT00000002276	TBC1D22B	0.535059	1	1.74504	0.506589	1	1.74392	0.777762	1	-1.20582	0.774139	1	-1.2058
ENSCAFT00000002278	GCAT	0.531009	1	-1.73866	0.388927	1	-1.73878	0.227772	1	5.07681	0.0820935	1	5.07654
ENSCAFT00000002280	PTPRD	0.0641165	0.815691	-5.49491	0.00567111	1	-5.49468	0.000659095	0.118653	520.484	4.49336e-07	0.000305181	520.491
ENSCAFT00000002282	TLE1	0.791195	1	1.26279	0.755233	1	1.26242	0.328185	1	3.73	0.233154	1	3.73021
ENSCAFT00000002283	RNF8	1	1	-1.31699	1	1	-1.22368	0.649285	1	-2.09625	0.688389	1	-2.12193
ENSCAFT00000002285	TLE4	0.949624	1	-1.05814	0.934719	1	-1.05687	0.60263	1	-1.54417	0.536408	1	-1.54419
ENSCAFT00000002286	NA	0.817549	1	1.22417	0.871174	1	1.27565	1	1	1.10523	1	1	1.10668
ENSCAFT00000002288	NA	0.527992	1	1.74081	0.494278	1	1.7392	0.740903	1	-1.2614	0.733492	1	-1.26138
ENSCAFT00000002291	NA	0.605585	1	1.57573	0.489801	1	1.5742	0.879984	1	1.34836	0.785314	1	1.34836
ENSCAFT00000002292	NA	0.93753	1	-1.07458	0.918	1	-1.07547	0.980633	1	1.17259	0.922984	1	1.17258
ENSCAFT00000002293	NA	0.173825	1	3.77608	0.320846	1	4.01081	0.521692	1	2.90694	0.710005	1	2.91182
ENSCAFT00000002294	NA	1	1	1	1	1	1	0.666667	1	-9.2415	0.666667	1	-9.2415
ENSCAFT00000002295	NA	0.698902	1	-1.40394	0.595276	1	-1.40395	0.451064	1	2.75693	0.264457	1	2.75688
ENSCAFT00000002296	TYRP1	0.000817737	0.0718965	-50.7458	0.0181219	1	-51.3535	0.973008	1	8.89915	1	1	8.90524
ENSCAFT00000002297	NA	0.213652	1	5.59666	0.420663	1	4.79551	0.755628	1	-1.33405	0.764557	1	-1.33831
ENSCAFT00000002299	TRIOBP	0.574501	1	7.60547	0.624815	1	7.60989	0.546677	1	-2.89067	0.590522	1	-2.88895
ENSCAFT00000002300	NA	0.324367	1	-2.58681	0.422819	1	-2.57929	0.928381	1	-1.08191	0.902716	1	-1.08023
ENSCAFT00000002301	CMTR1	0.367021	1	-2.22246	0.206009	1	-2.22229	0.601567	1	2.07326	0.413713	1	2.07324
ENSCAFT00000002302	TRIOBP	1	1	1	1	1	1	1	1	-1	1	1	-1
ENSCAFT00000002305	LGALS2	0.994202	1	1.01232	0.994295	1	1.01244	0.835959	1	-1.11215	0.835713	1	-1.11217
ENSCAFT00000002307	LGALS1	0.86079	1	1.16659	0.828588	1	1.16667	0.889475	1	1.32799	0.824526	1	1.32796
ENSCAFT00000002308	MDGA1	0.851678	1	1.20614	0.846406	1	1.20619	0.108173	1	-4.82995	0.0970832	1	-4.82994
ENSCAFT00000002313	CPA1	0.717509	1	2.40578	0.795767	1	2.52968	0.604505	1	16.2032	0.801655	1	16.0065
ENSCAFT00000002314	ZFAND3	0.930592	1	1.0813	0.903982	1	1.08091	0.240073	1	-3.04014	0.117816	1	-3.03999
ENSCAFT00000002316	CPA5	0.497037	1	2.2875	0.661278	1	2.11596	0.0507132	0.773616	148.907	0.220684	1	148.664
ENSCAFT00000002322	CPA4	1	1	1.00802	1	1	1.0048	0.0428746	0.726687	167.579	0.0869805	1	167.525
ENSCAFT00000002323	SH3BP1	0.995282	1	-1.00764	0.994444	1	-1.00776	0.859349	1	-1.06919	0.863956	1	-1.06911
ENSCAFT00000002326	BTBD9	0.645158	1	-1.51539	0.625514	1	-1.51637	0.432679	1	-2.03996	0.41241	1	-2.03995
ENSCAFT00000002327	CPA4	0.575485	1	-1.71436	0.635767	1	-1.71668	0.119665	1	15.8865	0.193472	1	15.895
ENSCAFT00000002328	SSMEM1	0.0252352	0.463794	-12.6984	0.139291	1	-13.191	1	1	1.75331	1	1	1.73441
ENSCAFT00000002332	TMEM209	0.906589	1	-1.10875	0.862613	1	-1.10896	0.909273	1	1.29144	0.793039	1	1.29144
ENSCAFT00000002333	KLHDC10	0.43465	1	1.99887	0.41636	1	1.99712	0.512261	1	-1.77793	0.500573	1	-1.7779
ENSCAFT00000002334	GGA1	0.431953	1	2.00508	0.391365	1	2.00217	0.475811	1	-1.8863	0.447287	1	-1.88623
ENSCAFT00000002338	CDC42EP1	1	1	4.36879	1	1	4.42208	1	1	5.02639	1	1	5.08979
ENSCAFT00000002339	NA	0.982824	1	1.02719	0.981763	1	1.02674	0.86597	1	1.38646	0.846587	1	1.38648
ENSCAFT00000002340	CARD10	0.920501	1	1.13517	0.960958	1	1.11547	0.596563	1	-1.61744	0.647738	1	-1.61969
ENSCAFT00000002342	MFNG	0.514747	1	1.79099	0.533832	1	1.79235	0.010166	0.350843	97.8699	0.0141438	0.373718	97.8665
ENSCAFT00000002343	MPDZ	1	1	1	1	1	1	1	1	-1	1	1	-1
ENSCAFT00000002344	NA	0.642807	1	1.57511	0.703647	1	1.59109	0.131917	1	11.4027	0.283672	1	11.3885
ENSCAFT00000002345	MPDZ	0.507342	1	-1.79412	0.375502	1	-1.79328	0.829593	1	1.44829	0.719942	1	1.44825
ENSCAFT00000002348	UBE2H	0.940542	1	1.06828	0.929958	1	1.06705	0.436527	1	-2.01653	0.377258	1	-2.01646
ENSCAFT00000002350	OPLAH	0.420449	1	-2.03827	0.254128	1	-2.03756	0.879201	1	-1.04006	0.893553	1	-1.04005
ENSCAFT00000002351	CYTH4	0.828982	1	1.20941	0.759475	1	1.20951	0.000892021	0.134347	420.76	2.88676e-06	0.00112036	420.772
ENSCAFT00000002352	RAC2	0.58518	1	1.62067	0.493678	1	1.62077	0.0134484	0.399892	45.8256	0.00172616	0.0943048	45.8274
ENSCAFT00000002353	SSTR3	1	1	1	1	1	1	1	1	-1	1	1	-1
ENSCAFT00000002356	IL2RB	0.824019	1	-1.23491	0.862827	1	-1.2383	0.0313888	0.618748	214.17	0.0930079	1	213.948
ENSCAFT00000002357	NRF1	0.975091	1	-1.02866	0.963814	1	-1.02898	0.752149	1	1.62875	0.583758	1	1.62875
ENSCAFT00000002359	TMPRSS6	1	1	1.36944	1	1	1.46585	0.604505	1	16.2032	0.803359	1	16.0053
ENSCAFT00000002360	KCTD17	0.834755	1	1.21349	0.83997	1	1.21413	1	1	1.10954	1	1	1.10951
ENSCAFT00000002361	MPST	0.723154	1	-1.36526	0.60855	1	-1.36489	0.761364	1	-1.2246	0.722929	1	-1.22462
ENSCAFT00000002363	TST	0.221564	1	-3.00173	0.149263	1	-3.00243	0.544502	1	2.31774	0.44998	1	2.31745
ENSCAFT00000002364	TEX33	0.574501	1	-7.53497	0.688958	1	-9.33258	1	1	-1	1	1	-1
ENSCAFT00000002366	STRIP2	0.137653	1	-3.90657	0.123688	1	-3.9058	0.403304	1	3.18904	0.38174	1	3.1891
ENSCAFT00000002369	CSF2RB	0.264451	1	2.71627	0.171606	1	2.71811	0.000497841	0.11308	821.927	2.19955e-05	0.0040827	821.953
ENSCAFT00000002371	EXOSC4	0.454814	1	-1.93336	0.325703	1	-1.93322	0.440342	1	2.82271	0.278238	1	2.82267
ENSCAFT00000002373	NCF4	0.761042	1	-1.30747	0.711376	1	-1.30752	0.00353298	0.220878	206.887	0.000376569	0.0321525	206.881
ENSCAFT00000002377	IFT27	0.180655	1	-3.33878	0.0748359	1	-3.3378	0.92219	1	1.27159	0.842674	1	1.27147
ENSCAFT00000002378	GPAA1	1	1	1	1	1	1	1	1	-1	1	1	-1
ENSCAFT00000002379	AHCYL2	0.506107	1	-1.80529	0.457437	1	-1.80624	0.333845	1	-2.45488	0.290142	1	-2.45472
ENSCAFT00000002383	AHCYL1	0.265832	1	2.69819	0.320858	1	2.71468	0.424118	1	-2.07658	0.462279	1	-2.07689
ENSCAFT00000002385	NA	0.801436	1	1.24639	0.711468	1	1.24619	0.699083	1	1.7643	0.505645	1	1.76429
ENSCAFT00000002387	NFIB	0.0951979	0.984392	32.7404	0.208397	1	32.5627	0.281426	1	38.9593	0.500943	1	38.746
ENSCAFT00000002388	NFIA	1	1	1	1	1	1	1	1	-1	1	1	-1
ENSCAFT00000002390	CYC1	1	1	1	1	1	1	1	1	-1	1	1	-1
ENSCAFT00000002391	SMO	0.714288	1	1.37926	0.616634	1	1.37922	0.844014	1	-1.09122	0.844098	1	-1.09119
ENSCAFT00000002392	TSPAN33	0.0113411	0.289481	-13.0378	0.0418022	1	-13.1314	0.938117	1	1.47562	0.989317	1	1.47134
ENSCAFT00000002393	ZDHHC21	0.75994	1	1.33571	0.772809	1	1.33838	0.267879	1	-2.89633	0.290623	1	-2.89619
ENSCAFT00000002394	CER1	1	1	1	1	1	1	1	1	-1	1	1	-1
ENSCAFT00000002395	SHARPIN	0.757238	1	-1.42767	0.771281	1	-1.46767	0.914264	1	1.40414	0.98301	1	1.40271
ENSCAFT00000002397	FREM1	0.0254901	0.467043	-8.5599	0.0213211	1	-8.5568	0.00794688	0.317918	-15.8396	0.00629986	0.219423	-15.8393
ENSCAFT00000002400	DNAH8	1	1	1	1	1	1	1	1	-1	1	1	-1
ENSCAFT00000002402	NA	0.711289	1	-1.38395	0.584493	1	-1.38416	0.787953	1	1.5395	0.621268	1	1.5395
ENSCAFT00000002403	NA	0.704832	1	-1.39557	0.612835	1	-1.39475	0.627548	1	-1.48829	0.559069	1	-1.48825
ENSCAFT00000002405	NA	1	1	1	1	1	1	1	1	-1	1	1	-1
ENSCAFT00000002409	TNPO3	0.982084	1	1.02019	0.973792	1	1.02	0.633228	1	-1.47094	0.53855	1	-1.47092
ENSCAFT00000002411	TTC39B	0.419267	1	-2.60931	0.565069	1	-2.69176	0.649285	1	-1.94844	0.682821	1	-1.92824
ENSCAFT00000002412	EIF3D	0.672472	1	-1.44872	0.548097	1	-1.44879	0.738033	1	1.65976	0.573943	1	1.65975
ENSCAFT00000002414	MROH1	0.848075	1	1.18519	0.798647	1	1.18547	0.479665	1	-1.87213	0.378611	1	-1.872
ENSCAFT00000002416	TLE4	1	1	1	1	1	1	1	1	-1	1	1	-1
ENSCAFT00000002418	GLP1R	1	1	1	1	1	1	1	1	-1	1	1	-1
ENSCAFT00000002419	SNAPC3	0.572569	1	1.64931	0.460668	1	1.64915	0.737088	1	-1.26906	0.704965	1	-1.2691
ENSCAFT00000002420	SAYSD1	1	1	1	1	1	1	1	1	-1	1	1	-1
ENSCAFT00000002422	FOXRED2	0.990229	1	1.02352	0.991687	1	1.02213	0.00998333	0.346909	491.203	0.0273666	0.563044	491.049
ENSCAFT00000002423	PSIP1	0.718269	1	1.37193	0.645499	1	1.37088	0.727856	1	1.68823	0.614326	1	1.68822
ENSCAFT00000002425	TXN2	0.933336	1	1.07666	0.902938	1	1.07642	0.79547	1	-1.16733	0.771124	1	-1.16734
ENSCAFT00000002429	KCNK17	0.867572	1	-1.16679	0.882779	1	-1.16562	0.331476	1	3.75742	0.369656	1	3.7577
ENSCAFT00000002432	NA	0.961281	1	-1.04416	0.943618	1	-1.04447	1	1	1.08704	0.97702	1	1.08702
ENSCAFT00000002433	KIF6	9.18598e-05	0.0374288	-108.816	0.0103144	1	-108.297	1	1	-1.01235	1	1	-1.00136
ENSCAFT00000002434	NA	0.260202	1	2.7732	0.266778	1	2.77264	0.234035	1	5.0314	0.241882	1	5.03143
ENSCAFT00000002436	CCDC171	1	1	1	1	1	1	1	1	-1	1	1	-1
ENSCAFT00000002437	KIF6	1	1	4.23441	1	1	4.19365	1	1	4.86995	1	1	4.82158
ENSCAFT00000002441	BNC2	1	1	1	1	1	1	1	1	-1	1	1	-1
ENSCAFT00000002443	BNC2	0.0990248	1	-4.99166	0.191839	1	-5.04543	1	1	1.03186	1	1	1.03232
ENSCAFT00000002445	NA	0.701995	1	1.40391	0.642577	1	1.40484	0.912118	1	1.2894	0.857295	1	1.28932
ENSCAFT00000002448	HSF1	0.916637	1	-1.09941	0.89863	1	-1.09905	0.824405	1	1.46504	0.750932	1	1.46509
ENSCAFT00000002449	HSF4	1	1	1	1	1	1	1	1	-1	1	1	-1
ENSCAFT00000002453	CNTLN	0.786568	1	2.30773	0.832753	1	2.03972	0.500306	1	20.5992	0.649852	1	20.575
ENSCAFT00000002454	DAAM2	0.684531	1	1.42869	0.575306	1	1.42764	0.70635	1	1.74532	0.548402	1	1.74529
ENSCAFT00000002457	MOCS1	0.780224	1	1.2819	0.753187	1	1.28097	0.64131	1	1.96291	0.579348	1	1.96287
ENSCAFT00000002459	SH3GL2	0.333548	1	-2.4651	0.409327	1	-2.48045	0.18707	1	10.7383	0.280277	1	10.7372
ENSCAFT00000002460	LRFN2	0.508092	1	-2.03557	0.655559	1	-2.04449	0.281426	1	38.5655	0.492484	1	38.2994
ENSCAFT00000002462	DGAT1	0.974839	1	-1.03041	0.964679	1	-1.03103	1	1	1.0331	1	1	1.03315
ENSCAFT00000002463	RECQL4	0.17571	1	3.4829	0.191249	1	3.48409	0.717987	1	1.7321	0.734013	1	1.73205
ENSCAFT00000002464	UNC5CL	0.387772	1	-2.4684	0.488693	1	-2.52059	0.281426	1	35.2328	0.469619	1	35.0767
ENSCAFT00000002468	PSAT1	0.624959	1	-1.55805	0.571251	1	-1.56171	0.012009	0.37751	-13.0251	0.003858	0.1617	-13.0251
ENSCAFT00000002469	TSPO2	0.0738112	0.885142	-39.1824	0.170852	1	-42.5315	1	1	-1	1	1	-1
ENSCAFT00000002470	TMEM249	1	1	-1.08171	1	1	-1.11026	0.443578	1	3.86665	0.584959	1	3.86522
ENSCAFT00000002471	APOBEC2	0.125896	1	-29.6112	0.204845	1	-30.3477	1	1	-1	1	1	-1
ENSCAFT00000002472	OARD1	0.329342	1	-2.37731	0.214381	1	-2.37679	0.306789	1	3.9218	0.173062	1	3.92167
ENSCAFT00000002473	CEP78	0.436558	1	-2.00748	0.415611	1	-2.00686	0.417463	1	3.07633	0.390225	1	3.07624
ENSCAFT00000002474	GNAQ	0.804991	1	1.27668	0.810851	1	1.27613	0.125774	1	-4.46116	0.136562	1	-4.46144
ENSCAFT00000002475	NFYA	0.326564	1	2.39732	0.210155	1	2.39453	0.563551	1	2.22608	0.423861	1	2.22602
ENSCAFT00000002479	FBXL6	1	1	1	1	1	1	1	1	-1	1	1	-1
ENSCAFT00000002480	TREML1	0.367861	1	-2.24776	0.34776	1	-2.24787	0.0118176	0.3761	87.8104	0.00869553	0.272102	87.8063
ENSCAFT00000002481	ADAMTSL1	0.0216639	0.429597	-8.98338	0.00136768	0.734735	-8.99652	5.82197e-05	0.085917	-98.2945	2.24368e-08	4.19063e-05	-98.3073
ENSCAFT00000002485	TREM2	0.464682	1	-1.91028	0.423226	1	-1.91096	0.00119516	0.151339	2203.14	0.000419762	0.0346524	2203.04
ENSCAFT00000002490	TREML2	1	1	1	1	1	1	1	1	-1	1	1	-1
ENSCAFT00000002491	FAM154A	1	1	1	1	1	1	1	1	-1	1	1	-1
ENSCAFT00000002492	FAM154A	0.574501	1	-7.53497	0.688989	1	-9.33296	1	1	-1	1	1	-1
ENSCAFT00000002493	TREM1	0.560733	1	-1.68639	0.569701	1	-1.68681	0.00933725	0.335988	513.22	0.0109603	0.317382	513.227
ENSCAFT00000002494	NA	0.841623	1	-1.19173	0.768959	1	-1.19151	0.746852	1	-1.24947	0.699305	1	-1.24947
ENSCAFT00000002495	NA	0.310086	1	-6.80654	0.398046	1	-7.33106	0.584788	1	-3.47824	0.620365	1	-3.4405
ENSCAFT00000002496	NCR2	0.153592	1	3.87435	0.223217	1	3.8486	0.0113449	0.368912	90.4574	0.0316315	0.615815	90.4732
ENSCAFT00000002499	ADCK5	0.92543	1	-1.12641	0.935667	1	-1.12003	0.897274	1	1.38133	0.939237	1	1.38152
ENSCAFT00000002501	FOXP4	0.576465	1	1.63866	0.460783	1	1.64002	0.344275	1	-2.39722	0.233025	1	-2.39708
ENSCAFT00000002502	MDFI	0.811797	1	1.23218	0.765343	1	1.23237	0.000325046	0.0994844	686.803	6.40176e-06	0.00177752	686.798
ENSCAFT00000002503	HAUS6	0.702919	1	1.4019	0.606585	1	1.40285	0.565008	1	-1.63467	0.476515	1	-1.63469
ENSCAFT00000002504	FLNC	0.641486	1	-1.65123	0.664332	1	-1.65166	0.000623595	0.116472	-44.6611	0.00149772	0.0856256	-44.7046
ENSCAFT00000002508	TFEB	0.830347	1	1.2079	0.757966	1	1.20816	0.798552	1	1.51774	0.647741	1	1.51775
ENSCAFT00000002513	PGC	0.717509	1	-1.64855	0.750884	1	-1.70375	0.973008	1	8.89915	1	1	8.90297
ENSCAFT00000002514	CPSF1	0.311524	1	2.46747	0.286196	1	2.46625	0.650071	1	-1.43743	0.640651	1	-1.43739
ENSCAFT00000002516	PLIN2	0.905677	1	1.10971	0.864808	1	1.10922	0.7009	1	-1.33343	0.638046	1	-1.33345
ENSCAFT00000002517	PRICKLE4	0.978342	1	1.0391	0.977505	1	1.03922	1	1	1.00632	1	1	1.00631
ENSCAFT00000002520	TOMM6	0.834291	1	1.20135	0.778114	1	1.2015	0.359747	1	3.39526	0.190375	1	3.39521
ENSCAFT00000002521	SLC39A4	0.886635	1	-1.13207	0.888739	1	-1.1322	0.259998	1	4.71802	0.270896	1	4.71805
ENSCAFT00000002522	NA	0.535989	1	1.72298	0.565432	1	1.7252	0.151421	1	-3.99408	0.178466	1	-3.99388
ENSCAFT00000002523	RPS19	0.372443	1	-2.20162	0.248417	1	-2.20157	0.612473	1	2.03369	0.471647	1	2.03368
ENSCAFT00000002524	VPS28	0.676657	1	-1.44169	0.570311	1	-1.44161	0.475937	1	2.62069	0.294307	1	2.62065
ENSCAFT00000002525	USP49	0.648779	1	1.4936	0.556811	1	1.49192	0.397152	1	3.1171	0.247202	1	3.11706
ENSCAFT00000002526	IRF5	0.858622	1	1.26896	0.893491	1	1.27014	0.291356	1	7.48021	0.46354	1	7.45964
ENSCAFT00000002528	IRF5	0.529182	1	-2.1348	0.689916	1	-2.62256	0.973008	1	8.67595	1	1	8.54018
ENSCAFT00000002529	MED20	0.86703	1	1.15942	0.836457	1	1.15976	0.264035	1	4.46686	0.153162	1	4.46669
ENSCAFT00000002530	CCDC136	0.380041	1	-2.34367	0.489	1	-2.39169	0.153234	1	-4.26131	0.256293	1	-4.2673
ENSCAFT00000002533	DENND4C	1	1	1	1	1	1	1	1	-1	1	1	-1
ENSCAFT00000002535	BYSL	0.288435	1	2.57173	0.174023	1	2.57076	0.351112	1	3.47451	0.208467	1	3.47445
ENSCAFT00000002536	RPS6	0.987267	1	-1.01407	0.982882	1	-1.01406	0.552989	1	2.25825	0.382938	1	2.25825
ENSCAFT00000002537	NA	0.746319	1	-1.3299	0.729097	1	-1.32957	0.070334	0.924302	13.4762	0.0508941	0.813484	13.4767
ENSCAFT00000002538	CCND3	0.249323	1	2.79596	0.140987	1	2.79294	0.37106	1	3.30999	0.22775	1	3.30992
ENSCAFT00000002544	TONSL	0.184402	1	3.3229	0.174204	1	3.32224	0.116191	1	8.86387	0.106518	1	8.86396
ENSCAFT00000002545	ATP6V1F	0.602234	1	-1.58035	0.43219	1	-1.58032	0.583517	1	2.1389	0.351783	1	2.13889
ENSCAFT00000002549	SLC24A2	0.132694	1	-10.1899	0.345603	1	-11.2034	1	1	5.02639	1	1	5.10628
ENSCAFT00000002552	SLC24A2	1	1	1.08083	1	1	-1.08718	0.500306	1	20.2701	0.705226	1	20.1498
ENSCAFT00000002553	CYHR1	0.800806	1	-1.24828	0.742169	1	-1.24806	0.867708	1	1.3754	0.77592	1	1.37535
ENSCAFT00000002558	VPS13A	0.0595805	0.774806	-9.0363	0.167663	1	-9.54965	0.973008	1	8.89915	1	1	8.90573
ENSCAFT00000002559	TAF8	0.928126	1	-1.08255	0.90046	1	-1.0822	0.354734	1	3.44897	0.170406	1	3.44887
ENSCAFT00000002564	KIFC2	0.417657	1	-2.04919	0.246612	1	-2.04858	0.304343	1	-2.60847	0.16275	1	-2.60835
ENSCAFT00000002567	GUCA1A	0.16528	1	-4.90247	0.294746	1	-5.03263	0.842447	1	-1.50274	0.824269	1	-1.49575
ENSCAFT00000002568	FOXH1	0.229174	1	-2.97943	0.197429	1	-2.97814	0.509837	1	-1.79463	0.489074	1	-1.79452
ENSCAFT00000002570	OPN1SW	1	1	1.12491	1	1	1.2268	0.311567	1	-3.80184	0.447855	1	-3.75274
ENSCAFT00000002571	NA	0.70049	1	1.40464	0.669339	1	1.40301	0.820067	1	-1.13071	0.818893	1	-1.13072
ENSCAFT00000002572	GUCA1B	0.947805	1	-1.06803	0.95203	1	-1.06876	0.14915	1	8.29484	0.190507	1	8.29551
ENSCAFT00000002573	PPP1R16A	0.919643	1	-1.09918	0.922663	1	-1.0994	0.635499	1	-1.49231	0.642372	1	-1.49238
ENSCAFT00000002574	FOXB2	1	1	-1.18601	1	1	-1.26847	0.751906	1	12.4492	0.869681	1	12.3176
ENSCAFT00000002576	MRPS10	0.410208	1	2.0792	0.312261	1	2.07827	0.463885	1	2.69656	0.341809	1	2.69642
ENSCAFT00000002577	PRUNE2	0.995931	1	1.00522	0.99482	1	1.00467	0.0047839	0.256076	-18.689	0.000178068	0.0180439	-18.6878
ENSCAFT00000002578	TRERF1	0.994706	1	1.01382	0.994452	1	1.01441	0.874375	1	-1.05568	0.876798	1	-1.05566
ENSCAFT00000002579	CALU	0.767755	1	1.29503	0.658345	1	1.29502	0.125442	1	-4.40142	0.0265734	0.551473	-4.40143
ENSCAFT00000002583	FAM71F1	1	1	4.36879	1	1	4.42214	1	1	5.02639	1	1	5.08986
ENSCAFT00000002584	FAM71F2	0.490597	1	1.92987	0.503739	1	1.9288	0.593569	1	-1.57338	0.600291	1	-1.57341
ENSCAFT00000002589	GCNT1	0.413646	1	2.06015	0.332252	1	2.0571	0.340489	1	3.58799	0.238444	1	3.58792
ENSCAFT00000002592	MLLT3	0.415524	1	-2.06006	0.30367	1	-2.05875	0.503824	1	-1.80593	0.425906	1	-1.80599
ENSCAFT00000002593	PTPLAD2	1	1	-1.0009	1	1	-1.00005	0.747298	1	1.64693	0.668093	1	1.64686
ENSCAFT00000002594	GPT	0.786064	1	-1.27592	0.775088	1	-1.2752	0.880476	1	-1.04598	0.883455	1	-1.04597
ENSCAFT00000002595	IFNB1	0.285804	1	4.2024	0.451676	1	4.46472	0.204947	1	50.1211	0.423927	1	49.8753
ENSCAFT00000002600	MFSD3	1	1	1	1	1	1	1	1	-1	1	1	-1
ENSCAFT00000002604	LRRC14	1	1	1	1	1	1	1	1	-1	1	1	-1
ENSCAFT00000002605	IMPDH1	0.795012	1	1.28219	0.852134	1	1.35563	0.327787	1	-2.7921	0.452989	1	-2.80198
ENSCAFT00000002617	RBM28	0.868301	1	1.15645	0.819892	1	1.15578	0.915649	1	1.2798	0.823897	1	1.27982
ENSCAFT00000002618	ARHGAP39	0.153534	1	3.85897	0.192756	1	3.86283	0.126913	1	-4.40972	0.160133	1	-4.41067
ENSCAFT00000002619	LEP	0.126707	1	-4.11676	0.15061	1	-4.12026	0.666882	1	1.9088	0.695695	1	1.90868
ENSCAFT00000002620	NA	1	1	4.23441	1	1	4.19301	1	1	-1.89766	0.951537	1	-1.91701
ENSCAFT00000002621	COMMD5	0.259477	1	-2.73275	0.117084	1	-2.73261	0.595598	1	2.09529	0.411799	1	2.09524
ENSCAFT00000002623	CDKN2A	0.226901	1	-2.94816	0.100075	1	-2.94777	0.628096	1	-1.48332	0.554452	1	-1.48341
ENSCAFT00000002627	RPL8	0.677924	1	-1.43905	0.583092	1	-1.43905	0.37692	1	3.25353	0.215326	1	3.25353
ENSCAFT00000002632	CDKN2B	0.892434	1	-1.1284	0.86863	1	-1.12809	0.238248	1	-3.06133	0.16021	1	-3.06161
ENSCAFT00000002633	DMRTA1	1	1	1	1	1	1	1	1	-1	1	1	-1
ENSCAFT00000002638	NA	0.940615	1	1.06738	0.935205	1	1.06645	1	1	1.05592	1	1	1.05594
ENSCAFT00000002639	ZNF252	0.778419	1	-1.28155	0.694757	1	-1.28233	0.549501	1	-1.67415	0.447538	1	-1.67408
ENSCAFT00000002640	C8orf33	1	1	1	1	1	1	1	1	-1	1	1	-1
ENSCAFT00000002643	MYH9	0.395686	1	2.1186	0.238265	1	2.11856	0.0348358	0.651944	-8.18855	0.00406272	0.167352	-8.18852
ENSCAFT00000002644	NA	1	1	-1.67235	1	1	-1.5772	0.751906	1	12.7172	0.854453	1	12.6832
ENSCAFT00000002645	ELAVL2	0.000912743	0.0774898	-32.8529	0.00629704	1	-32.9374	0.74033	1	2.01343	0.814205	1	2.01238
ENSCAFT00000002652	PCSK5	1	1	1	1	1	1	1	1	-1	1	1	-1
ENSCAFT00000002658	OSTF1	0.543118	1	-1.7075	0.409778	1	-1.70713	0.461158	1	2.70193	0.281645	1	2.70188
ENSCAFT00000002660	PLAA	1	1	4.23441	1	1	4.19369	1	1	4.86995	1	1	4.82163
ENSCAFT00000002662	RBFOX2	0.0231492	0.43264	-24.0867	0.167467	1	-25.0732	1	1	5.02639	1	1	5.10202
ENSCAFT00000002663	NMRK1	0.820088	1	-1.22154	0.78732	1	-1.22066	0.546948	1	2.29501	0.443483	1	2.2949
ENSCAFT00000002667	APOL6	1	1	1.85496	1	1	1.94073	1	1	1.3471	1	1	1.33074
ENSCAFT00000002668	C9orf41	0.6937	1	1.4168	0.641078	1	1.41447	0.575949	1	-1.60678	0.531331	1	-1.60682
ENSCAFT00000002669	MB	0.0351973	0.566112	-10.15	0.0949784	1	-10.1714	1	1	1.21653	1	1	1.22146
ENSCAFT00000002672	MCM5	0.747118	1	1.32645	0.673975	1	1.32569	0.0124882	0.385173	46.1134	0.000917121	0.0602656	46.113
ENSCAFT00000002673	IFT74	0.887562	1	1.13434	0.853825	1	1.13402	1	1	1.02676	1	1	1.0267
ENSCAFT00000002674	HMOX1	0.711703	1	1.38248	0.620642	1	1.3823	0.725669	1	-1.28665	0.686149	1	-1.28664
ENSCAFT00000002675	LRRC19	0.589056	1	-1.63431	0.600072	1	-1.63475	0.814426	1	1.50382	0.825293	1	1.50388
ENSCAFT00000002676	CHRNB4	0.474551	1	-1.95903	0.542988	1	-1.96941	0.313286	1	4.64799	0.40912	1	4.64755
ENSCAFT00000002677	TEK	0.774376	1	1.28711	0.691803	1	1.28716	0.00167853	0.171761	240.751	1.42352e-05	0.00290874	240.76
ENSCAFT00000002678	NA	0.261083	1	-2.83803	0.328658	1	-2.84756	0.0358671	0.661265	195.016	0.0661308	0.948753	194.976
ENSCAFT00000002679	UBR2	0.244905	1	5.1981	0.376455	1	5.40216	0.371658	1	-2.60145	0.48413	1	-2.61478
ENSCAFT00000002680	MOB3B	0.727576	1	-1.36659	0.72887	1	-1.36664	0.667672	1	-1.4018	0.668433	1	-1.40181
ENSCAFT00000002681	IFNK	1	1	1.403	1	1	1.14635	0.706196	1	-2.06636	0.72127	1	-2.0952
ENSCAFT00000002686	CHRNA3	0.146631	1	-4.1751	0.284894	1	-4.24405	0.126986	1	74.1718	0.266562	1	74.061
ENSCAFT00000002687	SND1	0.830135	1	-1.20683	0.76414	1	-1.20706	0.510809	1	-1.77637	0.397114	1	-1.77637
ENSCAFT00000002688	CHRNA3	0.717509	1	-1.64855	0.754639	1	-1.70953	1	1	-1.03847	1	1	-1.03798
ENSCAFT00000002690	LRRC4	0.0674446	0.84508	5.67677	0.0642535	1	5.67552	0.163799	1	-3.82565	0.159355	1	-3.8256
ENSCAFT00000002692	PAX4	0.574501	1	-7.53497	0.688909	1	-9.33199	1	1	-1	1	1	-1
ENSCAFT00000002695	C9orf72	0.766245	1	1.2995	0.701492	1	1.29857	0.617376	1	-1.50861	0.553318	1	-1.50866
ENSCAFT00000002697	FSCN3	0.361751	1	-12.538	0.428596	1	-13.0746	1	1	-1	1	1	-1
ENSCAFT00000002698	PRPH2	0.727149	1	1.3587	0.74535	1	1.36099	0.00503253	0.259297	798.946	0.00878694	0.274451	798.935
ENSCAFT00000002699	TBCC	0.507999	1	1.79251	0.365941	1	1.79179	0.679422	1	-1.37522	0.620711	1	-1.37526
ENSCAFT00000002700	TOM1	0.944779	1	-1.06301	0.918356	1	-1.06306	0.979082	1	1.10342	0.957606	1	1.10342
ENSCAFT00000002701	GLTSCR1L	0.379341	1	2.19483	0.298712	1	2.19522	0.794787	1	-1.17074	0.787329	1	-1.17067
ENSCAFT00000002705	LINGO2	0.293832	1	3.51238	0.459664	1	3.45756	0.273448	1	7.74646	0.499729	1	7.77681
ENSCAFT00000002708	ARF5	1	1	1	1	1	1	1	1	-1	1	1	-1
ENSCAFT00000002709	NA	0.264837	1	2.70413	0.145897	1	2.70186	0.501915	1	2.49062	0.345526	1	2.49057
ENSCAFT00000002710	GCC1	0.977178	1	1.02614	0.974695	1	1.02504	0.271455	1	-2.8155	0.230347	1	-2.8154
ENSCAFT00000002712	HMGXB4	0.501881	1	1.84909	0.542146	1	1.86178	0.812191	1	-1.15577	0.812091	1	-1.15587
ENSCAFT00000002713	NA	0.483294	1	1.92386	0.589684	1	1.97183	0.328538	1	4.65528	0.493328	1	4.66163
ENSCAFT00000002714	ZNF800	0.33847	1	2.33145	0.324006	1	2.33008	0.458569	1	-1.94522	0.448678	1	-1.9452
ENSCAFT00000002715	NA	0.0064636	0.209727	-17.7497	0.0802533	1	-18.1282	1	1	1.15942	1	1	1.15348
ENSCAFT00000002717	ISX	1	1	1	1	1	1	1	1	-1	1	1	-1
ENSCAFT00000002719	CNPY3	0.996955	1	-1.00354	0.995764	1	-1.00357	0.246245	1	4.71584	0.0903189	1	4.71578
ENSCAFT00000002722	NA	1	1	-1.22053	1	1	-1.13115	0.88505	1	2.30142	0.989598	1	2.31591
ENSCAFT00000002727	GNMT	0.336952	1	2.355	0.2732	1	2.35695	0.0198821	0.485006	34.1791	0.00727119	0.242205	34.1783
ENSCAFT00000002728	NA	1	1	4.36879	1	1	4.42211	1	1	5.02639	1	1	5.08983
ENSCAFT00000002730	GRM8	0.000629978	0.0651427	-38.7796	0.00572144	1	-38.7915	0.0279586	0.580702	-10.1565	0.0699065	0.977578	-10.1375
ENSCAFT00000002732	LARGE	0.492244	1	1.83945	0.377695	1	1.8418	0.0722976	0.93753	-5.83432	0.0234561	0.513526	-5.83395
ENSCAFT00000002733	NA	0.0140067	0.330891	-12.9793	0.0796565	1	-13.072	0.616297	1	-1.78094	0.661733	1	-1.77435
ENSCAFT00000002735	NA	0.817549	1	1.33237	0.852771	1	1.33774	0.798006	1	1.65657	0.879891	1	1.65832
ENSCAFT00000002736	CHRNA5	1	1	1	1	1	1	1	1	-1	1	1	-1
ENSCAFT00000002737	CHRNA5	1	1	1	1	1	1	1	1	-1	1	1	-1
ENSCAFT00000002738	PEX6	0.630513	1	1.52627	0.486979	1	1.52555	0.693361	1	1.78114	0.507524	1	1.78115
ENSCAFT00000002743	NA	0.735398	1	-1.48341	0.812401	1	-1.54396	1	1	-1.08642	1	1	-1.09626
ENSCAFT00000002746	POT1	0.788359	1	-1.26612	0.698902	1	-1.2666	0.79012	1	-1.17619	0.764875	1	-1.17618
ENSCAFT00000002747	PPP2R5D	0.953302	1	1.05276	0.931798	1	1.05279	0.44909	1	2.76823	0.228714	1	2.76821
ENSCAFT00000002751	MEA1	0.688301	1	1.55326	0.747508	1	1.58295	0.827795	1	1.64453	0.906667	1	1.64378
ENSCAFT00000002752	GPR37	0.400488	1	-5.91079	0.523558	1	-6.97958	1	1	-1.89766	0.921148	1	-1.92374
ENSCAFT00000002753	FBXO7	0.90053	1	1.11611	0.862045	1	1.11543	0.624221	1	-1.49125	0.54244	1	-1.49122
ENSCAFT00000002755	TRPM6	0.574501	1	-7.53497	0.688926	1	-9.33219	1	1	-1	1	1	-1
ENSCAFT00000002759	NA	0.310086	1	-5.72897	0.52315	1	-6.57762	1	1	-1.8386	0.921359	1	-1.81077
ENSCAFT00000002761	LSM3	0.155471	1	-3.60113	0.0801519	1	-3.60032	0.277648	1	4.27732	0.16443	1	4.27715
ENSCAFT00000002764	TMEM229A	1	1	1.935	1	1	2.00455	0.751906	1	12.9907	0.831593	1	13.032
ENSCAFT00000002765	NA	1	1	4.23441	1	1	4.19377	1	1	4.86995	1	1	4.82172
ENSCAFT00000002767	SPAM1	1	1	1	1	1	1	1	1	-1	1	1	-1
ENSCAFT00000002771	KLHDC3	0.978586	1	-1.02402	0.971992	1	-1.02374	0.227858	1	5.04819	0.0973288	1	5.04805
ENSCAFT00000002773	HYAL4	0.717509	1	-4.26433	0.785245	1	-3.99211	1	1	4.86995	1	1	4.82065
ENSCAFT00000002774	NA	0.232059	1	-3.24986	0.329532	1	-3.3171	0.616297	1	-1.85881	0.652885	1	-1.86136
ENSCAFT00000002776	KLHDC3	0.949844	1	1.05673	0.932895	1	1.05678	0.259344	1	4.51446	0.113121	1	4.51442
ENSCAFT00000002778	IREB2	0.997016	1	1.0042	0.995438	1	1.00468	0.632666	1	-1.47246	0.548065	1	-1.47244
ENSCAFT00000002779	PWP1	0.851775	1	1.17782	0.798152	1	1.1768	0.607537	1	-1.53093	0.523326	1	-1.53089
ENSCAFT00000002781	NA	0.543009	1	1.71837	0.509155	1	1.7172	0.671655	1	-1.39358	0.658285	1	-1.39358
ENSCAFT00000002783	NA	0.887524	1	1.12902	0.893834	1	1.13033	0.776829	1	1.5833	0.799785	1	1.58334
ENSCAFT00000002784	WASL	0.804782	1	-1.24193	0.711601	1	-1.24195	0.819064	1	1.47032	0.658619	1	1.47031
ENSCAFT00000002787	LMOD2	1	1	-1.3045	1	1	-1.23273	0.363686	1	-5.11789	0.446645	1	-5.06622
ENSCAFT00000002789	NA	0.17449	1	-3.39847	0.0786738	1	-3.39832	0.477839	1	2.62658	0.325061	1	2.62625
ENSCAFT00000002791	CUL7	1	1	1.89458	1	1	1.94862	0.751906	1	12.7172	0.826515	1	12.691
ENSCAFT00000002792	BPIFC	0.185765	1	-3.91408	0.381104	1	-4.08315	1	1	1.15942	1	1	1.15418
ENSCAFT00000002795	ANXA1	0.797946	1	-1.25112	0.717653	1	-1.25112	0.682499	1	1.81085	0.5067	1	1.81085
ENSCAFT00000002797	WFS1	0.892958	1	1.12614	0.862866	1	1.12639	0.372323	1	-2.26688	0.274413	1	-2.26679
ENSCAFT00000002798	MRPL2	0.817366	1	-1.2242	0.753276	1	-1.22423	0.22826	1	5.03208	0.0855654	1	5.03201
ENSCAFT00000002799	ASB15	0.261109	1	-2.93711	0.376438	1	-3.00615	0.0131535	0.393657	-13.875	0.0500299	0.805769	-13.9217
ENSCAFT00000002800	NA	0.715626	1	1.37665	0.666992	1	1.37487	1	1	1.03357	1	1	1.0336
ENSCAFT00000002802	NA	0.696263	1	1.4081	0.618549	1	1.40713	0.988666	1	1.11817	0.969908	1	1.11816
ENSCAFT00000002803	PRDM4	1	1	1	1	1	1	1	1	-1	1	1	-1
ENSCAFT00000002804	NA	0.683646	1	1.42957	0.582614	1	1.42882	0.617293	1	-1.50617	0.54304	1	-1.50618
ENSCAFT00000002805	KLC4	0.80148	1	1.24667	0.715768	1	1.24647	0.506891	1	2.46644	0.290762	1	2.4664
ENSCAFT00000002808	GRM3	1	1	1	1	1	1	1	1	-1	1	1	-1
ENSCAFT00000002810	LIMCH1	0.173597	1	-3.39899	0.0503596	1	-3.39876	0.0913613	1	10.4263	0.0117172	0.333908	10.4265
ENSCAFT00000002811	GRM3	0.574501	1	10.7974	0.616561	1	10.7747	0.751906	1	12.7172	0.829834	1	12.69
ENSCAFT00000002813	LIMCH1	1	1	1	1	1	1	1	1	-1	1	1	-1
ENSCAFT00000002814	BTBD11	0.965088	1	-1.0389	0.975468	1	-1.03772	0.0578714	0.832658	-6.60663	0.0477115	0.789923	-6.6067
ENSCAFT00000002818	PHOX2B	0.717509	1	2.40578	0.792558	1	2.52381	0.842447	1	-1.58762	0.81048	1	-1.60654
ENSCAFT00000002820	TMEM33	0.676502	1	1.44301	0.627615	1	1.44089	0.550209	1	-1.67084	0.507618	1	-1.67084
ENSCAFT00000002821	ACO1	0.612319	1	1.57216	0.59075	1	1.57244	1	1	1.01775	1	1	1.01774
ENSCAFT00000002823	ALDH1A1	1	1	1	1	1	1	1	1	-1	1	1	-1
ENSCAFT00000002826	CRY1	0.691805	1	1.42026	0.589401	1	1.41967	1	1	1.03789	1	1	1.03793
ENSCAFT00000002828	MTERFD3	0.546015	1	1.70276	0.412312	1	1.70292	0.492577	1	2.53756	0.311319	1	2.53746
ENSCAFT00000002829	C12orf23	0.129858	1	3.94249	0.0674556	1	3.93797	0.769191	1	1.58402	0.688963	1	1.58399
ENSCAFT00000002830	SLC30A9	0.939925	1	1.0685	0.910329	1	1.06846	0.566011	1	-1.62801	0.441857	1	-1.62802
ENSCAFT00000002832	BEND4	0.0211863	0.421987	-10.9765	0.137534	1	-11.2612	0.958345	1	-1.24881	0.900923	1	-1.2504
ENSCAFT00000002833	TMC1	0.00172907	0.101916	-180.622	0.0312856	1	-185.788	1	1	-1	1	1	-1
ENSCAFT00000002835	SHISA3	0.574501	1	7.60547	0.614269	1	7.60911	0.973008	1	8.89915	1	1	8.90351
ENSCAFT00000002839	RIC8B	0.635242	1	1.72991	0.71656	1	1.83059	0.210209	1	-3.67473	0.330729	1	-3.66833
ENSCAFT00000002840	RIC8B	0.653916	1	1.52687	0.674236	1	1.52851	1	1	1.08251	1	1	1.08254
ENSCAFT00000002841	DDX58	0.547662	1	1.69724	0.41514	1	1.69553	0.215729	1	5.31145	0.0781352	1	5.31139
ENSCAFT00000002842	TOPORS	0.247448	1	2.8103	0.0926647	1	2.80826	0.809478	1	-1.14462	0.79189	1	-1.14463
ENSCAFT00000002843	TMEM215	0.559715	1	-1.68398	0.543141	1	-1.68376	0.00579454	0.273548	722.975	0.00412956	0.167352	722.999
ENSCAFT00000002844	ZFAND5	0.832443	1	1.20438	0.75496	1	1.20445	0.998462	1	1.13341	0.929279	1	1.1334
ENSCAFT00000002845	APTX	0.333622	1	-2.42505	0.407262	1	-2.43749	1	1	1.15431	1	1	1.15453
ENSCAFT00000002849	KIAA1324L	0.627331	1	-1.54643	0.682127	1	-1.55404	0.220119	1	5.77434	0.318134	1	5.77298
ENSCAFT00000002852	RFX4	0.000745345	0.0683493	-248.776	0.0324322	1	-254.764	1	1	-1	1	1	-1
ENSCAFT00000002853	GDA	1	1	1	1	1	1	1	1	-1	1	1	-1
ENSCAFT00000002855	RFX4	1	1	1	1	1	1	1	1	-1	1	1	-1
ENSCAFT00000002859	PTK7	0.893454	1	1.12539	0.877357	1	1.12567	0.484497	1	-1.85529	0.438283	1	-1.85531
ENSCAFT00000002860	PTK7	0.574501	1	-7.53497	0.670232	1	-9.09787	0.666667	1	-9.2415	0.666667	1	-9.2415
ENSCAFT00000002861	C9orf85	0.7094	1	-1.39514	0.683348	1	-1.39521	1	1	1.06144	1	1	1.06137
ENSCAFT00000002865	ABHD17B	0.412455	1	2.06362	0.318398	1	2.05968	1	1	1.07663	1	1	1.07663
ENSCAFT00000002866	DMTF1	0.996836	1	1.00507	0.995623	1	1.00546	0.710466	1	-1.31563	0.659704	1	-1.31555
ENSCAFT00000002868	NA	0.38491	1	2.15779	0.221095	1	2.15758	0.574421	1	2.17433	0.379948	1	2.1743
ENSCAFT00000002869	ATP8A1	0.267718	1	-3.00394	0.423359	1	-3.07045	0.186976	1	53.8375	0.346094	1	53.6273
ENSCAFT00000002881	CROT	1	1	4.23441	1	1	4.19384	1	1	4.86995	1	1	4.82181
ENSCAFT00000002882	TMEM2	0.691037	1	1.41813	0.578546	1	1.41877	0.8294	1	1.44821	0.701806	1	1.44823
ENSCAFT00000002883	KCTD8	0.00126016	0.0877826	-39.9118	0.0320861	1	-40.2608	1	1	1.81884	1	1	1.82008
ENSCAFT00000002885	NA	0.77983	1	-1.27762	0.717619	1	-1.27734	0.656769	1	1.89099	0.522773	1	1.89095
ENSCAFT00000002886	NA	0.989438	1	1.02281	0.990022	1	1.02328	0.222563	1	5.46756	0.254529	1	5.46785
ENSCAFT00000002887	SRF	0.448776	1	1.95259	0.260897	1	1.95237	0.698696	1	-1.33744	0.627748	1	-1.33743
ENSCAFT00000002888	YIPF7	0.171661	1	-25.0287	0.328516	1	-29.3586	1	1	-1	1	1	-1
ENSCAFT00000002889	ABCB4	0.897229	1	-1.11996	0.89408	1	-1.11959	0.859161	1	-1.07145	0.860254	1	-1.07143
ENSCAFT00000002890	CUL9	0.70906	1	1.38779	0.588528	1	1.38826	0.963532	1	1.19614	0.876232	1	1.19615
ENSCAFT00000002894	DNPH1	0.767646	1	1.30368	0.768353	1	1.30369	0.0685703	0.917258	14.1437	0.0695359	0.97513	14.1438
ENSCAFT00000002895	SMU1	0.717509	1	2.58698	0.796968	1	2.79073	0.604505	1	17.4324	0.804786	1	17.6566
ENSCAFT00000002896	MDR1	0.268113	1	-2.69676	0.278148	1	-2.6967	1	1	1.06217	1	1	1.06215
ENSCAFT00000002901	TTBK1	0.0738112	0.885142	-39.1824	0.170831	1	-42.5311	1	1	-1	1	1	-1
ENSCAFT00000002902	SLC25A40	0.565339	1	-1.66058	0.427546	1	-1.66106	0.376907	1	3.27502	0.193176	1	3.27518
ENSCAFT00000002903	B4GALT1	0.166514	1	3.47471	0.0372417	1	3.47485	0.588212	1	-1.5732	0.468658	1	-1.5732
ENSCAFT00000002905	SPINK4	0.248346	1	3.31919	0.352841	1	3.28873	0.751239	1	-1.27728	0.761914	1	-1.27838
ENSCAFT00000002906	BAG1	0.632492	1	1.52282	0.512251	1	1.52311	0.872552	1	-1.04915	0.883475	1	-1.04918
ENSCAFT00000002907	DBF4	0.970715	1	-1.0334	0.957758	1	-1.03372	0.213164	1	5.33624	0.0599521	0.903029	5.33615
ENSCAFT00000002909	CRIP3	0.0979613	1	-4.7677	0.162731	1	-4.78898	0.328538	1	4.63583	0.43023	1	4.63582
ENSCAFT00000002911	CHMP5	0.75093	1	1.32156	0.660134	1	1.32159	0.839056	1	1.42825	0.718131	1	1.42821
ENSCAFT00000002912	ZNF318	1	1	1	1	1	1	1	1	-1	1	1	-1
ENSCAFT00000002914	NFX1	0.512023	1	1.78753	0.388589	1	1.78814	0.475173	1	-1.88709	0.37576	1	-1.88701
ENSCAFT00000002915	ADAM22	1	1	1	1	1	1	1	1	-1	1	1	-1
ENSCAFT00000002920	AQP7	0.111191	1	-6.3619	0.220271	1	-6.53583	0.88505	1	2.22899	0.961665	1	2.22666
ENSCAFT00000002921	ABCC10	0.25709	1	2.77044	0.156784	1	2.77045	0.847784	1	-1.08697	0.850252	1	-1.08692
ENSCAFT00000002924	SRI	0.505688	1	-1.80103	0.374379	1	-1.80127	0.729323	1	1.68913	0.594169	1	1.68904
ENSCAFT00000002928	AQP3	0.245279	1	-2.89764	0.285527	1	-2.90224	0.181903	1	7.37185	0.228873	1	7.37126
ENSCAFT00000002930	STEAP4	0.734636	1	-1.35402	0.751079	1	-1.35544	0.161947	1	7.39507	0.19522	1	7.39544
ENSCAFT00000002935	GUF1	0.78388	1	-1.27427	0.747353	1	-1.27382	0.838922	1	-1.10026	0.839834	1	-1.10022
ENSCAFT00000002937	ZCCHC17	0.862832	1	-1.16439	0.828432	1	-1.165	0.795458	1	1.52877	0.703875	1	1.52866
ENSCAFT00000002938	C7orf62	0.03195	0.526057	-54.5052	0.17754	1	-60.0023	1	1	-1	1	1	-1
ENSCAFT00000002939	TRPM3	0.0385334	0.605138	-7.25475	0.0598873	1	-7.26747	0.0316386	0.622031	-8.91636	0.0490506	0.799974	-8.91714
ENSCAFT00000002940	DLK2	0.574501	1	11.2625	0.673893	1	11.429	0.751906	1	13.2696	0.925819	1	13.4698
ENSCAFT00000002941	POLR3B	0.792323	1	-1.26103	0.716792	1	-1.26036	0.652839	1	-1.43106	0.583461	1	-1.43105
ENSCAFT00000002943	NA	0.472714	1	-1.92247	0.496261	1	-1.92311	0.876341	1	1.39139	0.896004	1	1.39158
ENSCAFT00000002945	ZNF804B	0.0574685	0.770347	5.92787	0.0983667	1	5.99623	0.448789	1	-1.99001	0.493131	1	-1.99037
ENSCAFT00000002949	TJAP1	0.940099	1	1.07304	0.926876	1	1.07407	0.697821	1	1.77467	0.620384	1	1.7746
ENSCAFT00000002950	KLF9	0.258506	1	2.73815	0.294445	1	2.74361	0.331652	1	3.68689	0.377799	1	3.68675
ENSCAFT00000002952	NA	0.15754	1	3.59565	0.0641477	1	3.59983	0.00433615	0.24391	105.569	0.000164347	0.0170533	105.566
ENSCAFT00000002959	STEAP2	0.872325	1	1.18079	0.887598	1	1.17701	0.0659493	0.898282	15.1385	0.11116	1	15.1371
ENSCAFT00000002960	YIPF3	0.506556	1	1.7944	0.369489	1	1.79424	0.44355	1	2.80007	0.266041	1	2.80005
ENSCAFT00000002963	GNPDA2	0.811378	1	1.23276	0.752556	1	1.23191	1	1	1.09519	0.984296	1	1.09516
ENSCAFT00000002964	POLR1C	0.750237	1	1.3218	0.671657	1	1.32181	0.258177	1	4.53158	0.114272	1	4.53154
ENSCAFT00000002966	TCP11L2	0.40909	1	-2.07529	0.222151	1	-2.07536	1	1	1.05849	1	1	1.05847
ENSCAFT00000002968	NOL6	0.160167	1	3.57106	0.0576683	1	3.57596	0.811791	1	-1.1421	0.800448	1	-1.14206
ENSCAFT00000002969	CKAP4	0.296696	1	2.52829	0.151778	1	2.52789	0.703401	1	-1.328	0.651582	1	-1.32801
ENSCAFT00000002972	NA	0.330174	1	-3.43924	0.433485	1	-3.39667	0.88505	1	2.265	0.946659	1	2.2688
ENSCAFT00000002973	C7orf63	0.45716	1	-1.95999	0.458487	1	-1.96	0.050135	0.773083	23.6451	0.0508428	0.813376	23.6451
ENSCAFT00000002976	NUAK1	1	1	1	1	1	1	1	1	-1	1	1	-1
ENSCAFT00000002978	GABRG1	0.704418	1	1.50471	0.808514	1	1.46008	0.0348876	0.651944	198.869	0.146896	1	198.563
ENSCAFT00000002980	GTPBP10	0.370571	1	-2.21541	0.222579	1	-2.21464	0.754922	1	1.62235	0.615679	1	1.62232
ENSCAFT00000002982	CLDN12	0.611661	1	1.5668	0.596898	1	1.56517	0.116471	1	-4.60788	0.103435	1	-4.60779
ENSCAFT00000002983	HSPA8	0.0992263	1	4.48623	0.0306731	1	4.48545	0.757931	1	-1.22932	0.731678	1	-1.22932
ENSCAFT00000002984	GABRA2	0.315402	1	-2.5619	0.45916	1	-2.59608	0.11561	1	16.0205	0.26827	1	16.0107
ENSCAFT00000002987	SMC5	1	1	4.23441	1	1	4.19299	1	1	-1.89766	0.951509	1	-1.91701
ENSCAFT00000002989	APPL2	0.68138	1	1.4361	0.553272	1	1.43645	0.217066	1	-3.23199	0.0869239	1	-3.23196
ENSCAFT00000002991	MAMDC2	0.839415	1	-1.19447	0.793196	1	-1.19363	0.937725	1	1.24308	0.869139	1	1.24302
ENSCAFT00000002992	C9orf135	1	1	-1.30638	1	1	-1.23538	0.978699	1	-1.37475	0.924579	1	-1.37837
ENSCAFT00000002993	GABRB1	0.000512439	0.0598193	-46.9837	0.00797379	1	-47.252	0.687514	1	3.04381	0.790158	1	3.03711
ENSCAFT00000002994	PTAR1	1	1	1	1	1	1	1	1	-1	1	1	-1
ENSCAFT00000002996	UBAP2	0.717509	1	-1.64855	0.756455	1	-1.71229	0.80589	1	-1.96457	0.79619	1	-1.9636
ENSCAFT00000002999	APBA1	1	1	1	1	1	1	1	1	-1	1	1	-1
ENSCAFT00000003000	KIAA1033	1	1	1	1	1	1	1	1	-1	1	1	-1
ENSCAFT00000003001	APBA1	0.353059	1	-2.41532	0.518946	1	-2.47488	0.527371	1	-1.9609	0.61024	1	-1.96932
ENSCAFT00000003004	COMMD8	0.588688	1	-1.60815	0.480582	1	-1.60803	0.359456	1	3.39994	0.20646	1	3.39988
ENSCAFT00000003005	FAM189A2	0.171661	1	-25.0287	0.328431	1	-29.3577	1	1	-1	1	1	-1
ENSCAFT00000003009	CDK14	0.845756	1	1.19605	0.859157	1	1.19931	0.614302	1	-1.5419	0.631833	1	-1.54171
ENSCAFT00000003010	XPO5	0.0357286	0.570664	-11.9809	0.152115	1	-12.7797	0.973008	1	8.67595	1	1	8.56659
ENSCAFT00000003012	TJP2	0.529182	1	3.6045	0.604087	1	3.72546	0.114314	1	-6.12809	0.20529	1	-6.14002
ENSCAFT00000003015	ATP10D	0.869044	1	-1.15569	0.815338	1	-1.15525	0.904209	1	1.30134	0.798284	1	1.30137
ENSCAFT00000003018	UBAP1	0.245593	1	2.82709	0.173169	1	2.81938	0.619378	1	-1.50531	0.583409	1	-1.5053
ENSCAFT00000003022	FZD1	0.0833202	0.952906	4.88531	0.0381722	1	4.8731	0.439563	1	2.83386	0.331486	1	2.83381
ENSCAFT00000003023	MTERF	0.580036	1	-2.32679	0.769421	1	-2.18771	0.842447	1	-1.53042	0.819373	1	-1.52944
ENSCAFT00000003024	CORIN	1	1	4.23441	1	1	4.19392	1	1	4.86995	1	1	4.82189
ENSCAFT00000003025	KIF24	0.677382	1	1.47241	0.715133	1	1.47782	0.866275	1	-1.07963	0.85908	1	-1.07991
ENSCAFT00000003028	POLH	0.437538	1	1.98665	0.287083	1	1.98671	0.370553	1	3.31506	0.190332	1	3.31497
ENSCAFT00000003032	NFXL1	0.788905	1	1.26584	0.729564	1	1.265	0.783101	1	-1.1883	0.766153	1	-1.18827
ENSCAFT00000003034	C9orf24	0.717509	1	2.40578	0.795749	1	2.52965	0.604505	1	16.2032	0.801609	1	16.0065
ENSCAFT00000003036	FAM219A	0.0282	0.499956	8.32159	0.083835	1	8.60996	0.591633	1	-1.58836	0.642245	1	-1.58902
ENSCAFT00000003037	NA	0.950792	1	1.05704	0.937143	1	1.05744	0.469331	1	2.66151	0.323952	1	2.66136
ENSCAFT00000003039	ALDH1L2	0.195588	1	3.19551	0.0996894	1	3.19333	0.268033	1	-2.83162	0.173177	1	-2.83168
ENSCAFT00000003040	GTPBP2	0.308218	1	2.47632	0.138187	1	2.47446	0.476707	1	-1.87987	0.339385	1	-1.87986
ENSCAFT00000003043	MAD2L1BP	0.758373	1	1.3104	0.686744	1	1.31	0.390812	1	3.162	0.232181	1	3.16187
ENSCAFT00000003045	PIP5K1B	0.640696	1	-1.52376	0.669118	1	-1.52626	0.0102158	0.350906	481.514	0.0181212	0.433573	481.471
ENSCAFT00000003046	C12orf45	0.733488	1	-1.34874	0.636035	1	-1.34866	0.725697	1	1.69489	0.569065	1	1.69481
ENSCAFT00000003049	FAM122A	0.63401	1	1.53049	0.588914	1	1.52962	0.808175	1	-1.15284	0.804898	1	-1.15281
ENSCAFT00000003050	TMEM252	0.132694	1	-10.5133	0.344292	1	-11.8933	1	1	4.86995	1	1	4.80204
ENSCAFT00000003051	DNAI1	0.0584385	0.770347	-44.5176	0.203911	1	-49.7617	1	1	-1	1	1	-1
ENSCAFT00000003053	SLC41A2	0.343807	1	2.32691	0.210717	1	2.32531	0.455855	1	-1.95094	0.353406	1	-1.95105
ENSCAFT00000003054	MRPS18A	0.994532	1	-1.00658	0.993015	1	-1.00638	0.156621	1	6.85428	0.0558883	0.864923	6.85397
ENSCAFT00000003055	PGM5	0.425834	1	-2.06256	0.448388	1	-2.06124	0.118839	1	9.43717	0.140114	1	9.43708
ENSCAFT00000003056	CNTFR	0.132694	1	7.69023	0.226186	1	7.94419	0.885189	1	1.5373	0.966147	1	1.53722
ENSCAFT00000003058	NA	0.855671	1	1.58781	0.880168	1	1.5666	0.318442	1	32.2563	0.430123	1	32.2258
ENSCAFT00000003060	DCTN3	0.570998	1	-1.64523	0.484051	1	-1.64512	0.550762	1	2.26862	0.429773	1	2.2686
ENSCAFT00000003061	VEGFA	1	1	1.85496	1	1	1.93763	0.311567	1	-4.05239	0.443591	1	-4.10094
ENSCAFT00000003063	VEGFA	1	1	1	1	1	1	1	1	-1	1	1	-1
ENSCAFT00000003066	AKAP9	0.141646	1	-4.77151	0.280722	1	-4.94419	0.94705	1	-1.20749	0.89797	1	-1.21084
ENSCAFT00000003068	TMEM63B	0.884328	1	-1.13603	0.837623	1	-1.13561	0.831218	1	-1.11074	0.825158	1	-1.11072
ENSCAFT00000003069	TXK	0.00134097	0.0882309	-29.18	0.00729372	1	-29.2676	0.387782	1	5.96293	0.480197	1	5.95681
ENSCAFT00000003074	CYP51A1	0.51519	1	1.77354	0.404185	1	1.77171	0.307326	1	-2.58946	0.20773	1	-2.5895
ENSCAFT00000003076	NA	0.889656	1	1.12998	0.84141	1	1.1302	0.995703	1	1.12908	0.937897	1	1.12906
ENSCAFT00000003077	LRRD1	0.0593959	0.774806	-6.35983	0.115143	1	-6.35038	0.617503	1	2.91456	0.700232	1	2.91031
ENSCAFT00000003079	TXNRD1	0.768967	1	1.2934	0.663951	1	1.29326	0.29926	1	-2.63419	0.145528	1	-2.6342
ENSCAFT00000003083	NA	0.889288	1	-1.1561	0.929458	1	-1.14606	0.942484	1	1.2562	0.986148	1	1.25649
ENSCAFT00000003087	GALT	0.759908	1	1.315	0.720455	1	1.31656	0.36501	1	-2.30491	0.303308	1	-2.30506
ENSCAFT00000003088	TEC	0.80204	1	-1.24839	0.78245	1	-1.2476	0.141426	1	7.87371	0.100662	1	7.87402
ENSCAFT00000003092	NA	0.29922	1	2.53078	0.218963	1	2.53181	0.50033	1	2.50584	0.400522	1	2.50574
ENSCAFT00000003093	CTACK	0.306395	1	-2.5506	0.395258	1	-2.56279	0.553676	1	-1.70568	0.594999	1	-1.70512
ENSCAFT00000003094	CCL19	0.530058	1	1.79804	0.559599	1	1.79636	0.0242995	0.539745	52.1486	0.036732	0.676757	52.1486
ENSCAFT00000003098	NA	0.785209	1	1.26963	0.721985	1	1.26836	0.959055	1	1.20448	0.896195	1	1.20444
ENSCAFT00000003099	SLAIN2	0.549566	1	1.69415	0.463914	1	1.69121	0.452905	1	-1.96107	0.380628	1	-1.96101
ENSCAFT00000003101	2015-09-10	0.405034	1	2.0895	0.382599	1	2.0875	0.778351	1	-1.19734	0.775955	1	-1.19736
ENSCAFT00000003104	KIAA1045	0.505628	1	3.60139	0.608183	1	3.1915	0.552906	1	-2.07501	0.615411	1	-2.07767
ENSCAFT00000003107	SLC10A4	0.0860332	0.973869	5.31099	0.203199	1	5.20068	0.00787548	0.317184	117.076	0.0523639	0.829276	117.105
ENSCAFT00000003108	DOCK8	0.903166	1	1.11949	0.900391	1	1.11958	0.00283451	0.197284	1199.05	0.00217156	0.110178	1199.08
ENSCAFT00000003109	KRIT1	1	1	1	1	1	1	1	1	-1	1	1	-1
ENSCAFT00000003111	SH3RF3	0.566072	1	1.66544	0.462393	1	1.66856	0.359814	1	-2.32502	0.261537	1	-2.32494
ENSCAFT00000003116	C9orf131	1	1	1	1	1	1	1	1	-1	1	1	-1
ENSCAFT00000003117	NA	0.601326	1	-1.58209	0.45268	1	-1.58213	0.781654	1	1.55333	0.62555	1	1.55332
ENSCAFT00000003120	NA	0.752729	1	1.31821	0.650169	1	1.3176	0.459046	1	-1.93667	0.322836	1	-1.93665
ENSCAFT00000003121	EDAR	1	1	1.9762	1	1	2.12379	0.751906	1	13.2696	0.897733	1	13.4466
ENSCAFT00000003122	NA	0.110969	1	-12.243	0.200393	1	-12.7212	1	1	4.86995	1	1	4.83286
ENSCAFT00000003123	CAPN11	0.786568	1	1.4772	0.828386	1	1.55941	0.423357	1	24.722	0.568502	1	24.7339
ENSCAFT00000003125	NA	0.334293	1	-2.68715	0.438526	1	-2.76193	0.50226	1	4.34471	0.644217	1	4.34164
ENSCAFT00000003130	KANK1	0.169704	1	3.43984	0.132392	1	3.43798	0.0811978	0.992845	-5.50737	0.0580593	0.885192	-5.50729
ENSCAFT00000003132	PEX1	1	1	-1.20023	1	1	-1.13545	0.423738	1	-2.51813	0.522028	1	-2.5189
ENSCAFT00000003133	SLC29A1	0.739685	1	1.34982	0.748022	1	1.35006	0.431226	1	3.04204	0.45164	1	3.04196
ENSCAFT00000003134	CCDC138	0.216081	1	3.04695	0.287683	1	3.06737	0.211234	1	5.51452	0.299939	1	5.51543
ENSCAFT00000003135	CCDC138	1	1	-1.04369	1	1	1.02542	0.942828	1	1.67221	1	1	1.67857
ENSCAFT00000003136	RBM48	0.682191	1	1.43235	0.588578	1	1.43076	0.661447	1	1.87613	0.517171	1	1.87609
ENSCAFT00000003137	SLC29A1	0.68385	1	1.42884	0.599802	1	1.42879	0.481965	1	2.58606	0.332073	1	2.58606
ENSCAFT00000003138	FRYL	0.902455	1	1.33912	0.922758	1	1.3083	0.934858	1	-1.06827	0.900697	1	-1.07036
ENSCAFT00000003139	PAPST1	1	1	1	1	1	1	1	1	-1	1	1	-1
ENSCAFT00000003140	NFKBIE	0.201476	1	3.14774	0.12327	1	3.14121	0.333242	1	3.64795	0.223964	1	3.64791
ENSCAFT00000003141	PEX1	0.387772	1	-2.52635	0.515444	1	-2.59431	1	1	-1.0168	1	1	-1.01338
ENSCAFT00000003142	DMRT1	0.00673951	0.216709	-18.1457	0.0659319	1	-18.5463	0.423357	1	23.6783	0.606989	1	23.4735
ENSCAFT00000003143	TMEM151B	0.124661	1	4.13762	0.189455	1	4.13921	0.0161554	0.44016	45.3247	0.0424178	0.737025	45.3196
ENSCAFT00000003144	TCTE1	1	1	1.04603	1	1	1.06639	0.226067	1	46.4029	0.395613	1	46.2022
ENSCAFT00000003145	FRYL	0.618747	1	1.55112	0.48215	1	1.55214	0.658153	1	-1.41881	0.584393	1	-1.41877
ENSCAFT00000003148	DMRT3	0.717509	1	2.5407	0.764597	1	2.64774	0.604505	1	17.1184	0.721368	1	17.1988
ENSCAFT00000003149	DMRT2	0.761607	1	-1.31373	0.769432	1	-1.31396	0.707837	1	1.77991	0.723438	1	1.77982
ENSCAFT00000003150	AARS2	0.408092	1	2.08441	0.254872	1	2.08368	0.550266	1	2.27893	0.366155	1	2.27889
ENSCAFT00000003151	VCP	0.389557	1	2.13972	0.239831	1	2.13937	0.757539	1	-1.23003	0.725732	1	-1.23003
ENSCAFT00000003152	SPATS1	1	1	4.36879	1	1	4.42208	1	1	5.02639	1	1	5.08979
ENSCAFT00000003153	NA	0.592067	1	1.63305	0.59421	1	1.6331	1	1	1.11278	1	1	1.11278
ENSCAFT00000003155	OCIAD1	0.951462	1	-1.05478	0.929603	1	-1.05478	0.952892	1	1.06477	0.99809	1	1.06476
ENSCAFT00000003158	FANCG	0.202446	1	3.14221	0.082811	1	3.1363	0.734242	1	1.67134	0.589921	1	1.67134
ENSCAFT00000003159	CWH43	0.0495793	0.715072	-6.60229	0.135873	1	-6.65261	0.46403	1	3.16852	0.618521	1	3.16406
ENSCAFT00000003160	RANBP2	0.602038	1	1.58098	0.445253	1	1.58072	0.463584	1	-1.92117	0.321552	1	-1.92115
ENSCAFT00000003163	CDC5L	0.858428	1	1.16899	0.800581	1	1.16892	0.387252	1	3.17618	0.188704	1	3.17616
ENSCAFT00000003164	DCUN1D4	0.626495	1	2.11084	0.701736	1	2.22648	0.416756	1	-2.66914	0.504922	1	-2.66127
ENSCAFT00000003166	SGCB	1	1	-1.18431	0.917496	1	-1.34413	0.776049	1	2.71344	0.931155	1	2.72397
ENSCAFT00000003168	PIGO	0.431919	1	2.02823	0.364686	1	2.02853	0.275235	1	-2.79448	0.220156	1	-2.79425
ENSCAFT00000003169	PIGO	1	1	1	1	1	1	1	1	-1	1	1	-1
ENSCAFT00000003170	CDK6	0.834841	1	-1.20405	0.800757	1	-1.20496	0.280402	1	-2.76503	0.204229	1	-2.76486
ENSCAFT00000003171	SUPT3H	0.226829	1	-2.95806	0.260359	1	-2.95861	0.0236937	0.533983	30.9027	0.0363872	0.671876	30.9038
ENSCAFT00000003172	SUPT3H	0.400488	1	-5.91079	0.528089	1	-6.99374	1	1	4.86995	1	1	4.80267
ENSCAFT00000003175	SAMD9L	0.894647	1	-1.123	0.868707	1	-1.12311	0.653118	1	1.89985	0.538344	1	1.89985
ENSCAFT00000003179	NA	0.443904	1	-1.99913	0.473378	1	-1.9998	1	1	1.01321	1	1	1.01333
ENSCAFT00000003180	RUNX2	1	1	1	1	1	1	1	1	-1	1	1	-1
ENSCAFT00000003181	SPATA18	0.271747	1	-3.73637	0.406741	1	-3.9144	0.604505	1	16.8088	0.724235	1	16.8182
ENSCAFT00000003183	HEPACAM2	0.38258	1	-2.38811	0.452406	1	-2.39491	1	1	1.03925	1	1	1.04004
ENSCAFT00000003186	PIGO	0.627842	1	1.53056	0.501637	1	1.53058	0.341868	1	3.55402	0.160951	1	3.55398
ENSCAFT00000003187	CLIC5	1	1	1	1	1	1	1	1	-1	1	1	-1
ENSCAFT00000003188	USP46	1	1	7.41651	1	1	7.31496	0.973008	1	8.67595	1	1	8.55422
ENSCAFT00000003189	FAM214B	0.806525	1	-1.24097	0.733423	1	-1.23982	0.0861006	1	-5.35871	0.0198814	0.459844	-5.35834
ENSCAFT00000003190	CLIC5	0.795012	1	-1.49909	0.877665	1	-1.40346	0.318442	1	34.8484	0.61136	1	34.5337
ENSCAFT00000003193	ENPP4	0.832277	1	-1.2076	0.817405	1	-1.20812	1	1	1.10906	1	1	1.10907
ENSCAFT00000003195	ENPP5	0.414153	1	-2.06161	0.385928	1	-2.06197	0.153585	1	7.10645	0.126143	1	7.10655
ENSCAFT00000003197	NA	0.903499	1	1.1802	0.920183	1	1.18463	0.178501	1	11.1914	0.280002	1	11.1912
ENSCAFT00000003198	HMGN4	0.763275	1	1.30322	0.703237	1	1.30151	0.83725	1	-1.10214	0.83677	1	-1.10212
ENSCAFT00000003200	RASL11B	0.910128	1	1.1086	0.897917	1	1.10946	0.17036	1	6.47572	0.112282	1	6.47547
ENSCAFT00000003202	RCAN2	1	1	-1.72473	1	1	-2.04419	1	1	5.02639	1	1	5.09611
ENSCAFT00000003203	CCDC132	0.741664	1	-1.33671	0.637241	1	-1.33652	0.981222	1	1.16904	0.904789	1	1.16901
ENSCAFT00000003205	NA	0.798252	1	1.27652	0.840497	1	1.28508	0.0647279	0.885612	25.259	0.153642	1	25.2807
ENSCAFT00000003206	SMARCA2	0.486149	1	-1.84925	0.334693	1	-1.84814	0.900646	1	1.31096	0.800841	1	1.31098
ENSCAFT00000003208	GCC2	0.954686	1	1.05129	0.933264	1	1.05105	0.705667	1	-1.3241	0.63907	1	-1.32411
ENSCAFT00000003209	CYP39A1	0.143825	1	-3.74226	0.0318934	1	-3.74246	0.167885	1	6.46102	0.033558	0.637943	6.46098
ENSCAFT00000003210	NA	1	1	1	1	1	1	1	1	-1	1	1	-1
ENSCAFT00000003213	KCNV2	1	1	1.00936	1	1	-1.12599	0.973008	1	8.89915	1	1	8.90516
ENSCAFT00000003214	UNC13B	0.199945	1	3.17693	0.0980268	1	3.17856	0.0808178	0.989819	-5.52428	0.0269756	0.559041	-5.52385
ENSCAFT00000003218	SCFD2	0.757971	1	1.31565	0.727763	1	1.31419	0.839315	1	-1.09855	0.84038	1	-1.09852
ENSCAFT00000003220	FIP1L1	0.7466	1	-1.32757	0.62938	1	-1.32756	0.71496	1	1.72168	0.518167	1	1.72167
ENSCAFT00000003221	SLC25A27	0.0713352	0.874756	-5.69692	0.142765	1	-5.6866	1	1	1.21584	1	1	1.21375
ENSCAFT00000003222	NA	1	1	4.23441	1	1	4.19317	0.584788	1	-3.58998	0.621749	1	-3.62643
ENSCAFT00000003223	TDRD6	0.529182	1	-4.03608	0.595502	1	-4.11828	1	1	4.86995	1	1	4.84047
ENSCAFT00000003225	CT-R	0.792488	1	-1.30713	0.835119	1	-1.30014	0.047306	0.753969	155.847	0.115404	1	155.677
ENSCAFT00000003227	PLA2G7	0.603333	1	1.5544	0.704052	1	1.57952	0.320217	1	3.93837	0.514802	1	3.93954
ENSCAFT00000003228	KIAA0020	0.904306	1	1.11154	0.861367	1	1.1114	0.853387	1	1.39889	0.718587	1	1.39886
ENSCAFT00000003231	NA	0.380934	1	-2.287	0.462272	1	-2.29114	0.666873	1	1.97846	0.74858	1	1.98005
ENSCAFT00000003232	TFPI2	0.74321	1	1.33223	0.685933	1	1.33214	0.141891	1	-4.11818	0.0761319	1	-4.11819
ENSCAFT00000003233	GNGT1	1	1	4.36879	1	1	4.41668	0.363686	1	-5.11789	0.455717	1	-5.06057
ENSCAFT00000003234	LNX1	0.910802	1	1.10595	0.912017	1	1.10617	0.121581	1	8.69873	0.127521	1	8.6988
ENSCAFT00000003236	GNG11	0.279346	1	-2.61837	0.172884	1	-2.61832	0.419351	1	2.95081	0.281822	1	2.9508
ENSCAFT00000003237	NA	0.310086	1	-5.72897	0.519704	1	-6.56992	0.584788	1	-3.47824	0.631993	1	-3.42634
ENSCAFT00000003238	SULT1C4	0.833502	1	1.20198	0.774381	1	1.20169	0.503986	1	2.47765	0.321905	1	2.47764
ENSCAFT00000003239	NA	0.000105036	0.0374288	-184.875	0.0032743	0.968952	-184.488	0.0560149	0.816322	-14.9558	0.119338	1	-14.8458
ENSCAFT00000003244	MEP1A	0.413297	1	-2.96664	0.543874	1	-2.86971	0.751906	1	13.2696	0.862038	1	13.4132
ENSCAFT00000003249	CHIC2	0.796503	1	1.25581	0.729002	1	1.2565	0.895556	1	1.31905	0.804367	1	1.31901
ENSCAFT00000003251	RUSC2	0.459633	1	1.92326	0.286419	1	1.92302	0.0556821	0.814093	-6.61059	0.00683612	0.231622	-6.61029
ENSCAFT00000003252	GSX2	0.626495	1	2.14076	0.716161	1	2.28748	0.776049	1	2.75211	0.904951	1	2.76892
ENSCAFT00000003258	SULT1C2	0.000222342	0.0476209	-385.945	0.00997943	1	-391.114	1	1	-1	1	1	-1
ENSCAFT00000003259	FAM166B	0.773014	1	-1.34624	0.808168	1	-1.38861	0.433855	1	-2.14859	0.524095	1	-2.15197
ENSCAFT00000003260	RFX3	1	1	1	1	1	1	1	1	-1	1	1	-1
ENSCAFT00000003261	SULT1C3	0.00519861	0.182986	-120.676	0.0362138	1	-124.22	1	1	-1	1	1	-1
ENSCAFT00000003265	TESK1	0.57488	1	1.64087	0.432481	1	1.64162	0.575423	1	-1.60593	0.47746	1	-1.60586
ENSCAFT00000003267	GPR116	1	1	-1.34589	1	1	-1.29922	1	1	4.86995	1	1	4.82924
ENSCAFT00000003268	CD72	0.658565	1	-1.48323	0.653494	1	-1.48321	0.002645	0.192572	1260.31	0.00228116	0.113282	1260.29
ENSCAFT00000003269	GPR116	0.53627	1	1.72402	0.381059	1	1.72426	6.12226e-05	0.085917	17746.4	2.98118e-08	4.68892e-05	17746.7
ENSCAFT00000003270	PDGFRA	0.677328	1	-1.44047	0.543795	1	-1.44062	0.0430099	0.727567	18.2829	0.00233668	0.114851	18.283
ENSCAFT00000003271	SIT1	0.57622	1	-1.67985	0.608899	1	-1.67918	0.0592724	0.839798	26.8522	0.0850464	1	26.8513
ENSCAFT00000003274	KIT	1	1	-1.72473	1	1	-2.04399	1	1	5.02639	1	1	5.09607
ENSCAFT00000003275	CCDC107	0.574501	1	-7.53497	0.67018	1	-9.09717	0.666667	1	-9.2415	0.666667	1	-9.2415
ENSCAFT00000003276	SLC5A7	8.88652e-05	0.0374288	-536.67	0.00998473	1	-542.422	1	1	-1	1	1	-1
ENSCAFT00000003277	CCDC107	1	1	1	1	1	1	1	1	-1	1	1	-1
ENSCAFT00000003278	SLC1A1	0.157766	1	-3.81378	0.248869	1	-3.83938	0.581698	1	2.42756	0.689233	1	2.42489
ENSCAFT00000003279	FAM32A	0.763741	1	-1.30172	0.675495	1	-1.3018	0.57104	1	2.18848	0.3829	1	2.18842
ENSCAFT00000003280	GPR110	0.448222	1	-1.9696	0.427755	1	-1.97027	0.00923467	0.335386	104.585	0.00651378	0.224909	104.582
ENSCAFT00000003281	NA	0.666795	1	1.46576	0.624006	1	1.46354	0.463743	1	-1.92709	0.419366	1	-1.92718
ENSCAFT00000003283	SPATA6L	0.361751	1	-15.8328	0.440181	1	-19.2352	1	1	-1	1	1	-1
ENSCAFT00000003285	PPAPDC2	0.29337	1	2.53217	0.396066	1	2.60459	0.138547	1	-4.31503	0.222106	1	-4.31551
ENSCAFT00000003286	NA	0.578258	1	1.63839	0.690827	1	1.70748	0.964834	1	1.24104	1	1	1.24216
ENSCAFT00000003287	ARHGEF39	0.395446	1	2.12128	0.253333	1	2.11933	0.120052	1	8.46543	0.0299758	0.595215	8.46524
ENSCAFT00000003289	CA9	0.700393	1	-1.41213	0.74582	1	-1.42095	0.0983802	1	-5.17745	0.156157	1	-5.17376
ENSCAFT00000003291	ST6GAL2	0.653719	1	1.63175	0.655942	1	1.6307	0.00972891	0.34225	-14.6586	0.010242	0.303169	-14.6588
ENSCAFT00000003293	NA	0.346974	1	2.30758	0.2801	1	2.30542	0.0103354	0.352726	55.3419	0.00300592	0.137064	55.3437
ENSCAFT00000003294	NA	0.574501	1	-7.53497	0.688952	1	-9.33251	1	1	-1	1	1	-1
ENSCAFT00000003295	CDC37L1	0.888523	1	-1.13094	0.847298	1	-1.13046	0.902984	1	1.30413	0.80647	1	1.30409
ENSCAFT00000003297	NA	0.704589	1	1.39978	0.685895	1	1.39838	0.574006	1	-1.61653	0.557853	1	-1.61653
ENSCAFT00000003298	NA	0.710661	1	1.38416	0.672191	1	1.38419	0.0939074	1	10.1487	0.051987	0.825627	10.1487
ENSCAFT00000003300	KDR	0.430929	1	2.00554	0.250655	1	2.00595	0.0470506	0.753969	17.0982	0.00279346	0.129627	17.0983
ENSCAFT00000003302	NA	0.201322	1	-3.50158	0.365887	1	-3.62689	0.50226	1	4.3881	0.693953	1	4.38993
ENSCAFT00000003303	NA	0.00237915	0.121122	-30.3988	0.0262125	1	-30.4084	0.842447	1	-1.47567	0.823849	1	-1.46282
ENSCAFT00000003304	TPM2	0.351236	1	-2.29366	0.223558	1	-2.29203	0.0309203	0.61326	-8.66646	0.00547138	0.199155	-8.66748
ENSCAFT00000003305	SRD5A3	0.805011	1	-1.24232	0.718408	1	-1.2424	0.460126	1	-1.93419	0.318408	1	-1.93422
ENSCAFT00000003306	CD2AP	0.808876	1	-1.23749	0.750963	1	-1.23828	0.450381	1	-1.96925	0.350658	1	-1.96911
ENSCAFT00000003307	GPR111	0.03195	0.526057	-54.5052	0.177529	1	-60.0022	1	1	-1	1	1	-1
ENSCAFT00000003309	RCL1	0.772724	1	-1.28874	0.671278	1	-1.28896	0.834195	1	-1.10644	0.827628	1	-1.10644
ENSCAFT00000003310	TMEM165	0.921068	1	1.0909	0.89072	1	1.09049	0.64858	1	-1.43824	0.575585	1	-1.43827
ENSCAFT00000003313	GPR115	8.11499e-05	0.0374288	-554.141	0.00263077	0.933828	-558.235	1	1	-1	1	1	-1
ENSCAFT00000003314	CASD1	0.874899	1	1.14858	0.830698	1	1.14773	0.376774	1	3.28123	0.201079	1	3.28125
ENSCAFT00000003315	UXS1	0.88445	1	1.13622	0.836974	1	1.13601	0.740376	1	1.65524	0.57822	1	1.6552
ENSCAFT00000003319	OPN5	0.529182	1	-3.73907	0.681097	1	-4.55202	1	1	4.86995	1	1	4.8047
ENSCAFT00000003320	C2orf40	0.7102	1	-1.38517	0.630025	1	-1.38521	0.0102128	0.350906	52.0092	0.000719012	0.0503207	52.0084
ENSCAFT00000003323	PTCHD4	0.69029	1	2.16432	0.744187	1	2.08285	0.318442	1	32.2563	0.4417	1	32.2235
ENSCAFT00000003324	NCK2	0.898986	1	1.11816	0.851874	1	1.11776	0.205379	1	-3.33809	0.0734501	1	-3.33806
ENSCAFT00000003325	NA	0.391581	1	2.1331	0.251424	1	2.13249	0.657021	1	1.88801	0.504606	1	1.88799
ENSCAFT00000003327	NA	0.851578	1	1.1778	0.838308	1	1.17733	0.375555	1	-2.25362	0.342717	1	-2.25362
ENSCAFT00000003328	SGCE	0.522253	1	-1.76576	0.48996	1	-1.76603	0.492531	1	2.59037	0.447896	1	2.59021
ENSCAFT00000003334	FHL2	0.256516	1	2.78152	0.106074	1	2.77244	0.0175461	0.458641	-11.0512	0.000839171	0.056869	-11.051
ENSCAFT00000003335	PPP1R9A	0.0492371	0.711165	-6.29091	0.0495998	1	-6.291	0.0192141	0.47793	305.04	0.0193916	0.454508	305.039
ENSCAFT00000003337	JAK2	0.546506	1	1.69966	0.406381	1	1.69818	0.611353	1	-1.52016	0.528519	1	-1.52012
ENSCAFT00000003338	INSL6	1	1	1	1	1	1	0.666667	1	-9.2415	0.666667	1	-9.2415
ENSCAFT00000003339	PON1	0.0229955	0.43264	-9.99543	0.0865796	1	-9.89982	0.251176	1	40.1516	0.387274	1	40.1237
ENSCAFT00000003341	TGFBRAP1	0.277507	1	2.6522	0.247335	1	2.65123	0.481894	1	-1.86409	0.462263	1	-1.86403
ENSCAFT00000003342	PLGRKT	0.768277	1	-1.29802	0.721137	1	-1.29731	0.829414	1	-1.11867	0.827979	1	-1.11873
ENSCAFT00000003343	C2orf49	0.787678	1	1.27976	0.804876	1	1.28348	0.588249	1	-1.60268	0.606795	1	-1.60267
ENSCAFT00000003344	GPR45	0.529182	1	3.55331	0.618036	1	3.68604	1	1	-1.07083	1	1	-1.07627
ENSCAFT00000003345	PON3	0.786197	1	-1.28044	0.803362	1	-1.28128	0.0149935	0.423103	365.341	0.0248895	0.532808	365.296
ENSCAFT00000003346	CD274	0.688736	1	-1.42692	0.648915	1	-1.42596	0.815679	1	1.49181	0.764107	1	1.49184
ENSCAFT00000003348	PDCD1LG2	0.811146	1	-1.245	0.825153	1	-1.24418	0.00933725	0.335988	515.164	0.0157972	0.396782	515.227
ENSCAFT00000003349	PON2	0.679869	1	1.43589	0.604227	1	1.43495	0.905018	1	1.29914	0.837925	1	1.29913
ENSCAFT00000003350	MUT	0.716663	1	-1.37529	0.612181	1	-1.3758	0.868209	1	-1.05553	0.877681	1	-1.05554
ENSCAFT00000003351	MRPS9	0.976835	1	-1.0265	0.968787	1	-1.02694	0.905352	1	1.29843	0.818961	1	1.2984
ENSCAFT00000003352	ASB4	0.00126803	0.0879207	-75.0452	0.0231112	1	-75.4222	1	1	5.02639	1	1	5.07567
ENSCAFT00000003354	CENPQ	0.792768	1	1.26003	0.745225	1	1.2586	0.41702	1	2.98287	0.290337	1	2.98279
ENSCAFT00000003355	GLYATL3	0.310086	1	-3.37473	0.485202	1	-4.01625	0.973008	1	8.67595	1	1	8.53828
ENSCAFT00000003356	KIAA1432	0.105742	1	-5.37888	0.179528	1	-5.41633	0.0704718	0.925201	-7.17288	0.127507	1	-7.16612
ENSCAFT00000003357	SLC9A2	1	1	1	1	1	1	1	1	-1	1	1	-1
ENSCAFT00000003358	PDK4	0.137803	1	-3.83239	0.0726694	1	-3.83088	0.00350524	0.220878	160.412	0.000416354	0.034562	160.421
ENSCAFT00000003360	NA	0.805253	1	1.23963	0.821095	1	1.24294	0.871619	1	-1.06324	0.866744	1	-1.06317
ENSCAFT00000003361	ERMP1	0.253209	1	2.77541	0.182514	1	2.77117	0.706505	1	-1.32285	0.685233	1	-1.32281
ENSCAFT00000003362	IL18RAP	0.163573	1	-3.62842	0.204511	1	-3.63403	0.0524299	0.789153	29.663	0.0790689	1	29.661
ENSCAFT00000003366	SPATA31E1	1	1	1	1	1	1	1	1	-1	1	1	-1
ENSCAFT00000003367	NA	0.0231492	0.43264	-13.6898	0.160145	1	-14.0186	0.973008	1	9.12879	1	1	9.23949
ENSCAFT00000003368	IL18R1	0.922021	1	-1.09273	0.926413	1	-1.09397	0.031556	0.620815	33.2902	0.0430543	0.743262	33.2894
ENSCAFT00000003369	NA	1	1	1	1	1	1	1	1	-1	1	1	-1
ENSCAFT00000003370	RHAG	1	1	1	1	1	1	1	1	-1	1	1	-1
ENSCAFT00000003371	IL1RL1	1	1	1	1	1	1	1	1	-1	1	1	-1
ENSCAFT00000003374	CRISP2	1	1	1	1	1	1	1	1	-1	1	1	-1
ENSCAFT00000003375	NA	0.717509	1	-1.69056	0.771174	1	-1.79607	0.973008	1	8.67595	1	1	8.59275
ENSCAFT00000003376	CRISP2	0.717509	1	-2.86991	0.763154	1	-2.97716	1	1	5.02639	1	1	5.06607
ENSCAFT00000003380	NA	0.92368	1	-1.18781	0.941178	1	-1.16535	0.844278	1	1.4996	0.929923	1	1.49829
ENSCAFT00000003381	IL1R1	0.503244	1	1.80163	0.470164	1	1.80059	0.777906	1	1.56472	0.747065	1	1.56474
ENSCAFT00000003384	TFAP2D	0.000176101	0.0452204	-159.142	0.00863754	1	-161.647	1	1	4.86995	1	1	4.82879
ENSCAFT00000003385	DYNC1I1	0.63679	1	-1.51397	0.496876	1	-1.51403	0.14151	1	7.4097	0.027221	0.562179	7.40952
ENSCAFT00000003386	IL1R2	0.449266	1	1.96448	0.389185	1	1.9654	0.276604	1	4.31851	0.203787	1	4.31852
ENSCAFT00000003387	TFAP2B	0.107931	1	-4.34993	0.0479287	1	-4.35	0.748471	1	1.66792	0.656752	1	1.66801
ENSCAFT00000003391	NA	0.000759816	0.0694384	-47.9616	0.024005	1	-47.8845	0.751906	1	13.2696	0.87239	1	13.4234
ENSCAFT00000003397	NA	0.574501	1	-7.53497	0.689058	1	-9.33377	1	1	-1	1	1	-1
ENSCAFT00000003398	NA	0.00735657	0.221171	-21.3658	0.151089	1	-21.8048	1	1	-1.01235	1	1	1.00329
ENSCAFT00000003399	SPTLC1	1	1	1	1	1	1	1	1	-1	1	1	-1
ENSCAFT00000003400	CLOCK	0.254718	1	-2.78104	0.192867	1	-2.77771	0.0300822	0.60585	-8.80489	0.0136974	0.366299	-8.80361
ENSCAFT00000003401	ROR2	1	1	1.01993	1	1	-1.00925	0.000220319	0.0914448	-64.0466	0.00110686	0.0691998	-64.1015
ENSCAFT00000003403	PDCL2	0.00162105	0.0972759	-188.017	0.021578	1	-192.352	1	1	-1	1	1	-1
ENSCAFT00000003405	RPL12	0.755733	1	-1.31306	0.68006	1	-1.31305	0.569719	1	2.19101	0.409801	1	2.19101
ENSCAFT00000003407	NFIL3	0.130205	1	3.95095	0.0340817	1	3.94946	0.884732	1	1.33761	0.774473	1	1.33764
ENSCAFT00000003411	SYK	0.609272	1	1.57002	0.502994	1	1.56986	0.00166014	0.171761	271.957	3.96693e-05	0.00598725	271.969
ENSCAFT00000003414	DIRAS2	1	1	1	1	1	1	1	1	-1	1	1	-1
ENSCAFT00000003416	PKHD1	2.35316e-05	0.0335852	-167.015	0.00105553	0.630872	-167.212	1	1	-1.04011	1	1	-1.03964
ENSCAFT00000003417	NA	0.427109	1	2.02261	0.461956	1	2.02859	0.831146	1	-1.11581	0.830024	1	-1.11577
ENSCAFT00000003418	TLN1	0.100417	1	4.4979	0.0564449	1	4.48541	0.173034	1	-3.6954	0.119557	1	-3.69515
ENSCAFT00000003422	MAP4K4	0.286157	1	2.60272	0.317322	1	2.60847	0.355113	1	-2.35376	0.379219	1	-2.35388
ENSCAFT00000003424	SLC25A13	0.897257	1	-1.12145	0.859244	1	-1.12243	0.746144	1	-1.25084	0.70952	1	-1.25083
ENSCAFT00000003425	GADD45G	0.514704	1	1.77841	0.360829	1	1.78001	0.800925	1	1.51125	0.66209	1	1.51125
ENSCAFT00000003428	SHFM1	0.289623	1	-2.56402	0.172388	1	-2.56396	0.185642	1	5.95029	0.0765521	1	5.95026
ENSCAFT00000003430	NA	1	1	1	1	1	1	1	1	-1	1	1	-1
ENSCAFT00000003431	EXOC1	0.717509	1	-2.4347	0.790457	1	-2.2734	1	1	-1.06519	1	1	-1.07864
ENSCAFT00000003432	IL17F	0.400488	1	-2.8831	0.496739	1	-2.90888	0.973008	1	8.67595	1	1	8.60226
ENSCAFT00000003433	SEMA4D	0.193497	1	3.22571	0.177971	1	3.22387	0.294093	1	4.09131	0.273129	1	4.09136
ENSCAFT00000003437	NA	0.343574	1	-2.90225	0.508374	1	-3.06824	0.687514	1	2.9655	0.92569	1	2.93902
ENSCAFT00000003439	DLX6	0.663542	1	-1.47605	0.664945	1	-1.47598	0.0483254	0.76203	18.6533	0.0494202	0.801342	18.6533
ENSCAFT00000003440	NA	0.785563	1	-1.45739	0.773922	1	-1.45796	0.0693521	0.920953	-6.59818	0.112586	1	-6.59972
ENSCAFT00000003441	RFX8	1	1	1	1	1	1	1	1	-1	1	1	-1
ENSCAFT00000003442	RFX8	1	1	1	1	1	1	1	1	-1	1	1	-1
ENSCAFT00000003443	SECISBP2	0.426056	1	2.63818	0.54186	1	2.65368	0.518562	1	-1.86062	0.586515	1	-1.86525
ENSCAFT00000003444	DLX5	0.425627	1	-2.022	0.259497	1	-2.02258	0.258277	1	4.54125	0.0912264	1	4.5412
ENSCAFT00000003446	CEP135	0.303308	1	-2.53334	0.289821	1	-2.533	0.896394	1	-1.03699	0.898536	1	-1.037
ENSCAFT00000003447	ACN9	0.504296	1	-1.80445	0.369662	1	-1.80385	0.656266	1	1.90076	0.502077	1	1.90064
ENSCAFT00000003448	CKS2	0.846983	1	1.18459	0.782083	1	1.18448	0.229836	1	5.00409	0.0694916	0.974971	5.00399
ENSCAFT00000003449	RNF149	0.653617	1	1.48768	0.56195	1	1.4871	0.992106	1	1.15209	0.941366	1	1.15215
ENSCAFT00000003454	CNOT11	0.914967	1	1.09859	0.878787	1	1.09804	0.624686	1	-1.49179	0.535572	1	-1.49177
ENSCAFT00000003455	NA	0.0871723	0.980819	-4.82082	0.0518871	1	-4.82043	0.459794	1	2.78083	0.383911	1	2.78039
ENSCAFT00000003456	SHC3	1	1	1	1	1	1	1	1	-1	1	1	-1
ENSCAFT00000003460	KIAA1211	1	1	1	1	1	1	1	1	-1	1	1	-1
ENSCAFT00000003462	S1PR3	0.238136	1	2.8839	0.224409	1	2.88266	0.858689	1	-1.06967	0.859731	1	-1.06966
[truncated: 27,989 more rows]
